# Supplementary material for: Computational insights on the hydride and proton transfer mechanisms of L-proline dehydrogenase
Source: PLoS One. 2023 Nov 15;18(11):e0290901. doi: 10.1371/journal.pone.0290901 (PMC10651016; doi:10.1371/journal.pone.0290901)
Supplement: S1 Data — (ZIP) [file pone.0290901.s002.zip]

Archive with 5 entries (5 files):
- PC1.txt
- PC2.txt
- RC1.txt
- TS1.txt
- TS2.txt
