# Supplementary material for: Computational insights on the hydride and proton transfer mechanisms of L-proline dehydrogenase
Source: PLoS One. 2023 Nov 15;18(11):e0290901. doi: 10.1371/journal.pone.0290901 (PMC10651016; doi:10.1371/journal.pone.0290901)
Supplement: S1 Data — (ZIP) [file pone.0290901.s002.zip › PC1.txt]

%mem=10GB
%nprocshared=16
# opt=maxcycle=5000 freq oniom(m062x/6-31g(d,p):amber=hardfirst)
geom=connectivity scf=maxcycle=5000

Title Card Required

-3 1 2 1 2 1
 C-CT--0.366200(PDBName=CH3,ResName=ACE,ResNum=258_A)  0    4.50536500    9.08802200    9.64434900 L
 C-C-0.597200(PDBName=C,ResName=ACE,ResNum=258_A)    0    4.59568100    7.65638500    9.17482700 L
 O-O--0.567900(PDBName=O,ResName=ACE,ResNum=258_A)   0    5.29089300    6.85052800    9.78384600 L
 N-N--0.415700(PDBName=N,ResName=PHE,ResNum=259_A)   0    3.90485500    7.35020600    8.07869100 L
 C-CT--0.002400(PDBName=CA,ResName=PHE,ResNum=259_A)  0    3.73528100    6.01378900    7.48357400 L
 C-C-0.597300(PDBName=C,ResName=PHE,ResNum=259_A)    0    4.99952200    5.45140100    6.78316000 L
 O-O--0.567900(PDBName=O,ResName=PHE,ResNum=259_A)   0    4.89960800    4.76952600    5.76396200 L
 C-CT--0.034300(PDBName=CB,ResName=PHE,ResNum=259_A)  0    2.53988400    6.08900800    6.51488100 L
 C-CA-0.011800(PDBName=CG,ResName=PHE,ResNum=259_A)  0    1.19649000    6.31783700    7.18043900 L
 C-CA--0.125600(PDBName=CD1,ResName=PHE,ResNum=259_A)  0    0.71783900    7.62146400    7.42042600 L
 C-CA--0.125600(PDBName=CD2,ResName=PHE,ResNum=259_A)  0    0.39255100    5.21018200    7.50493700 L
 C-CA--0.170400(PDBName=CE1,ResName=PHE,ResNum=259_A)  0   -0.55830600    7.81125900    7.97970700 L
 C-CA--0.170400(PDBName=CE2,ResName=PHE,ResNum=259_A)  0   -0.88592600    5.40040400    8.05602200 L
 C-CA--0.107200(PDBName=CZ,ResName=PHE,ResNum=259_A)  0   -1.36097700    6.70093000    8.29332100 L
 N-N--0.415700(PDBName=N,ResName=NME,ResNum=260_A)   0    6.19135100    5.67957500    7.34471700 L
 C-CT--0.149000(PDBName=CH3,ResName=NME,ResNum=260_A)  0    7.46295900    5.15226800    6.85529800 L
 C-CT--0.366200(PDBName=CH3,ResName=ACE,ResNum=282_A)  0    6.78299000   -8.88459700    6.88015100 L
 C-C-0.597200(PDBName=C,ResName=ACE,ResNum=282_A)    0    6.90401600   -8.15126900    5.56340700 L
 O-O--0.567900(PDBName=O,ResName=ACE,ResNum=282_A)   0    6.94771500   -8.77774700    4.50698700 L
 N-N--0.415700(PDBName=N,ResName=SER,ResNum=283_A)   0    6.94881600   -6.82517900    5.62874800 L
 C-CT--0.024900(PDBName=CA,ResName=SER,ResNum=283_A)  0    7.38297500   -5.94355500    4.54297400 L
 C-C-0.597300(PDBName=C,ResName=SER,ResNum=283_A)    0    8.01812600   -4.66945400    5.09258400 L
 O-O--0.567900(PDBName=O,ResName=SER,ResNum=283_A)   0    7.35607900   -3.64127700    5.22828400 L
 C-CT-0.211700(PDBName=CB,ResName=SER,ResNum=283_A)  0    6.23106800   -5.62101500    3.58747000 L
 O-OH--0.654600(PDBName=OG,ResName=SER,ResNum=283_A)  0    6.63426200   -4.68154500    2.60768400 L
 N-N--0.415700(PDBName=N,ResName=TYR,ResNum=284_A)   0    9.32066800   -4.72900900    5.36244400 L
 C-CT--0.001400(PDBName=CA,ResName=TYR,ResNum=284_A)  0   10.16123500   -3.53400500    5.36908300 L
 C-C-0.597300(PDBName=C,ResName=TYR,ResNum=284_A)    0   10.37847200   -3.09556900    3.91681900 L
 O-O--0.567900(PDBName=O,ResName=TYR,ResNum=284_A)   0   10.73871300   -3.92536100    3.08250800 L
 C-CT--0.015200(PDBName=CB,ResName=TYR,ResNum=284_A)  0   11.48391000   -3.81882100    6.09065900 L
 C-CA--0.001100(PDBName=CG,ResName=TYR,ResNum=284_A)  0   11.30307000   -4.27003500    7.53020400 L
 C-CA--0.190600(PDBName=CD1,ResName=TYR,ResNum=284_A)  0   11.73825000   -5.54823400    7.93510100 L
 C-CA--0.190600(PDBName=CD2,ResName=TYR,ResNum=284_A)  0   10.67383400   -3.41666700    8.45886100 L
 C-CA--0.234100(PDBName=CE1,ResName=TYR,ResNum=284_A)  0   11.54258500   -5.97519800    9.26352800 L
 C-CA--0.234100(PDBName=CE2,ResName=TYR,ResNum=284_A)  0   10.47269900   -3.84129700    9.78592900 L
 C-C-0.322600(PDBName=CZ,ResName=TYR,ResNum=284_A)   0   10.90649000   -5.11986100   10.19070300 L
 O-OH--0.557900(PDBName=OH,ResName=TYR,ResNum=284_A)  0   10.71174500   -5.52573600   11.47260500 L
 N-N--0.516300(PDBName=N,ResName=ASP,ResNum=285_A)   0   10.10004900   -1.83008200    3.60666400 L
 C-CT-0.038100(PDBName=CA,ResName=ASP,ResNum=285_A)  0    9.98068100   -1.33181800    2.22952200 L
 C-C-0.536600(PDBName=C,ResName=ASP,ResNum=285_A)    0   10.86368300   -0.09650600    1.97744300 L
 O-O--0.581900(PDBName=O,ResName=ASP,ResNum=285_A)   0   10.78499700    0.89714200    2.69897300 L
 C-CT--0.030300(PDBName=CB,ResName=ASP,ResNum=285_A)  0    8.49477000   -1.06585300    1.92249000 L
 C-C-0.799400(PDBName=CG,ResName=ASP,ResNum=285_A)   0    8.26122400   -0.48619600    0.52441000 L
 O-O2--0.801400(PDBName=OD1,ResName=ASP,ResNum=285_A)  0    7.37066700    0.37440900    0.38072200 L
 O-O2--0.801400(PDBName=OD2,ResName=ASP,ResNum=285_A)  0    8.97657700   -0.89388300   -0.42420200 L
 N-N--0.415700(PDBName=N,ResName=MET,ResNum=286_A)   0   11.71390400   -0.16820100    0.95067500 L
 C-CT--0.023700(PDBName=CA,ResName=MET,ResNum=286_A)  0   12.53932100    0.93831300    0.44298400 L
 C-C-0.597300(PDBName=C,ResName=MET,ResNum=286_A)    0   11.73922800    1.98193100   -0.35475400 L
 O-O--0.567900(PDBName=O,ResName=MET,ResNum=286_A)   0   12.19213900    3.12282900   -0.49562900 L
 C-CT-0.034200(PDBName=CB,ResName=MET,ResNum=286_A)  0   13.63931200    0.37923800   -0.46847600 L
 C-CT-0.001800(PDBName=CG,ResName=MET,ResNum=286_A)  0   14.64563100   -0.52717900    0.25166200 L
 S-S--0.273700(PDBName=SD,ResName=MET,ResNum=286_A)  0   15.61656200    0.24974400    1.57809000 L
 C-CT--0.053600(PDBName=CE,ResName=MET,ResNum=286_A)  0   16.53262500    1.49584300    0.62972700 L
 N-N--0.415700(PDBName=N,ResName=LEU,ResNum=287_A)   0   10.57265100    1.58042700   -0.87643300 L
 C-CT--0.051800(PDBName=CA,ResName=LEU,ResNum=287_A)  0    9.65739500    2.34180500   -1.73048000 L
 C-C-0.597300(PDBName=C,ResName=LEU,ResNum=287_A)    0   10.25353200    2.65749000   -3.12133300 L
 O-O--0.567900(PDBName=O,ResName=LEU,ResNum=287_A)   0   11.46607100    2.61804600   -3.33855500 L
 C-CT--0.110200(PDBName=CB,ResName=LEU,ResNum=287_A)  0    9.16396300    3.60930000   -1.00507900 L
 C-CT-0.353100(PDBName=CG,ResName=LEU,ResNum=287_A)  0    8.66779100    3.43923200    0.44790100 L
 C-CT--0.412100(PDBName=CD1,ResName=LEU,ResNum=287_A)  0    9.45728100    4.36559200    1.37829700 L
 C-CT--0.412100(PDBName=CD2,ResName=LEU,ResNum=287_A)  0    7.18072800    3.76930700    0.55520300 L
 N-N--0.415700(PDBName=N,ResName=GLY,ResNum=288_A)   0    9.39579300    2.99069600   -4.08446600 L
 C-CT--0.025200(PDBName=CA,ResName=GLY,ResNum=288_A)  0    9.77846700    3.26758600   -5.47167000 L
 C-C-0.597300(PDBName=C,ResName=GLY,ResNum=288_A)    0    8.63767200    2.95163200   -6.43297300 L
 O-O--0.567900(PDBName=O,ResName=GLY,ResNum=288_A)   0    8.23390100    1.79878800   -6.55136400 L
 N-N--0.516300(PDBName=N,ResName=GLU,ResNum=289_A)   0    8.10378200    3.96683000   -7.10190300 L
 C-CT-0.039700(PDBName=CA,ResName=GLU,ResNum=289_A)  0    6.87058100    3.89469400   -7.89304800 L
 C-C-0.536600(PDBName=C,ResName=GLU,ResNum=289_A)    0    6.78855400    5.06217600   -8.88956800 L
 O-O--0.581900(PDBName=O,ResName=GLU,ResNum=289_A)   0    7.55137800    6.02775600   -8.78103100 L
 C-CT-0.056000(PDBName=CB,ResName=GLU,ResNum=289_A)  0    5.66056800    3.90075900   -6.94274800 L
 C-CT-0.013600(PDBName=CG,ResName=GLU,ResNum=289_A)  0    5.60287800    5.14541500   -6.04768200 L
 C-C-0.805400(PDBName=CD,ResName=GLU,ResNum=289_A)   0    4.41281400    5.05384600   -5.10455100 L
 O-O2--0.818800(PDBName=OE1,ResName=GLU,ResNum=289_A)  0    3.28917400    5.40401200   -5.51947600 L
 O-O2--0.818800(PDBName=OE2,ResName=GLU,ResNum=289_A)  0    4.59529800    4.68185100   -3.91875200 L
 N-N--0.415700(PDBName=N,ResName=NME,ResNum=290_A)   0    5.85007900    4.98157900   -9.83642400 L
 C-CT--0.149000(PDBName=CH3,ResName=NME,ResNum=290_A)  0    5.65075000    5.95563600  -10.90374500 L
 C-CT--0.366200(PDBName=CH3,ResName=ACE,ResNum=303_A)  0   14.68843700    2.73762700   -3.65917700 L
 C-C-0.597200(PDBName=C,ResName=ACE,ResNum=303_A)    0   15.18673300    1.31450800   -3.58215300 L
 O-O--0.567900(PDBName=O,ResName=ACE,ResNum=303_A)   0   16.01921200    1.01045800   -2.73355100 L
 N-N--0.415700(PDBName=N,ResName=TYR,ResNum=304_A)   0   14.68378700    0.44258100   -4.45610200 L
 C-CT--0.001400(PDBName=CA,ResName=TYR,ResNum=304_A)  0   14.94676100   -1.00513400   -4.48221600 L
 C-C-0.597300(PDBName=C,ResName=TYR,ResNum=304_A)    0   16.40242000   -1.37265100   -4.86057100 L
 O-O--0.567900(PDBName=O,ResName=TYR,ResNum=304_A)   0   16.67271800   -1.91422800   -5.93192800 L
 C-CT--0.015200(PDBName=CB,ResName=TYR,ResNum=304_A)  0   13.92854200   -1.68350300   -5.42292200 L
 C-CA--0.001100(PDBName=CG,ResName=TYR,ResNum=304_A)  0   12.47513900   -1.28319200   -5.22597500 L
 C-CA--0.190600(PDBName=CD1,ResName=TYR,ResNum=304_A)  0   11.91067000   -1.25242400   -3.93552900 L
 C-CA--0.190600(PDBName=CD2,ResName=TYR,ResNum=304_A)  0   11.68701900   -0.93288800   -6.34179500 L
 C-CA--0.234100(PDBName=CE1,ResName=TYR,ResNum=304_A)  0   10.57772000   -0.84290100   -3.75832100 L
 C-CA--0.234100(PDBName=CE2,ResName=TYR,ResNum=304_A)  0   10.34866100   -0.53292900   -6.16787500 L
 C-C-0.322600(PDBName=CZ,ResName=TYR,ResNum=304_A)   0    9.79947500   -0.47420200   -4.87043800 L
 O-OH--0.557900(PDBName=OH,ResName=TYR,ResNum=304_A)  0    8.51561000   -0.08168900   -4.68585800 L
 N-N--0.415700(PDBName=N,ResName=NME,ResNum=305_A)   0   17.35223000   -1.10872300   -3.95721100 L
 C-CT--0.149000(PDBName=CH3,ResName=NME,ResNum=305_A)  0   18.77277800   -1.40588800   -4.11814900 L
 C-CT--0.366200(PDBName=CH3,ResName=ACE,ResNum=326_A)  0    9.43331800   -7.03362300    1.68791700 L
 C-C-0.597200(PDBName=C,ResName=ACE,ResNum=326_A)    0    8.31422500   -6.76408200    0.71217000 L
 O-O--0.567900(PDBName=O,ResName=ACE,ResNum=326_A)   0    7.30487900   -7.46843200    0.73626300 L
 N-N--0.415700(PDBName=N,ResName=SER,ResNum=327_A)   0    8.53112400   -5.77389600   -0.15220600 L
 C-CT--0.024900(PDBName=CA,ResName=SER,ResNum=327_A)  0    7.70659900   -5.41704400   -1.31870400 L
 C-C-0.597300(PDBName=C,ResName=SER,ResNum=327_A)    0    8.55221400   -4.77232200   -2.42134700 L
 O-O--0.567900(PDBName=O,ResName=SER,ResNum=327_A)   0    9.61777700   -4.22242800   -2.14058800 L
 C-CT-0.211700(PDBName=CB,ResName=SER,ResNum=327_A)  0    6.61034700   -4.41224100   -0.94334600 L
 O-OH--0.654600(PDBName=OG,ResName=SER,ResNum=327_A)  0    5.76533500   -4.96780500    0.03961400 L
 N-N--0.415700(PDBName=N,ResName=ILE,ResNum=328_A)   0    8.05185000   -4.80782000   -3.65591500 L
 C-CT--0.059700(PDBName=CA,ResName=ILE,ResNum=328_A)  0    8.38049200   -3.88823900   -4.75434800 L
 C-C-0.597300(PDBName=C,ResName=ILE,ResNum=328_A)    0    7.08601700   -3.49282500   -5.48565200 L
 O-O--0.567900(PDBName=O,ResName=ILE,ResNum=328_A)   0    6.04476800   -4.12476600   -5.28148500 L
 C-CT-0.130300(PDBName=CB,ResName=ILE,ResNum=328_A)  0    9.42541200   -4.47593900   -5.73769800 L
 C-CT--0.043000(PDBName=CG1,ResName=ILE,ResNum=328_A)  0    8.92682800   -5.75730500   -6.44466200 L
 C-CT--0.320400(PDBName=CG2,ResName=ILE,ResNum=328_A)  0   10.77162900   -4.71865800   -5.03485000 L
 C-CT--0.066000(PDBName=CD1,ResName=ILE,ResNum=328_A)  0    9.80563500   -6.18369400   -7.62751000 L
 N-N--0.347900(PDBName=N,ResName=LYS,ResNum=329_A)   0    7.16196800   -2.49334700   -6.37029200 L
 C-CT--0.240000(PDBName=CA,ResName=LYS,ResNum=329_A)  0    6.05020000   -1.99620900   -7.19554600 L
 C-C-0.734100(PDBName=C,ResName=LYS,ResNum=329_A)    0    6.40631400   -1.97465600   -8.68038400 L
 O-O--0.589400(PDBName=O,ResName=LYS,ResNum=329_A)   0    7.52039800   -1.59225400   -9.03770300 L
 C-CT--0.009400(PDBName=CB,ResName=LYS,ResNum=329_A)  0    5.62709000   -0.60036100   -6.71583000 L
 C-CT-0.018700(PDBName=CG,ResName=LYS,ResNum=329_A)  0    4.74383400   -0.70655400   -5.47046900 L
 C-CT--0.047900(PDBName=CD,ResName=LYS,ResNum=329_A)  0    4.27484400    0.65891200   -4.97273000 L H-HP 118   0.0000
 C-CT--0.014300(PDBName=CE,ResName=LYS,ResNum=329_A)  0    3.03711100    0.52356600   -4.08353300 H
 N-N3--0.385400(PDBName=NZ,ResName=LYS,ResNum=329_A)  0    3.29128100   -0.05788800   -2.73352800 H
 N-N--0.415700(PDBName=N,ResName=LEU,ResNum=330_A)   0    5.46133000   -2.38854400   -9.52405800 L
 C-CT--0.051800(PDBName=CA,ResName=LEU,ResNum=330_A)  0    5.55654600   -2.47560900  -10.98615400 L
 C-C-0.597300(PDBName=C,ResName=LEU,ResNum=330_A)    0    5.94817400   -1.13970300  -11.63114100 L
 O-O--0.567900(PDBName=O,ResName=LEU,ResNum=330_A)   0    6.85683200   -1.10575800  -12.45941700 L
 C-CT--0.110200(PDBName=CB,ResName=LEU,ResNum=330_A)  0    4.21744300   -2.99189900  -11.54952100 L
 C-CT-0.353100(PDBName=CG,ResName=LEU,ResNum=330_A)  0    3.93665400   -4.47996000  -11.26888900 L
 C-CT--0.412100(PDBName=CD1,ResName=LEU,ResNum=330_A)  0    2.48178000   -4.81198900  -11.59835300 L
 C-CT--0.412100(PDBName=CD2,ResName=LEU,ResNum=330_A)  0    4.83046700   -5.40347500  -12.10360700 L
 N-N--0.415700(PDBName=N,ResName=SER,ResNum=331_A)   0    5.29372500   -0.04447000  -11.23954100 L
 C-CT--0.024900(PDBName=CA,ResName=SER,ResNum=331_A)  0    5.58510400    1.31390300  -11.72502100 L
 C-C-0.597300(PDBName=C,ResName=SER,ResNum=331_A)    0    6.96565000    1.86574300  -11.32557500 L
 O-O--0.567900(PDBName=O,ResName=SER,ResNum=331_A)   0    7.38601800    2.89253300  -11.86058000 L
 C-CT-0.211700(PDBName=CB,ResName=SER,ResNum=331_A)  0    4.49328600    2.28320100  -11.26375600 L
 O-OH--0.654600(PDBName=OG,ResName=SER,ResNum=331_A)  0    4.40983500    2.31805800   -9.85071200 L
 N-N--0.415700(PDBName=N,ResName=NME,ResNum=332_A)   0    7.67611300    1.21943600  -10.39017000 L
 C-CT--0.149000(PDBName=CH3,ResName=NME,ResNum=332_A)  0    8.99669400    1.61700700   -9.91412700 L
 C-CT--0.366200(PDBName=CH3,ResName=ACE,ResNum=367_A)  0    8.78571500  -10.19393400   -0.31367700 L
 C-C-0.597200(PDBName=C,ResName=ACE,ResNum=367_A)    0    7.37173000  -10.09308400   -0.83766600 L
 O-O--0.567900(PDBName=O,ResName=ACE,ResNum=367_A)   0    6.48207800  -10.76192400   -0.30855200 L
 N-N--0.415700(PDBName=N,ResName=ASN,ResNum=368_A)   0    7.16131100   -9.25486700   -1.85189800 L
 C-CT-0.014300(PDBName=CA,ResName=ASN,ResNum=368_A)  0    5.90472000   -9.08996700   -2.58493900 L
 C-C-0.597300(PDBName=C,ResName=ASN,ResNum=368_A)    0    6.11930500   -8.31206800   -3.89574100 L
 O-O--0.567900(PDBName=O,ResName=ASN,ResNum=368_A)   0    7.12392500   -7.61824900   -4.03278100 L
 C-CT--0.204100(PDBName=CB,ResName=ASN,ResNum=368_A)  0    4.89526500   -8.33192900   -1.70196100 L
 C-C-0.713000(PDBName=CG,ResName=ASN,ResNum=368_A)   0    3.48367400   -8.54130500   -2.19584300 L
 O-O--0.593100(PDBName=OD1,ResName=ASN,ResNum=368_A)  0    3.03284200   -9.66775400   -2.32609300 L
 N-N--0.919100(PDBName=ND2,ResName=ASN,ResNum=368_A)  0    2.74966600   -7.50948300   -2.50903700 L
 N-N--0.415700(PDBName=N,ResName=ILE,ResNum=369_A)   0    5.13409400   -8.35501800   -4.79499700 L
 C-CT--0.059700(PDBName=CA,ResName=ILE,ResNum=369_A)  0    4.89275400   -7.33174700   -5.82263100 L
 C-C-0.597300(PDBName=C,ResName=ILE,ResNum=369_A)    0    3.51439700   -6.74239600   -5.51028800 L
 O-O--0.567900(PDBName=O,ResName=ILE,ResNum=369_A)   0    2.53905800   -7.49138800   -5.41799200 L
 C-CT-0.130300(PDBName=CB,ResName=ILE,ResNum=369_A)  0    4.96761700   -7.90878100   -7.25511100 L
 C-CT--0.043000(PDBName=CG1,ResName=ILE,ResNum=369_A)  0    6.33406600   -8.58902400   -7.50817800 L
 C-CT--0.320400(PDBName=CG2,ResName=ILE,ResNum=369_A)  0    4.72541000   -6.77590700   -8.27066500 L
 C-CT--0.066000(PDBName=CD1,ResName=ILE,ResNum=369_A)  0    6.46451700   -9.26253100   -8.88035400 L
 N-N--0.516300(PDBName=N,ResName=ASP,ResNum=370_A)   0    3.45331700   -5.44553700   -5.22400800 L
 C-CT-0.038100(PDBName=CA,ResName=ASP,ResNum=370_A)  0    2.25181800   -4.73441000   -4.76935500 L
 C-C-0.536600(PDBName=C,ResName=ASP,ResNum=370_A)    0    1.24765100   -4.44946700   -5.91648500 L
 O-O--0.581900(PDBName=O,ResName=ASP,ResNum=370_A)   0    1.29400100   -5.09415100   -6.96647600 L
 C-CT--0.030300(PDBName=CB,ResName=ASP,ResNum=370_A)  0    2.71304800   -3.46619500   -4.02821600 L
 C-C-0.799400(PDBName=CG,ResName=ASP,ResNum=370_A)   0    3.26264300   -3.71253800   -2.62467800 L
 O-O2--0.801400(PDBName=OD1,ResName=ASP,ResNum=370_A)  0    3.86086400   -2.76363100   -2.07933800 L
 O-O2--0.801400(PDBName=OD2,ResName=ASP,ResNum=370_A)  0    2.98764300   -4.77936000   -2.01913200 L
 N-N--0.415700(PDBName=N,ResName=ALA,ResNum=371_A)   0    0.31576700   -3.51230900   -5.72109200 L
 C-CT-0.033700(PDBName=CA,ResName=ALA,ResNum=371_A)  0   -0.56548600   -2.97768200   -6.76055900 L
 C-C-0.597300(PDBName=C,ResName=ALA,ResNum=371_A)    0   -0.68733500   -1.44808600   -6.66380600 L
 O-O--0.567900(PDBName=O,ResName=ALA,ResNum=371_A)   0   -0.65521500   -0.87717500   -5.56320900 L
 C-CT--0.182500(PDBName=CB,ResName=ALA,ResNum=371_A)  0   -1.94113200   -3.64867200   -6.65199500 L
 N-N--0.516300(PDBName=N,ResName=GLU,ResNum=372_A)   0   -0.90431400   -0.80837500   -7.81103400 L
 C-CT-0.039700(PDBName=CA,ResName=GLU,ResNum=372_A)  0   -1.11200400    0.62842400   -7.98798300 L
 C-C-0.536600(PDBName=C,ResName=GLU,ResNum=372_A)    0   -2.42653100    0.86776500   -8.75163300 L
 O-O--0.581900(PDBName=O,ResName=GLU,ResNum=372_A)   0   -3.47044500    1.11085900   -8.13981400 L
 C-CT-0.056000(PDBName=CB,ResName=GLU,ResNum=372_A)  0    0.10289300    1.30013300   -8.66574400 L
 C-CT-0.013600(PDBName=CG,ResName=GLU,ResNum=372_A)  0    1.42654900    1.20397500   -7.88903900 L
 C-C-0.805400(PDBName=CD,ResName=GLU,ResNum=372_A)   0    2.27970800    0.00071300   -8.31052100 L
 O-O2--0.818800(PDBName=OE1,ResName=GLU,ResNum=372_A)  0    3.07208600    0.14629900   -9.27476200 L
 O-O2--0.818800(PDBName=OE2,ResName=GLU,ResNum=372_A)  0    2.21131100   -1.05051800   -7.63527300 L
 N-N--0.516300(PDBName=N,ResName=GLU,ResNum=373_A)   0   -2.41477000    0.76384800  -10.07987300 L
 C-CT-0.039700(PDBName=CA,ResName=GLU,ResNum=373_A)  0   -3.60948700    0.81948100  -10.92665900 L
 C-C-0.536600(PDBName=C,ResName=GLU,ResNum=373_A)    0   -4.57855700   -0.36052100  -10.70296100 L
 O-O--0.581900(PDBName=O,ResName=GLU,ResNum=373_A)   0   -4.18235900   -1.44281500  -10.26845800 L
 C-CT-0.056000(PDBName=CB,ResName=GLU,ResNum=373_A)  0   -3.20614100    0.96154300  -12.40927500 L
 C-CT-0.013600(PDBName=CG,ResName=GLU,ResNum=373_A)  0   -2.61951000   -0.28766400  -13.09694900 L
 C-C-0.805400(PDBName=CD,ResName=GLU,ResNum=373_A)   0   -1.33576800   -0.82543500  -12.44600700 L
 O-O2--0.818800(PDBName=OE1,ResName=GLU,ResNum=373_A)  0   -0.49651600   -0.00659100  -12.00589800 L
 O-O2--0.818800(PDBName=OE2,ResName=GLU,ResNum=373_A)  0   -1.21151900   -2.06289800  -12.32972600 L
 N-N--0.415700(PDBName=N,ResName=NME,ResNum=374_A)   0   -5.86301300   -0.14212800  -11.01702400 L
 C-CT--0.149000(PDBName=CH3,ResName=NME,ResNum=374_A)  0   -6.94010800   -1.12227400  -10.88443200 L
 C-CT--0.366200(PDBName=CH3,ResName=ACE,ResNum=401_A)  0    0.66133000  -10.47652100   -5.03822900 L
 C-C-0.597200(PDBName=C,ResName=ACE,ResNum=401_A)    0   -0.47095800   -9.80518400   -4.29905700 L
 O-O--0.567900(PDBName=O,ResName=ACE,ResNum=401_A)   0   -0.60234100  -10.01325800   -3.09187200 L
 N-N--0.415700(PDBName=N,ResName=VAL,ResNum=402_A)   0   -1.27637300   -9.01708700   -5.01203000 L
 C-CT--0.087500(PDBName=CA,ResName=VAL,ResNum=402_A)  0   -2.37031400   -8.15547400   -4.51913100 L
 C-C-0.597300(PDBName=C,ResName=VAL,ResNum=402_A)    0   -3.55615700   -8.17452900   -5.49193100 L
 O-O--0.567900(PDBName=O,ResName=VAL,ResNum=402_A)   0   -3.35497500   -8.29102300   -6.69611600 L
 C-CT-0.298500(PDBName=CB,ResName=VAL,ResNum=402_A)  0   -1.88149700   -6.69471500   -4.37483900 L
 C-CT--0.319200(PDBName=CG1,ResName=VAL,ResNum=402_A)  0   -2.89118800   -5.77832400   -3.66691200 L
 C-CT--0.319200(PDBName=CG2,ResName=VAL,ResNum=402_A)  0   -0.56578400   -6.57707200   -3.60211600 L
 N-N--0.415700(PDBName=N,ResName=ILE,ResNum=403_A)   0   -4.78818300   -8.02298400   -4.98879300 L
 C-CT--0.059700(PDBName=CA,ResName=ILE,ResNum=403_A)  0   -5.98338700   -7.73022200   -5.80464300 L
 C-C-0.597300(PDBName=C,ResName=ILE,ResNum=403_A)    0   -6.86783800   -6.67029200   -5.12536600 L
 O-O--0.567900(PDBName=O,ResName=ILE,ResNum=403_A)   0   -7.24761200   -6.82295200   -3.96525200 L
 C-CT-0.130300(PDBName=CB,ResName=ILE,ResNum=403_A)  0   -6.78563800   -9.00679200   -6.17723000 L
 C-CT--0.043000(PDBName=CG1,ResName=ILE,ResNum=403_A)  0   -7.20131400   -9.85917500   -4.95607800 L
 C-CT--0.320400(PDBName=CG2,ResName=ILE,ResNum=403_A)  0   -6.00401500   -9.84944500   -7.20086900 L
 C-CT--0.066000(PDBName=CD1,ResName=ILE,ResNum=403_A)  0   -8.03988000  -11.09852600   -5.29261200 L
 N-N--0.415700(PDBName=N,ResName=GLN,ResNum=404_A)   0   -7.17027800   -5.58607200   -5.84606200 L
 C-CT--0.003100(PDBName=CA,ResName=GLN,ResNum=404_A)  0   -8.08507400   -4.50805900   -5.43937900 L
 C-C-0.597300(PDBName=C,ResName=GLN,ResNum=404_A)    0   -9.54530700   -4.90226100   -5.70895500 L
 O-O--0.567900(PDBName=O,ResName=GLN,ResNum=404_A)   0   -9.88579000   -5.29525700   -6.82382700 L
 C-CT--0.003600(PDBName=CB,ResName=GLN,ResNum=404_A)  0   -7.75568300   -3.23157100   -6.23649300 L
 C-CT--0.064500(PDBName=CG,ResName=GLN,ResNum=404_A)  0   -6.42387500   -2.57566800   -5.82754100 L
 C-C-0.695100(PDBName=CD,ResName=GLN,ResNum=404_A)   0   -5.94799100   -1.51886900   -6.82632100 L
 O-O--0.608600(PDBName=OE1,ResName=GLN,ResNum=404_A)  0   -6.62370200   -1.14427500   -7.77190800 L
 N-N--0.940700(PDBName=NE2,ResName=GLN,ResNum=404_A)  0   -4.76536600   -0.98318800   -6.64384900 L
 N-N--0.415700(PDBName=N,ResName=ALA,ResNum=405_A)   0  -10.42247500   -4.76623200   -4.71414900 L
 C-CT-0.033700(PDBName=CA,ResName=ALA,ResNum=405_A)  0  -11.84680200   -5.09591700   -4.80049500 L
 C-C-0.597300(PDBName=C,ResName=ALA,ResNum=405_A)    0  -12.59639200   -4.30020300   -5.88513700 L
 O-O--0.567900(PDBName=O,ResName=ALA,ResNum=405_A)   0  -13.48019700   -4.84878900   -6.53916300 L
 C-CT--0.182500(PDBName=CB,ResName=ALA,ResNum=405_A)  0  -12.49530400   -4.89749500   -3.42568400 L
 N-N--0.415700(PDBName=N,ResName=TYR,ResNum=406_A)   0  -12.26686000   -3.01508000   -6.06882900 L
 C-CT--0.001400(PDBName=CA,ResName=TYR,ResNum=406_A)  0  -12.82820600   -2.18255300   -7.14338700 L
 C-C-0.597300(PDBName=C,ResName=TYR,ResNum=406_A)    0  -12.13929800   -2.37307700   -8.51331200 L
 O-O--0.567900(PDBName=O,ResName=TYR,ResNum=406_A)   0  -12.56594300   -1.76598800   -9.49491800 L
 C-CT--0.015200(PDBName=CB,ResName=TYR,ResNum=406_A)  0  -12.85066000   -0.70543600   -6.70158400 L
 C-CA--0.001100(PDBName=CG,ResName=TYR,ResNum=406_A)  0  -11.51048200   -0.05752100   -6.38375200 L
 C-CA--0.190600(PDBName=CD1,ResName=TYR,ResNum=406_A)  0  -10.56483600    0.15753400   -7.40616900 L
 C-CA--0.190600(PDBName=CD2,ResName=TYR,ResNum=406_A)  0  -11.22764400    0.38630200   -5.07502500 L
 C-CA--0.234100(PDBName=CE1,ResName=TYR,ResNum=406_A)  0   -9.32576200    0.75544500   -7.11655300 L
 C-CA--0.234100(PDBName=CE2,ResName=TYR,ResNum=406_A)  0   -9.99767900    1.01125900   -4.78909800 L
 C-C-0.322600(PDBName=CZ,ResName=TYR,ResNum=406_A)   0   -9.02959600    1.17643000   -5.80373700 L
 O-OH--0.557900(PDBName=OH,ResName=TYR,ResNum=406_A)  0   -7.81783500    1.72965900   -5.52160900 L
 N-N--0.415700(PDBName=N,ResName=NME,ResNum=407_A)   0  -11.07616800   -3.18600100   -8.59687600 L
 C-CT--0.149000(PDBName=CH3,ResName=NME,ResNum=407_A)  0  -10.26248100   -3.38598700   -9.79236000 L
 C-CT--0.366200(PDBName=CH3,ResName=ACE,ResNum=430_A)  0   -2.99633200  -12.95275300   -2.93852500 L
 C-C-0.597200(PDBName=C,ResName=ACE,ResNum=430_A)    0   -3.53948000  -12.03840500   -1.86640300 L
 O-O--0.567900(PDBName=O,ResName=ACE,ResNum=430_A)   0   -4.49727900  -12.37949200   -1.17919000 L
 N-N--0.347900(PDBName=N,ResName=ARG,ResNum=431_A)   0   -2.93069900  -10.86173600   -1.71612400 L
 C-CT--0.263700(PDBName=CA,ResName=ARG,ResNum=431_A)  0   -3.37544100   -9.80088100   -0.80435500 L
 C-C-0.734100(PDBName=C,ResName=ARG,ResNum=431_A)    0   -4.65984600   -9.14821900   -1.33822200 L
 O-O--0.589400(PDBName=O,ResName=ARG,ResNum=431_A)   0   -4.60905200   -8.11032800   -1.99224000 L
 C-CT--0.000700(PDBName=CB,ResName=ARG,ResNum=431_A)  0   -2.22968900   -8.78387700   -0.61935600 L
 C-CT-0.039000(PDBName=CG,ResName=ARG,ResNum=431_A)  0   -2.48062100   -7.80100100    0.52725700 L
 C-CT-0.048600(PDBName=CD,ResName=ARG,ResNum=431_A)  0   -1.71996800   -6.47484000    0.37668000 L
 N-N2--0.529500(PDBName=NE,ResName=ARG,ResNum=431_A)  0   -0.25975600   -6.62296700    0.54283300 L
 C-CA-0.807600(PDBName=CZ,ResName=ARG,ResNum=431_A)  0    0.69518600   -5.95704000   -0.08175900 L
 N-N2--0.862700(PDBName=NH1,ResName=ARG,ResNum=431_A)  0    0.47689900   -5.01956100   -0.94635200 L
 N-N2--0.862700(PDBName=NH2,ResName=ARG,ResNum=431_A)  0    1.94992800   -6.18538700    0.13917200 L
 N-N--0.415700(PDBName=N,ResName=LEU,ResNum=432_A)   0   -5.81178900   -9.75187400   -1.05599400 L
 C-CT--0.051800(PDBName=CA,ResName=LEU,ResNum=432_A)  0   -7.11740300   -9.11940400   -1.25859700 L
 C-C-0.597300(PDBName=C,ResName=LEU,ResNum=432_A)    0   -7.23559200   -7.85738300   -0.39175700 L
 O-O--0.567900(PDBName=O,ResName=LEU,ResNum=432_A)   0   -7.11285300   -7.93026100    0.83023400 L
 C-CT--0.110200(PDBName=CB,ResName=LEU,ResNum=432_A)  0   -8.23410900  -10.13959300   -0.96853700 L
 C-CT-0.353100(PDBName=CG,ResName=LEU,ResNum=432_A)  0   -9.66390300   -9.56113600   -1.02896000 L
 C-CT--0.412100(PDBName=CD1,ResName=LEU,ResNum=432_A)  0  -10.03489000   -9.01331200   -2.40829700 L
 C-CT--0.412100(PDBName=CD2,ResName=LEU,ResNum=432_A)  0  -10.66724100  -10.65964800   -0.67552900 L
 N-N--0.415700(PDBName=N,ResName=VAL,ResNum=433_A)   0   -7.47313500   -6.71793600   -1.03394400 L
 C-CT--0.087500(PDBName=CA,ResName=VAL,ResNum=433_A)  0   -7.64661600   -5.38755000   -0.43190500 L
 C-C-0.597300(PDBName=C,ResName=VAL,ResNum=433_A)    0   -8.82237900   -4.67243300   -1.08358300 L
 O-O--0.567900(PDBName=O,ResName=VAL,ResNum=433_A)   0   -9.25537400   -5.05950400   -2.16739600 L
 C-CT-0.298500(PDBName=CB,ResName=VAL,ResNum=433_A)  0   -6.38291800   -4.51691700   -0.59270700 L
 C-CT--0.319200(PDBName=CG1,ResName=VAL,ResNum=433_A)  0   -5.24891500   -5.05838900    0.26863300 L
 C-CT--0.319200(PDBName=CG2,ResName=VAL,ResNum=433_A)  0   -5.88432300   -4.38813300   -2.03769800 L
 N-N--0.347900(PDBName=N,ResName=LYS,ResNum=434_A)   0   -9.32962500   -3.60311200   -0.46661300 L
 C-CT--0.240000(PDBName=CA,ResName=LYS,ResNum=434_A)  0  -10.24775800   -2.68174900   -1.14883800 L
 C-C-0.734100(PDBName=C,ResName=LYS,ResNum=434_A)    0   -9.48998200   -1.85102300   -2.19409400 L
 O-O--0.589400(PDBName=O,ResName=LYS,ResNum=434_A)   0   -9.58509200   -2.18285100   -3.37461000 L
 C-CT--0.009400(PDBName=CB,ResName=LYS,ResNum=434_A)  0  -11.08644500   -1.89233700   -0.13972400 L
 C-CT-0.018700(PDBName=CG,ResName=LYS,ResNum=434_A)  0  -11.93189000   -2.85637600    0.71498700 L
 C-CT--0.047900(PDBName=CD,ResName=LYS,ResNum=434_A)  0  -13.09205000   -2.14177400    1.41200800 L
 C-CT--0.014300(PDBName=CE,ResName=LYS,ResNum=434_A)  0  -13.86251700   -3.07757400    2.34841200 L
 N-N3--0.385400(PDBName=NZ,ResName=LYS,ResNum=434_A)  0  -13.20445200   -3.18444300    3.66995800 L
 N-N--0.415700(PDBName=N,ResName=GLY,ResNum=435_A)   0   -8.66816700   -0.88464100   -1.77892200 L
 C-CT--0.025200(PDBName=CA,ResName=GLY,ResNum=435_A)  0   -7.64924800   -0.25994600   -2.63421700 L
 C-C-0.597300(PDBName=C,ResName=GLY,ResNum=435_A)    0   -7.26488800    1.16818700   -2.22811600 L
 O-O--0.567900(PDBName=O,ResName=GLY,ResNum=435_A)   0   -8.08974100    1.94216300   -1.73792600 L
 N-N--0.415700(PDBName=N,ResName=ALA,ResNum=436_A)   0   -5.99484500    1.52059500   -2.43862900 L
 C-CT-0.033700(PDBName=CA,ResName=ALA,ResNum=436_A)  0   -5.36508600    2.74464900   -1.93371500 L
 C-C-0.597300(PDBName=C,ResName=ALA,ResNum=436_A)    0   -5.69987500    4.03264200   -2.71937200 L
 O-O--0.567900(PDBName=O,ResName=ALA,ResNum=436_A)   0   -5.29872500    5.11618400   -2.28490400 L
 C-CT--0.182500(PDBName=CB,ResName=ALA,ResNum=436_A)  0   -3.84758400    2.51076700   -1.88134000 L
 N-N--0.415700(PDBName=N,ResName=TYR,ResNum=437_A)   0   -6.44268600    3.95751600   -3.83222900 L
 C-CT--0.001400(PDBName=CA,ResName=TYR,ResNum=437_A)  0   -6.64593900    5.06400300   -4.78964200 L
 C-C-0.597300(PDBName=C,ResName=TYR,ResNum=437_A)    0   -8.11781600    5.49328400   -4.95827600 L
 O-O--0.567900(PDBName=O,ResName=TYR,ResNum=437_A)   0   -8.42470100    6.30407500   -5.83331200 L
 C-CT--0.015200(PDBName=CB,ResName=TYR,ResNum=437_A)  0   -6.03869800    4.68534400   -6.15301100 L
 C-CA--0.001100(PDBName=CG,ResName=TYR,ResNum=437_A)  0   -4.54758800    4.40357000   -6.14980800 L
 C-CA--0.190600(PDBName=CD1,ResName=TYR,ResNum=437_A)  0   -4.05555300    3.18145000   -5.65265800 L
 C-CA--0.190600(PDBName=CD2,ResName=TYR,ResNum=437_A)  0   -3.65257800    5.35597300   -6.67537500 L
 C-CA--0.234100(PDBName=CE1,ResName=TYR,ResNum=437_A)  0   -2.67329100    2.93252800   -5.63054200 L
 C-CA--0.234100(PDBName=CE2,ResName=TYR,ResNum=437_A)  0   -2.27094800    5.08863700   -6.69873300 L
 C-C-0.322600(PDBName=CZ,ResName=TYR,ResNum=437_A)   0   -1.77551200    3.88259400   -6.16193900 L
 O-OH--0.557900(PDBName=OH,ResName=TYR,ResNum=437_A)  0   -0.43453300    3.66701100   -6.12621100 L
 N-N--0.415700(PDBName=N,ResName=TRP,ResNum=438_A)   0   -9.02834200    4.99230700   -4.11803100 L
 C-CT--0.027500(PDBName=CA,ResName=TRP,ResNum=438_A)  0  -10.44447000    5.37757600   -4.09830300 L
 C-C-0.597300(PDBName=C,ResName=TRP,ResNum=438_A)    0  -10.66646400    6.83712200   -3.65432700 L
 O-O--0.567900(PDBName=O,ResName=TRP,ResNum=438_A)   0  -11.08330400    7.67532300   -4.45612900 L
 C-CT--0.005000(PDBName=CB,ResName=TRP,ResNum=438_A)  0  -11.21707600    4.39985500   -3.20474700 L
 C-C*--0.141500(PDBName=CG,ResName=TRP,ResNum=438_A)  0  -12.65200900    4.77031200   -2.98702600 L
 C-CW--0.163800(PDBName=CD1,ResName=TRP,ResNum=438_A)  0  -13.63511100    4.63451600   -3.90396700 L
 C-CB-0.124300(PDBName=CD2,ResName=TRP,ResNum=438_A)  0  -13.27297400    5.38664000   -1.81516500 L
 N-NA--0.341800(PDBName=NE1,ResName=TRP,ResNum=438_A)  0  -14.81551300    5.13472100   -3.38967700 L
 C-CN-0.138000(PDBName=CE2,ResName=TRP,ResNum=438_A)  0  -14.64679500    5.62575000   -2.11237400 L
 C-CA--0.238700(PDBName=CE3,ResName=TRP,ResNum=438_A)  0  -12.81835200    5.77432700   -0.53469700 L
 C-CA--0.260100(PDBName=CZ2,ResName=TRP,ResNum=438_A)  0  -15.52320000    6.22199900   -1.19371700 L
 C-CA--0.197200(PDBName=CZ3,ResName=TRP,ResNum=438_A)  0  -13.68922200    6.36656000    0.39947000 L
 C-CA--0.113400(PDBName=CH2,ResName=TRP,ResNum=438_A)  0  -15.03850200    6.59096300    0.07297900 L
 N-N--0.415700(PDBName=N,ResName=NME,ResNum=439_A)   0  -10.40585900    7.14539500   -2.37909800 L
 C-CT--0.149000(PDBName=CH3,ResName=NME,ResNum=439_A)  0  -10.64959300    8.44584500   -1.76409500 L
 C-CT--0.366200(PDBName=CH3,ResName=ACE,ResNum=484_A)  0   -6.26425300  -10.49400700    2.60395800 L
 C-C-0.597200(PDBName=C,ResName=ACE,ResNum=484_A)    0   -5.48294900   -9.51911400    3.45190400 L
 O-O--0.567900(PDBName=O,ResName=ACE,ResNum=484_A)   0   -4.59061800   -9.93499700    4.18634000 L
 N-N--0.415700(PDBName=N,ResName=ALA,ResNum=485_A)   0   -5.79657900   -8.23024800    3.34799800 L
 C-CT-0.033700(PDBName=CA,ResName=ALA,ResNum=485_A)  0   -5.17408100   -7.17544200    4.14369800 L
 C-C-0.597300(PDBName=C,ResName=ALA,ResNum=485_A)    0   -6.11717700   -6.00454700    4.44917400 L
 O-O--0.567900(PDBName=O,ResName=ALA,ResNum=485_A)   0   -6.98559300   -5.64867500    3.64958100 L
 C-CT--0.182500(PDBName=CB,ResName=ALA,ResNum=485_A)  0   -3.92360100   -6.69425800    3.41423800 L
 N-N--0.415700(PDBName=N,ResName=THR,ResNum=486_A)   0   -5.93600200   -5.40508400    5.62520100 L
 C-CT--0.038900(PDBName=CA,ResName=THR,ResNum=486_A)  0   -6.76915200   -4.30675200    6.12919800 L
 C-C-0.597300(PDBName=C,ResName=THR,ResNum=486_A)    0   -6.04473100   -3.49593600    7.20750200 L
 O-O--0.567900(PDBName=O,ResName=THR,ResNum=486_A)   0   -5.11192800   -3.98989700    7.84667400 L
 C-CT-0.365400(PDBName=CB,ResName=THR,ResNum=486_A)  0   -8.11050200   -4.86002600    6.65845500 L
 O-OH--0.676100(PDBName=OG1,ResName=THR,ResNum=486_A)  0   -8.95169600   -3.83452800    7.11975100 L
 C-CT--0.243800(PDBName=CG2,ResName=THR,ResNum=486_A)  0   -7.96641900   -5.85360700    7.81450800 L
 N-N--0.415700(PDBName=N,ResName=HIS,ResNum=487_A)   0   -6.47490100   -2.25120400    7.41694700 L
 C-CT--0.058100(PDBName=CA,ResName=HIS,ResNum=487_A)  0   -6.19455100   -1.48762900    8.63906200 L
 C-C-0.597300(PDBName=C,ResName=HIS,ResNum=487_A)    0   -6.94180600   -2.03066600    9.86823700 L
 O-O--0.567900(PDBName=O,ResName=HIS,ResNum=487_A)   0   -6.42830200   -1.94145500   10.98025600 L
 C-CT--0.007400(PDBName=CB,ResName=HIS,ResNum=487_A)  0   -6.53399400   -0.01086600    8.41520000 L
 C-CC-0.186800(PDBName=CG,ResName=HIS,ResNum=487_A)  0   -5.52491300    0.70133900    7.55377100 L
 N-NB--0.543200(PDBName=ND1,ResName=HIS,ResNum=487_A)  0   -4.16970400    0.83587800    7.85935000 L
 C-CW--0.220700(PDBName=CD2,ResName=HIS,ResNum=487_A)  0   -5.79944400    1.39487800    6.41262400 L
 C-CR-0.163500(PDBName=CE1,ResName=HIS,ResNum=487_A)  0   -3.66269800    1.62390500    6.89970600 L
 N-NA--0.279500(PDBName=NE2,ResName=HIS,ResNum=487_A)  0   -4.60969500    1.96326000    6.01323800 L
 N-N--0.415700(PDBName=N,ResName=NME,ResNum=488_A)   0   -8.14757300   -2.58299600    9.68585100 L
 C-CT--0.149000(PDBName=CH3,ResName=NME,ResNum=488_A)  0   -8.98850700   -3.12191700   10.74938900 L
 C-CT--0.366200(PDBName=CH3,ResName=ACE,ResNum=510_A)  0   -3.45612300  -11.48352700    6.87411500 L
 C-C-0.597200(PDBName=C,ResName=ACE,ResNum=510_A)    0   -2.25371100  -10.57377800    6.80710900 L
 O-O--0.567900(PDBName=O,ResName=ACE,ResNum=510_A)   0   -1.14755000  -10.99370200    7.13484300 L
 N-N--0.415700(PDBName=N,ResName=GLN,ResNum=511_A)   0   -2.45855600   -9.33193300    6.37448200 L
 C-CT--0.003100(PDBName=CA,ResName=GLN,ResNum=511_A)  0   -1.42455200   -8.29011500    6.27759700 L
 C-C-0.597300(PDBName=C,ResName=GLN,ResNum=511_A)    0   -1.98544800   -6.94176600    6.77175600 L
 O-O--0.567900(PDBName=O,ResName=GLN,ResNum=511_A)   0   -3.16881200   -6.65999800    6.57857400 L
 C-CT--0.003600(PDBName=CB,ResName=GLN,ResNum=511_A)  0   -0.85709000   -8.19297600    4.83844900 L
 C-CT--0.064500(PDBName=CG,ResName=GLN,ResNum=511_A)  0   -0.78829400   -9.53975400    4.07836400 L
 C-C-0.695100(PDBName=CD,ResName=GLN,ResNum=511_A)   0   -0.07826000   -9.48620800    2.72975800 L
 O-O--0.608600(PDBName=OE1,ResName=GLN,ResNum=511_A)  0    0.64449700   -8.56375200    2.38523100 L
 N-N--0.940700(PDBName=NE2,ResName=GLN,ResNum=511_A)  0   -0.22848700  -10.49517900    1.90239600 L
 N-N--0.415700(PDBName=N,ResName=CYS,ResNum=512_A)   0   -1.15812000   -6.11031000    7.40916900 L
 C-CT-0.021300(PDBName=CA,ResName=CYS,ResNum=512_A)  0   -1.57137100   -4.85489900    8.05706400 L
 C-C-0.597300(PDBName=C,ResName=CYS,ResNum=512_A)    0   -0.49481400   -3.76158200    7.92726800 L
 O-O--0.567900(PDBName=O,ResName=CYS,ResNum=512_A)   0    0.70067700   -4.06073800    7.91384800 L
 C-CT--0.123100(PDBName=CB,ResName=CYS,ResNum=512_A)  0   -1.91727300   -5.14157600    9.52663700 L
 S-SH--0.311900(PDBName=SG,ResName=CYS,ResNum=512_A)  0   -0.50536200   -5.89019000   10.39600800 L
 N-N--0.415700(PDBName=N,ResName=LEU,ResNum=513_A)   0   -0.90417100   -2.49651800    7.79882100 L
 C-CT--0.051800(PDBName=CA,ResName=LEU,ResNum=513_A)  0    0.00991000   -1.36594700    7.59551500 L
 C-C-0.597300(PDBName=C,ResName=LEU,ResNum=513_A)    0    0.57574000   -0.83842900    8.92638300 L
 O-O--0.567900(PDBName=O,ResName=LEU,ResNum=513_A)   0   -0.06292500   -0.93013200    9.97164900 L
 C-CT--0.110200(PDBName=CB,ResName=LEU,ResNum=513_A)  0   -0.72001600   -0.23164900    6.83724500 L
 C-CT-0.353100(PDBName=CG,ResName=LEU,ResNum=513_A)  0    0.16129100    0.44873700    5.76963200 L
 C-CT--0.412100(PDBName=CD1,ResName=LEU,ResNum=513_A)  0   -0.38087500    1.82159800    5.37210500 L
 C-CT--0.412100(PDBName=CD2,ResName=LEU,ResNum=513_A)  0    0.21177600   -0.39468200    4.49350300 L
 N-N--0.415700(PDBName=N,ResName=HIS,ResNum=514_A)   0    1.75786300   -0.23133100    8.87310100 L
 C-CT--0.058100(PDBName=CA,ResName=HIS,ResNum=514_A)  0    2.24533900    0.73350100    9.86177000 L
 C-C-0.597300(PDBName=C,ResName=HIS,ResNum=514_A)    0    1.38075600    2.01483300    9.86233900 L
 O-O--0.567900(PDBName=O,ResName=HIS,ResNum=514_A)   0    0.55981000    2.23660500    8.97152500 L
 C-CT--0.007400(PDBName=CB,ResName=HIS,ResNum=514_A)  0    3.72751900    0.99217500    9.54323700 L
 C-CC-0.186800(PDBName=CG,ResName=HIS,ResNum=514_A)  0    4.35320900    2.15633100   10.26073500 L
 N-NB--0.543200(PDBName=ND1,ResName=HIS,ResNum=514_A)  0    4.36569500    2.36017400   11.64036500 L
 C-CW--0.220700(PDBName=CD2,ResName=HIS,ResNum=514_A)  0    4.88011600    3.24687900    9.64119000 L
 C-CR-0.163500(PDBName=CE1,ResName=HIS,ResNum=514_A)  0    4.90529700    3.57511100   11.82207600 L
 N-NA--0.279500(PDBName=NE2,ResName=HIS,ResNum=514_A)  0    5.21124700    4.13715800   10.63860900 L
 N-N--0.415700(PDBName=N,ResName=GLY,ResNum=515_A)   0    1.51594500    2.85394700   10.89295000 L
 C-CT--0.025200(PDBName=CA,ResName=GLY,ResNum=515_A)  0    0.79363700    4.12426900   11.04977800 L
 C-C-0.597300(PDBName=C,ResName=GLY,ResNum=515_A)    0   -0.64831700    3.97223200   11.55006000 L
 O-O--0.567900(PDBName=O,ResName=GLY,ResNum=515_A)   0   -1.08949800    4.75979900   12.38257400 L
 N-N--0.415700(PDBName=N,ResName=MET,ResNum=516_A)   0   -1.37087600    2.96893700   11.04608900 L
 C-CT--0.023700(PDBName=CA,ResName=MET,ResNum=516_A)  0   -2.73898500    2.60277200   11.43068400 L
 C-C-0.597300(PDBName=C,ResName=MET,ResNum=516_A)    0   -2.82103700    1.09933200   11.74681500 L
 O-O--0.567900(PDBName=O,ResName=MET,ResNum=516_A)   0   -2.64531800    0.72445400   12.90455300 L
 C-CT-0.034200(PDBName=CB,ResName=MET,ResNum=516_A)  0   -3.72097900    3.03858500   10.33249500 L
 C-CT-0.001800(PDBName=CG,ResName=MET,ResNum=516_A)  0   -4.01001600    4.54116700   10.33443100 L
 S-S--0.273700(PDBName=SD,ResName=MET,ResNum=516_A)  0   -4.83633100    5.13586600    8.83063700 L
 C-CT--0.053600(PDBName=CE,ResName=MET,ResNum=516_A)  0   -6.36179000    4.15225600    8.82299600 L
 N-N--0.415700(PDBName=N,ResName=NME,ResNum=517_A)   0   -3.06680000    0.24167200   10.74637600 L
 C-CT--0.149000(PDBName=CH3,ResName=NME,ResNum=517_A)  0   -3.11187300   -1.20837100   10.91327700 L
 C-CT--0.366200(PDBName=CH3,ResName=ACE,ResNum=537_A)  0    0.17712400  -11.04435500   10.08965700 L
 C-C-0.597200(PDBName=C,ResName=ACE,ResNum=537_A)    0    1.39183300  -10.36796400    9.50073100 L
 O-O--0.567900(PDBName=O,ResName=ACE,ResNum=537_A)   0    2.31020600  -10.00021700   10.22792300 L
 N-N--0.347900(PDBName=N,ResName=ARG,ResNum=538_A)   0    1.41404400  -10.18964900    8.17691100 L
 C-CT--0.263700(PDBName=CA,ResName=ARG,ResNum=538_A)  0    2.47925100   -9.43888700    7.49433500 L
 C-C-0.734100(PDBName=C,ResName=ARG,ResNum=538_A)    0    2.33448400   -7.93476700    7.77300200 L
 O-O--0.589400(PDBName=O,ResName=ARG,ResNum=538_A)   0    1.62767300   -7.23195100    7.05262400 L
 C-CT--0.000700(PDBName=CB,ResName=ARG,ResNum=538_A)  0    2.50378600   -9.75155500    5.98322400 L
 C-CT-0.039000(PDBName=CG,ResName=ARG,ResNum=538_A)  0    3.76567300   -9.17272400    5.31722000 L
 C-CT-0.048600(PDBName=CD,ResName=ARG,ResNum=538_A)  0    3.54207500   -8.50956100    3.95469800 L
 N-N2--0.529500(PDBName=NE,ResName=ARG,ResNum=538_A)  0    3.30041800   -9.46017800    2.85466500 L
 C-CA-0.807600(PDBName=CZ,ResName=ARG,ResNum=538_A)  0    4.20174700   -9.97284800    2.03393000 L
 N-N2--0.862700(PDBName=NH1,ResName=ARG,ResNum=538_A)  0    5.48591500   -9.91246900    2.25061100 L
 N-N2--0.862700(PDBName=NH2,ResName=ARG,ResNum=538_A)  0    3.83551700  -10.56419500    0.93204700 L
 N-N--0.415700(PDBName=N,ResName=ILE,ResNum=539_A)   0    3.03792100   -7.44728100    8.79271300 L
 C-CT--0.059700(PDBName=CA,ResName=ILE,ResNum=539_A)  0    3.22589700   -6.01330400    9.06297700 L
 C-C-0.597300(PDBName=C,ResName=ILE,ResNum=539_A)    0    4.01900800   -5.37305000    7.91120900 L
 O-O--0.567900(PDBName=O,ResName=ILE,ResNum=539_A)   0    5.09044500   -5.86357700    7.54853400 L
 C-CT-0.130300(PDBName=CB,ResName=ILE,ResNum=539_A)  0    3.93396100   -5.79130500   10.42242500 L
 C-CT--0.043000(PDBName=CG1,ResName=ILE,ResNum=539_A)  0    3.10061600   -6.38176400   11.58663600 L
 C-CT--0.320400(PDBName=CG2,ResName=ILE,ResNum=539_A)  0    4.17774100   -4.28635800   10.66159000 L
 C-CT--0.066000(PDBName=CD1,ResName=ILE,ResNum=539_A)  0    3.85684300   -6.46022900   12.91943300 L
 N-N--0.415700(PDBName=N,ResName=TYR,ResNum=540_A)   0    3.50626400   -4.27648600    7.35369600 L
 C-CT--0.001400(PDBName=CA,ResName=TYR,ResNum=540_A)  0    4.11518200   -3.49151500    6.27636200 L
 C-C-0.597300(PDBName=C,ResName=TYR,ResNum=540_A)    0    4.56712400   -2.13026500    6.82780400 L
 O-O--0.567900(PDBName=O,ResName=TYR,ResNum=540_A)   0    3.73113400   -1.29586800    7.16410300 L
 C-CT--0.015200(PDBName=CB,ResName=TYR,ResNum=540_A)  0    3.08737500   -3.36394500    5.13632700 L
 C-CA--0.001100(PDBName=CG,ResName=TYR,ResNum=540_A)  0    3.60262200   -2.89972700    3.77975900 L
 C-CA--0.190600(PDBName=CD1,ResName=TYR,ResNum=540_A)  0    3.26785200   -3.64389300    2.62915500 L
 C-CA--0.190600(PDBName=CD2,ResName=TYR,ResNum=540_A)  0    4.36788400   -1.72080000    3.64021500 L
 C-CA--0.234100(PDBName=CE1,ResName=TYR,ResNum=540_A)  0    3.70299800   -3.22277400    1.35885700 L
 C-CA--0.234100(PDBName=CE2,ResName=TYR,ResNum=540_A)  0    4.82860500   -1.31818700    2.37196200 L
 C-C-0.322600(PDBName=CZ,ResName=TYR,ResNum=540_A)   0    4.49791900   -2.06719500    1.22803800 L
 O-OH--0.557900(PDBName=OH,ResName=TYR,ResNum=540_A)  0    4.92869000   -1.64959000    0.01373800 L
 N-N--0.415700(PDBName=N,ResName=ALA,ResNum=541_A)   0    5.87905300   -1.90065200    6.92016800 L
 C-CT-0.033700(PDBName=CA,ResName=ALA,ResNum=541_A)  0    6.49625000   -0.72848500    7.54539000 L
 C-C-0.597300(PDBName=C,ResName=ALA,ResNum=541_A)    0    7.69217300   -0.21301100    6.70983100 L
 O-O--0.567900(PDBName=O,ResName=ALA,ResNum=541_A)   0    8.78853600   -0.76911500    6.81030000 L
 C-CT--0.182500(PDBName=CB,ResName=ALA,ResNum=541_A)  0    6.91322100   -1.11376100    8.97319800 L
 N-N--0.254800(PDBName=N,ResName=PRO,ResNum=542_A)   0    7.50900600    0.81039700    5.85413300 L
 C-CT--0.026600(PDBName=CA,ResName=PRO,ResNum=542_A)  0    8.59123900    1.38203400    5.05420200 L
 C-C-0.589600(PDBName=C,ResName=PRO,ResNum=542_A)    0    9.71766400    2.01777600    5.88292400 L
 O-O--0.574800(PDBName=O,ResName=PRO,ResNum=542_A)   0    9.49632800    2.50094900    6.99439000 L
 C-CT--0.007000(PDBName=CB,ResName=PRO,ResNum=542_A)  0    7.94250900    2.41493900    4.13182500 L
 C-CT-0.018900(PDBName=CG,ResName=PRO,ResNum=542_A)  0    6.45808000    2.07649300    4.14937200 L
 C-CT-0.019200(PDBName=CD,ResName=PRO,ResNum=542_A)  0    6.25207000    1.46188000    5.52969600 L
 N-N--0.415700(PDBName=N,ResName=NME,ResNum=543_A)   0   10.92534500    2.05597200    5.31230700 L
 C-CT--0.149000(PDBName=CH3,ResName=NME,ResNum=543_A)  0   12.12382000    2.62094700    5.92324100 L
 C-CT--0.366200(PDBName=CH3,ResName=ACE,ResNum=547_A)  0   12.35073100   10.72004200   -1.18036300 L
 C-C-0.597200(PDBName=C,ResName=ACE,ResNum=547_A)    0   11.23340000    9.81754100   -1.64537700 L
 O-O--0.567900(PDBName=O,ResName=ACE,ResNum=547_A)   0   10.10139300   10.26283800   -1.78322100 L
 N-N--0.415700(PDBName=N,ResName=THR,ResNum=548_A)   0   11.54607700    8.53854700   -1.84261400 L
 C-CT--0.038900(PDBName=CA,ResName=THR,ResNum=548_A)  0   10.64725500    7.48280500   -2.35728000 L
 C-C-0.597300(PDBName=C,ResName=THR,ResNum=548_A)    0    9.35992700    7.26694700   -1.54726100 L
 O-O--0.567900(PDBName=O,ResName=THR,ResNum=548_A)   0    8.43118000    6.63503500   -2.04045800 L
 C-CT-0.365400(PDBName=CB,ResName=THR,ResNum=548_A)  0   11.40237200    6.14601100   -2.47041000 L
 O-OH--0.676100(PDBName=OG1,ResName=THR,ResNum=548_A)  0   12.06794300    5.87340500   -1.25424100 L
 C-CT--0.243800(PDBName=CG2,ResName=THR,ResNum=548_A)  0   12.46073300    6.16656400   -3.57091700 L
 N-N--0.415700(PDBName=N,ResName=LEU,ResNum=549_A)   0    9.27357700    7.80081700   -0.32452500 L
 C-CT--0.051800(PDBName=CA,ResName=LEU,ResNum=549_A)  0    8.08864500    7.79368900    0.54365000 L
 C-C-0.597300(PDBName=C,ResName=LEU,ResNum=549_A)    0    6.96682100    8.76118900    0.10247000 L
 O-O--0.567900(PDBName=O,ResName=LEU,ResNum=549_A)   0    5.84500500    8.62792300    0.58312000 L
 C-CT--0.110200(PDBName=CB,ResName=LEU,ResNum=549_A)  0    8.56991400    8.07066000    1.98675200 L
 C-CT-0.353100(PDBName=CG,ResName=LEU,ResNum=549_A)  0    7.50661400    7.97896200    3.10196600 L
 C-CT--0.412100(PDBName=CD1,ResName=LEU,ResNum=549_A)  0    6.77763200    6.63469900    3.15235900 L
 C-CT--0.412100(PDBName=CD2,ResName=LEU,ResNum=549_A)  0    8.17442000    8.19028800    4.46219400 L
 N-N--0.415700(PDBName=N,ResName=LEU,ResNum=550_A)   0    7.24782200    9.74840500   -0.75800800 L
 C-CT--0.051800(PDBName=CA,ResName=LEU,ResNum=550_A)  0    6.35516000   10.87623300   -1.07023900 L
 C-C-0.597300(PDBName=C,ResName=LEU,ResNum=550_A)    0    4.91673900   10.46927000   -1.45236000 L
 O-O--0.567900(PDBName=O,ResName=LEU,ResNum=550_A)   0    3.98639300   10.74671900   -0.69410200 L
 C-CT--0.110200(PDBName=CB,ResName=LEU,ResNum=550_A)  0    7.03378300   11.76949900   -2.12809500 L
 C-CT-0.353100(PDBName=CG,ResName=LEU,ResNum=550_A)  0    6.20676000   12.99352200   -2.56952100 L
 C-CT--0.412100(PDBName=CD1,ResName=LEU,ResNum=550_A)  0    5.88794500   13.93662800   -1.40659200 L
 C-CT--0.412100(PDBName=CD2,ResName=LEU,ResNum=550_A)  0    6.98702100   13.78307800   -3.62057100 L
 N-N--0.415700(PDBName=N,ResName=ALA,ResNum=551_A)   0    4.71689100    9.85380400   -2.62048200 L
 C-CT-0.033700(PDBName=CA,ResName=ALA,ResNum=551_A)  0    3.39723800    9.44608300   -3.11347300 L
 C-C-0.597300(PDBName=C,ResName=ALA,ResNum=551_A)    0    2.67947800    8.48922000   -2.14032500 L
 O-O--0.567900(PDBName=O,ResName=ALA,ResNum=551_A)   0    1.49562100    8.67540300   -1.84750000 L
 C-CT--0.182500(PDBName=CB,ResName=ALA,ResNum=551_A)  0    3.54344600    8.85060600   -4.51922200 L
 N-N--0.415700(PDBName=N,ResName=TYR,ResNum=552_A)   0    3.40332800    7.49964900   -1.61107100 L
 C-CT--0.001400(PDBName=CA,ResName=TYR,ResNum=552_A)  0    2.95711100    6.55778600   -0.58208000 L
 C-C-0.597300(PDBName=C,ResName=TYR,ResNum=552_A)    0    2.36633500    7.25940000    0.64273700 L
 O-O--0.567900(PDBName=O,ResName=TYR,ResNum=552_A)   0    1.27609900    6.89803800    1.08360600 L
 C-CT--0.015200(PDBName=CB,ResName=TYR,ResNum=552_A)  0    4.12290000    5.62530600   -0.22367700 L
 C-CA--0.001100(PDBName=CG,ResName=TYR,ResNum=552_A)  0    3.79190200    4.49487800    0.73268200 L
 C-CA--0.190600(PDBName=CD1,ResName=TYR,ResNum=552_A)  0    3.77205400    3.16526900    0.26743400 L
 C-CA--0.190600(PDBName=CD2,ResName=TYR,ResNum=552_A)  0    3.57710500    4.75857300    2.09945500 L
 C-CA--0.234100(PDBName=CE1,ResName=TYR,ResNum=552_A)  0    3.56828800    2.10085000    1.16557300 L
 C-CA--0.234100(PDBName=CE2,ResName=TYR,ResNum=552_A)  0    3.31384200    3.70300400    2.98779400 L
 C-C-0.322600(PDBName=CZ,ResName=TYR,ResNum=552_A)   0    3.32992000    2.36954600    2.53092500 L
 O-OH--0.557900(PDBName=OH,ResName=TYR,ResNum=552_A)  0    3.16169600    1.35347400    3.41926700 L
 N-N--0.415700(PDBName=N,ResName=LEU,ResNum=553_A)   0    3.07065800    8.24332900    1.20873400 L
 C-CT--0.051800(PDBName=CA,ResName=LEU,ResNum=553_A)  0    2.59420400    9.08021700    2.31204100 L
 C-C-0.597300(PDBName=C,ResName=LEU,ResNum=553_A)    0    1.33559600    9.85950700    1.90653200 L
 O-O--0.567900(PDBName=O,ResName=LEU,ResNum=553_A)   0    0.33365400    9.80423400    2.61595300 L
 C-CT--0.110200(PDBName=CB,ResName=LEU,ResNum=553_A)  0    3.75531400    9.98074200    2.78030600 L
 C-CT-0.353100(PDBName=CG,ResName=LEU,ResNum=553_A)  0    3.56758900   10.80228000    4.07131400 L
 C-CT--0.412100(PDBName=CD1,ResName=LEU,ResNum=553_A)  0    2.62347400   11.99690900    3.92614100 L
 C-CT--0.412100(PDBName=CD2,ResName=LEU,ResNum=553_A)  0    3.11629100    9.94266900    5.25426000 L
 N-N--0.415700(PDBName=N,ResName=VAL,ResNum=554_A)   0    1.37061800   10.56213800    0.76906700 L
 C-CT--0.087500(PDBName=CA,ResName=VAL,ResNum=554_A)  0    0.22751700   11.31743700    0.22206600 L
 C-C-0.597300(PDBName=C,ResName=VAL,ResNum=554_A)    0   -1.04177400   10.46065800    0.11667700 L
 O-O--0.567900(PDBName=O,ResName=VAL,ResNum=554_A)   0   -2.09748900   10.91346700    0.55455200 L
 C-CT-0.298500(PDBName=CB,ResName=VAL,ResNum=554_A)  0    0.59541900   12.00696800   -1.10830200 L
 C-CT--0.319200(PDBName=CG1,ResName=VAL,ResNum=554_A)  0   -0.61335700   12.61878800   -1.82820300 L
 C-CT--0.319200(PDBName=CG2,ResName=VAL,ResNum=554_A)  0    1.58925300   13.14987600   -0.85157200 L
 N-N--0.347900(PDBName=N,ResName=ARG,ResNum=555_A)   0   -0.96788000    9.21820700   -0.38739700 L
 C-CT--0.263700(PDBName=CA,ResName=ARG,ResNum=555_A)  0   -2.13045700    8.30712600   -0.48407100 L
 C-C-0.734100(PDBName=C,ResName=ARG,ResNum=555_A)    0   -2.90237000    8.13476800    0.82471500 L
 O-O--0.589400(PDBName=O,ResName=ARG,ResNum=555_A)   0   -4.13382800    8.10182100    0.80217000 L
 C-CT--0.000700(PDBName=CB,ResName=ARG,ResNum=555_A)  0   -1.73774500    6.93018600   -1.04427300 L
 C-CT-0.039000(PDBName=CG,ResName=ARG,ResNum=555_A)  0   -1.57501300    6.98318400   -2.56607900 L H-H1 498   0.0000
 C-CT-0.048600(PDBName=CD,ResName=ARG,ResNum=555_A)  0   -1.39770400    5.58974400   -3.18078200 H
 N-N2--0.529500(PDBName=NE,ResName=ARG,ResNum=555_A)  0   -0.20718400    4.88176600   -2.73558800 H
 C-CA-0.807600(PDBName=CZ,ResName=ARG,ResNum=555_A)  0    1.00277100    5.12239600   -3.22175100 H
 N-N2--0.862700(PDBName=NH1,ResName=ARG,ResNum=555_A)  0    1.25038600    6.22206600   -3.96213700 H
 N-N2--0.862700(PDBName=NH2,ResName=ARG,ResNum=555_A)  0    2.02217400    4.34007000   -2.87258200 H
 N-N--0.347900(PDBName=N,ResName=ARG,ResNum=556_A)   0   -2.18895100    8.03994300    1.95197800 L
 C-CT--0.263700(PDBName=CA,ResName=ARG,ResNum=556_A)  0   -2.73513800    7.89541300    3.31669800 L
 C-C-0.734100(PDBName=C,ResName=ARG,ResNum=556_A)    0   -3.73934700    9.00025200    3.66877700 L
 O-O--0.589400(PDBName=O,ResName=ARG,ResNum=556_A)   0   -4.70611000    8.75622000    4.38391600 L
 C-CT--0.000700(PDBName=CB,ResName=ARG,ResNum=556_A)  0   -1.60241700    7.84485300    4.35948000 L
 C-CT-0.039000(PDBName=CG,ResName=ARG,ResNum=556_A)  0   -0.43047400    6.89794000    4.03881900 L H-H1 509   0.0000
 C-CT-0.048600(PDBName=CD,ResName=ARG,ResNum=556_A)  0   -0.69787600    5.39074900    4.15449100 H
 N-N2--0.529500(PDBName=NE,ResName=ARG,ResNum=556_A)  0   -1.54886900    4.83631100    3.10301800 H
 C-CA-0.807600(PDBName=CZ,ResName=ARG,ResNum=556_A)  0   -1.10355500    4.21811200    2.00809100 H
 N-N2--0.862700(PDBName=NH1,ResName=ARG,ResNum=556_A)  0    0.17744200    4.33877700    1.61645700 H
 N-N2--0.862700(PDBName=NH2,ResName=ARG,ResNum=556_A)  0   -1.90455000    3.43346900    1.30043300 H
 N-N--0.415700(PDBName=N,ResName=LEU,ResNum=557_A)   0   -3.53855900   10.21365800    3.14559800 L
 C-CT--0.051800(PDBName=CA,ResName=LEU,ResNum=557_A)  0   -4.40426000   11.38462200    3.35393500 L
 C-C-0.597300(PDBName=C,ResName=LEU,ResNum=557_A)    0   -5.85041300   11.20052400    2.84646500 L
 O-O--0.567900(PDBName=O,ResName=LEU,ResNum=557_A)   0   -6.72882700   11.95467600    3.25602400 L
 C-CT--0.110200(PDBName=CB,ResName=LEU,ResNum=557_A)  0   -3.76480200   12.63213900    2.71123200 L
 C-CT-0.353100(PDBName=CG,ResName=LEU,ResNum=557_A)  0   -2.31605000   12.93541900    3.14694700 L
 C-CT--0.412100(PDBName=CD1,ResName=LEU,ResNum=557_A)  0   -1.77565400   14.12598600    2.35381200 L
 C-CT--0.412100(PDBName=CD2,ResName=LEU,ResNum=557_A)  0   -2.21784600   13.27162600    4.63662300 L
 N-N--0.415700(PDBName=N,ResName=LEU,ResNum=558_A)   0   -6.10628100   10.20942900    1.98318600 L
 C-CT--0.051800(PDBName=CA,ResName=LEU,ResNum=558_A)  0   -7.43215500    9.85646600    1.44848400 L
 C-C-0.597300(PDBName=C,ResName=LEU,ResNum=558_A)    0   -7.89776800    8.46173300    1.92634500 L
 O-O--0.567900(PDBName=O,ResName=LEU,ResNum=558_A)   0   -8.76728800    7.83410800    1.32268600 L
 C-CT--0.110200(PDBName=CB,ResName=LEU,ResNum=558_A)  0   -7.37711400    9.94931900   -0.09021700 L
 C-CT-0.353100(PDBName=CG,ResName=LEU,ResNum=558_A)  0   -6.96965400   11.32202500   -0.66038500 L
 C-CT--0.412100(PDBName=CD1,ResName=LEU,ResNum=558_A)  0   -6.84503500   11.23437400   -2.18157200 L
 C-CT--0.412100(PDBName=CD2,ResName=LEU,ResNum=558_A)  0   -7.99300100   12.41091300   -0.32986200 L
 N-N--0.516300(PDBName=N,ResName=GLU,ResNum=559_A)   0   -7.32034800    7.97439100    3.02482700 L
 C-CT-0.039700(PDBName=CA,ResName=GLU,ResNum=559_A)  0   -7.43935200    6.59843900    3.52247300 L
 C-C-0.536600(PDBName=C,ResName=GLU,ResNum=559_A)    0   -7.60422700    6.56531800    5.05248300 L
 O-O--0.581900(PDBName=O,ResName=GLU,ResNum=559_A)   0   -8.52061100    5.92286600    5.55866000 L
 C-CT-0.056000(PDBName=CB,ResName=GLU,ResNum=559_A)  0   -6.19434800    5.83447900    3.05252800 L
 C-CT-0.013600(PDBName=CG,ResName=GLU,ResNum=559_A)  0   -6.24816000    4.32715700    3.29471400 L
 C-C-0.805400(PDBName=CD,ResName=GLU,ResNum=559_A)   0   -4.86648000    3.73684600    3.01884900 L
 O-O2--0.818800(PDBName=OE1,ResName=GLU,ResNum=559_A)  0   -4.01797500    3.74756600    3.93918000 L
 O-O2--0.818800(PDBName=OE2,ResName=GLU,ResNum=559_A)  0   -4.58344000    3.28100600    1.88984500 L
 N-N--0.415700(PDBName=N,ResName=NME,ResNum=560_A)   0   -6.73953600    7.27554000    5.78953400 L
 C-CT--0.149000(PDBName=CH3,ResName=NME,ResNum=560_A)  0   -6.84468400    7.50291900    7.22697100 L
 N-N3--0.808049(PDBName=N,ResName=PRO,ResNum=561_A)  0    0.91663500   -0.64829400   -1.46685800 H
 C-CT-0.210456(PDBName=CA,ResName=PRO,ResNum=561_A)  0   -0.05492600    0.35016900   -0.96387000 H
 C-C-0.808347(PDBName=C,ResName=PRO,ResNum=561_A)    0    0.39827400    1.76990200   -1.31068100 H
 O-O2--0.799959(PDBName=O,ResName=PRO,ResNum=561_A)  0   -0.22988600    2.74726800   -0.79895900 H
 C-CT-0.263619(PDBName=CB,ResName=PRO,ResNum=561_A)  0   -0.22620700    0.08308000    0.54400400 H
 C-CT--0.060880(PDBName=CG,ResName=PRO,ResNum=561_A)  0    0.98535400   -0.77988000    0.91999500 H
 C-CT--0.064337(PDBName=CD,ResName=PRO,ResNum=561_A)  0    1.30660300   -1.55164700   -0.35787100 H
 O-O2--0.799959(PDBName=OXT,ResName=PRO,ResNum=561_A)  0    1.29962200    1.86620600   -2.16877800 H
 P-P-1.066180(PDBName=PA,ResName=FAD,ResNum=2001_A)  0  -12.20115700   -0.23865400    5.46983200 L
 O-O2--0.747694(PDBName=O1A,ResName=FAD,ResNum=2001_A)  0  -12.46369500    0.99897700    6.22533400 L
 O-O2--0.747694(PDBName=O2A,ResName=FAD,ResNum=2001_A)  0  -13.11624800   -1.38910900    5.65530900 L
 O-OS--0.442955(PDBName=O5B,ResName=FAD,ResNum=2001_A)  0  -12.28564100    0.12921300    3.91306700 L
 C-CT-0.078488(PDBName=C5B,ResName=FAD,ResNum=2001_A)  0  -11.92108900    1.40687700    3.41480300 L
 C-CT-0.068477(PDBName=C4B,ResName=FAD,ResNum=2001_A)  0  -11.76687600    1.28540800    1.89422700 L
 O-OS--0.393278(PDBName=O4B,ResName=FAD,ResNum=2001_A)  0  -13.03376300    1.06786700    1.28713400 L
 C-CT-0.278419(PDBName=C3B,ResName=FAD,ResNum=2001_A)  0  -11.20376300    2.51470300    1.18352900 L
 O-OH--0.693689(PDBName=O3B,ResName=FAD,ResNum=2001_A)  0   -9.79050800    2.64667100    1.29719500 L
 C-CT-0.148515(PDBName=C2B,ResName=FAD,ResNum=2001_A)  0  -11.65701400    2.24113500   -0.26294200 L
 O-OH--0.669311(PDBName=O2B,ResName=FAD,ResNum=2001_A)  0  -10.74544700    1.41809300   -0.99115500 L
 C-CT-0.071469(PDBName=C1B,ResName=FAD,ResNum=2001_A)  0  -12.93990800    1.42207800   -0.08143600 L
 N-N*--0.070501(PDBName=N9A,ResName=FAD,ResNum=2001_A)  0  -14.18838600    2.10201900   -0.48055600 L
 C-CK-0.175311(PDBName=C8A,ResName=FAD,ResNum=2001_A)  0  -15.06887400    2.81315400    0.30086000 L
 N-NB--0.612527(PDBName=N7A,ResName=FAD,ResNum=2001_A)  0  -16.18760800    3.13015900   -0.29839200 L
 C-CB-0.052542(PDBName=C5A,ResName=FAD,ResNum=2001_A)  0  -16.00075600    2.61969700   -1.59127000 L
 C-CA-0.677103(PDBName=C6A,ResName=FAD,ResNum=2001_A)  0  -16.76118700    2.61632100   -2.78185400 L
 N-N2--0.906687(PDBName=N6A,ResName=FAD,ResNum=2001_A)  0  -17.94241600    3.18339400   -2.92973400 L
 N-NC--0.767799(PDBName=N1A,ResName=FAD,ResNum=2001_A)  0  -16.31760300    2.03456600   -3.89325500 L
 C-CQ-0.558202(PDBName=C2A,ResName=FAD,ResNum=2001_A)  0  -15.13361700    1.44030400   -3.84139300 L
 N-NC--0.689452(PDBName=N3A,ResName=FAD,ResNum=2001_A)  0  -14.30562200    1.34471300   -2.80840200 L
 C-CB-0.375245(PDBName=C4A,ResName=FAD,ResNum=2001_A)  0  -14.79420900    1.98525900   -1.70818200 L
 N-NC--0.610510(PDBName=N1,ResName=FAD,ResNum=2001_A)  0   -4.20751500   -1.07520600   -1.80764600 H
 C-C-0.719257(PDBName=C2,ResName=FAD,ResNum=2001_A)  0   -3.70363200   -0.96145000   -3.08555700 H
 O-O--0.631133(PDBName=O2,ResName=FAD,ResNum=2001_A)  0   -4.30487700   -0.40180800   -3.96762400 H
 N-NA--0.449086(PDBName=N3,ResName=FAD,ResNum=2001_A)  0   -2.43863300   -1.54952500   -3.37221400 H
 C-C-0.482250(PDBName=C4,ResName=FAD,ResNum=2001_A)  0   -1.67993700   -2.29574400   -2.51835400 H
 O-O--0.561422(PDBName=O4,ResName=FAD,ResNum=2001_A)  0   -0.64680900   -2.86775400   -2.82518900 H
 C-CM-0.307935(PDBName=C4X,ResName=FAD,ResNum=2001_A)  0   -2.22145500   -2.32346500   -1.12929600 H
 N-NC--0.471183(PDBName=N5,ResName=FAD,ResNum=2001_A)  0   -1.53165000   -2.95791200   -0.24027500 H
 C-CA-0.277240(PDBName=C5X,ResName=FAD,ResNum=2001_A)  0   -1.97623600   -2.92454500    1.05180300 H
 C-CA--0.211553(PDBName=C6,ResName=FAD,ResNum=2001_A)  0   -1.17057300   -3.51308900    2.04502700 H
 C-CA-0.057714(PDBName=C7,ResName=FAD,ResNum=2001_A)  0   -1.56758100   -3.56729700    3.36031300 H
 C-CT--0.217006(PDBName=C7M,ResName=FAD,ResNum=2001_A)  0   -0.69252000   -4.20247400    4.40129000 H
 C-CA-0.078368(PDBName=C8,ResName=FAD,ResNum=2001_A)  0   -2.83463400   -3.01827100    3.69891800 H
 C-CT--0.017098(PDBName=C8M,ResName=FAD,ResNum=2001_A)  0   -3.32851500   -3.05799500    5.11317000 H
 C-CA--0.366852(PDBName=C9,ResName=FAD,ResNum=2001_A)  0   -3.62930000   -2.43036700    2.73089800 H
 C-CA-0.024431(PDBName=C9A,ResName=FAD,ResNum=2001_A)  0   -3.21582000   -2.34567500    1.39545900 H
 N-N*-0.064249(PDBName=N10,ResName=FAD,ResNum=2001_A)  0   -3.96375800   -1.73273000    0.39780000 H
 C-CA-0.215358(PDBName=C10,ResName=FAD,ResNum=2001_A)  0   -3.49361500   -1.65626000   -0.88855300 H
 C-CT-0.021145(PDBName=C1P,ResName=FAD,ResNum=2001_A)  0   -5.31039000   -1.22923800    0.67204000 H
 C-CT-0.148009(PDBName=C2P,ResName=FAD,ResNum=2001_A)  0   -5.39236300    0.27091700    1.03064100 L H-H1 589   0.0000
 O-OH--0.688811(PDBName=O2P,ResName=FAD,ResNum=2001_A)  0   -4.12021100    0.83319600    1.32742300 L
 C-CT-0.044591(PDBName=C3P,ResName=FAD,ResNum=2001_A)  0   -6.31477800    0.57272500    2.22924500 L
 O-OH--0.644918(PDBName=O3P,ResName=FAD,ResNum=2001_A)  0   -5.59866400    0.20542100    3.39505200 L
 C-CT-0.164256(PDBName=C4P,ResName=FAD,ResNum=2001_A)  0   -7.68852800   -0.11609900    2.17824400 L
 O-OH--0.693489(PDBName=O4P,ResName=FAD,ResNum=2001_A)  0   -8.36131600    0.24275300    0.97457700 L
 C-CT-0.034637(PDBName=C5P,ResName=FAD,ResNum=2001_A)  0   -8.53059300    0.25741000    3.39993600 L
 O-OS--0.400268(PDBName=O5P,ResName=FAD,ResNum=2001_A)  0   -9.58926400   -0.67767000    3.47069600 L
 P-P-0.938751(PDBName=P,ResName=FAD,ResNum=2001_A)   0   -9.86752600   -1.57473300    4.76609100 L
 O-O2--0.728304(PDBName=O1P,ResName=FAD,ResNum=2001_A)  0  -10.60317100   -2.76024000    4.27125800 L
 O-O2--0.728304(PDBName=O2P,ResName=FAD,ResNum=2001_A)  0   -8.56845200   -1.85008100    5.41653400 L
 O-OS--0.240907(PDBName=O3P,ResName=FAD,ResNum=2001_A)  0  -10.72017800   -0.71012500    5.78631200 L
 O-OW--0.834000(PDBName=O,ResName=HOH,ResNum=2007_A)  0   -7.84766000    5.84381200   -1.39094800 L
 O-OW--0.834000(PDBName=O,ResName=HOH,ResNum=2008_A)  0    3.12758900   -3.39646400   -8.14246500 L
 O-OW--0.834000(PDBName=O,ResName=HOH,ResNum=2009_A)  0   -8.61169800   -3.71166600    2.39276800 L
 O-OW--0.834000(PDBName=O,ResName=HOH,ResNum=2013_A)  0   -6.15655600    1.53120100   -7.75479000 L
 O-OW--0.834000(PDBName=O,ResName=HOH,ResNum=2023_A)  0    0.43248900   -7.79939500   -7.06956100 L
 O-OW--0.834000(PDBName=O,ResName=HOH,ResNum=2029_A)  0   -9.35657600    5.22333200    0.70276000 L
 O-OW--0.834000(PDBName=O,ResName=HOH,ResNum=2032_A)  0   -4.98161500    7.76477100   -1.90082700 L
 O-OW--0.834000(PDBName=O,ResName=HOH,ResNum=2035_A)  0    4.50012400   -7.04097000    1.15493200 L
 O-OW--0.834000(PDBName=O,ResName=HOH,ResNum=2037_A)  0   -8.74924700    8.93661400   -5.25408200 L
 O-OW--0.834000(PDBName=O,ResName=HOH,ResNum=2044_A)  0    5.92048900    6.74185200   -2.88929100 L
 O-OW--0.834000(PDBName=O,ResName=HOH,ResNum=2046_A)  0   -7.48357700    7.93163000   -3.01583700 L
 O-OW--0.834000(PDBName=O,ResName=HOH,ResNum=2054_A)  0    1.08072900  -10.40730100   -0.72237300 L
 O-OW--0.834000(PDBName=O,ResName=HOH,ResNum=2055_A)  0   -3.66322400    5.53337100    5.81633900 L
 O-OW--0.834000(PDBName=O,ResName=HOH,ResNum=2064_A)  0    6.58950900    3.03449600   -3.25561500 L
 O-OW--0.834000(PDBName=O,ResName=HOH,ResNum=2066_A)  0    6.89816700    8.79932500   -4.33206000 L
 O-OW--0.834000(PDBName=O,ResName=HOH,ResNum=2067_A)  0    0.12459300    9.88786400   -3.96722200 L
 O-OW--0.834000(PDBName=O,ResName=HOH,ResNum=2071_A)  0    0.05589900    1.58726500   -4.51726600 L
 O-OW--0.834000(PDBName=O,ResName=HOH,ResNum=2075_A)  0   -1.79724500   -2.67493200   -9.86745700 L
 O-OW--0.834000(PDBName=O,ResName=HOH,ResNum=2082_A)  0    1.17255200    5.88321500   -7.00045900 L
 O-OW--0.834000(PDBName=O,ResName=HOH,ResNum=2108_A)  0    2.14305700   -0.11584700  -11.88897700 L
 O-OW--0.834000(PDBName=O,ResName=HOH,ResNum=2109_A)  0   -0.18871000    7.86129000   -5.83580500 L
 O-OW--0.834000(PDBName=O,ResName=HOH,ResNum=2124_A)  0    7.30043500   -1.27649600   -2.49284300 L
 O-OW--0.834000(PDBName=O,ResName=HOH,ResNum=2128_A)  0    5.81656300    0.86771600   -1.67073200 L
 O-OW--0.834000(PDBName=O,ResName=HOH,ResNum=2135_A)  0    3.36470300    2.50990100    6.18655400 L
 O-OW--0.834000(PDBName=O,ResName=HOH,ResNum=2153_A)  0   11.07099800   -2.37213000   -0.85559100 L
 H-HC-0.029500(PDBName=1HB,ResName=PHE,ResNum=259_A)  0    2.46120600    5.15086500    5.96673800 L
 H-HC-0.029500(PDBName=2HB,ResName=PHE,ResNum=259_A)  0    2.71843600    6.87214500    5.77705700 L
 H-HA-0.133000(PDBName=HD1,ResName=PHE,ResNum=259_A)  0    1.30882000    8.48279200    7.15277500 L
 H-HA-0.133000(PDBName=HD2,ResName=PHE,ResNum=259_A)  0    0.74883400    4.20656100    7.31661500 L
 H-HA-0.143000(PDBName=HE1,ResName=PHE,ResNum=259_A)  0   -0.94002500    8.80805200    8.14892300 L
 H-HA-0.143000(PDBName=HE2,ResName=PHE,ResNum=259_A)  0   -1.51096700    4.54713800    8.28154400 L
 H-HA-0.129700(PDBName=HZ,ResName=PHE,ResNum=259_A)  0   -2.35300900    6.84493500    8.69890100 L
 H-H1-0.097800(PDBName=HA,ResName=PHE,ResNum=259_A)  0    3.47298300    5.30709800    8.27247500 L
 H-H-0.271900(PDBName=H,ResName=PHE,ResNum=259_A)    0    3.36421900    8.09457400    7.67017800 L
 H-H1-0.035200(PDBName=1HB,ResName=SER,ResNum=283_A)  0    5.94323700   -6.54382300    3.09269500 L
 H-H1-0.035200(PDBName=2HB,ResName=SER,ResNum=283_A)  0    5.37593700   -5.23316200    4.13959100 L
 H-HO-0.427500(PDBName=HG,ResName=SER,ResNum=283_A)  0    6.65648300   -3.80744300    3.02943700 L
 H-H1-0.084300(PDBName=HA,ResName=SER,ResNum=283_A)  0    8.14305700   -6.45950700    3.96282500 L
 H-H-0.271900(PDBName=H,ResName=SER,ResNum=283_A)    0    6.71373600   -6.40171300    6.52204500 L
 H-HC-0.029500(PDBName=1HB,ResName=TYR,ResNum=284_A)  0   12.03619900   -4.57817100    5.53501600 L
 H-HC-0.029500(PDBName=2HB,ResName=TYR,ResNum=284_A)  0   12.08303400   -2.90715200    6.08961600 L
 H-HA-0.169900(PDBName=HD1,ResName=TYR,ResNum=284_A)  0   12.22613800   -6.20052900    7.22458400 L
 H-HA-0.169900(PDBName=HD2,ResName=TYR,ResNum=284_A)  0   10.33735200   -2.43315300    8.15352200 L
 H-HA-0.165600(PDBName=HE1,ResName=TYR,ResNum=284_A)  0   11.87940400   -6.95239200    9.57085200 L
 H-HA-0.165600(PDBName=HE2,ResName=TYR,ResNum=284_A)  0    9.98833200   -3.19586400   10.50330600 L
 H-HO-0.399200(PDBName=HH,ResName=TYR,ResNum=284_A)  0   11.08056700   -6.39449300   11.62765600 L
 H-H1-0.087600(PDBName=HA,ResName=TYR,ResNum=284_A)  0    9.64510400   -2.74039800    5.89869500 L
 H-H-0.271900(PDBName=H,ResName=TYR,ResNum=284_A)    0    9.79186200   -5.60685400    5.22379000 L
 H-HC--0.012200(PDBName=1HB,ResName=ASP,ResNum=285_A)  0    7.94469600   -2.00493400    2.00546600 L
 H-HC--0.012200(PDBName=2HB,ResName=ASP,ResNum=285_A)  0    8.09065300   -0.37606700    2.66323100 L
 H-H1-0.088000(PDBName=HA,ResName=ASP,ResNum=285_A)  0   10.31148600   -2.11117100    1.54363100 L
 H-H-0.293600(PDBName=H,ResName=ASP,ResNum=285_A)    0    9.82027800   -1.21290200    4.35489800 L
 H-HC-0.024100(PDBName=1HB,ResName=MET,ResNum=286_A)  0   13.17862800   -0.18275700   -1.28072500 L
 H-HC-0.024100(PDBName=2HB,ResName=MET,ResNum=286_A)  0   14.17737200    1.21569200   -0.90772800 L
 H-H1-0.044000(PDBName=1HG,ResName=MET,ResNum=286_A)  0   14.10976200   -1.37828100    0.67275900 L
 H-H1-0.044000(PDBName=2HG,ResName=MET,ResNum=286_A)  0   15.34148800   -0.91432100   -0.49305500 L
 H-H1-0.068400(PDBName=1HE,ResName=MET,ResNum=286_A)  0   17.24880100    1.99383700    1.28248200 L
 H-H1-0.068400(PDBName=2HE,ResName=MET,ResNum=286_A)  0   17.06387500    1.01525300   -0.19216800 L
 H-H1-0.068400(PDBName=3HE,ResName=MET,ResNum=286_A)  0   15.84270800    2.23772900    0.22736100 L
 H-H1-0.088000(PDBName=HA,ResName=MET,ResNum=286_A)  0   13.00207400    1.45762200    1.28247600 L
 H-H-0.271900(PDBName=H,ResName=MET,ResNum=286_A)    0   11.70097800   -1.02823000    0.40914200 L
 H-HC-0.045700(PDBName=1HB,ResName=LEU,ResNum=287_A)  0    9.98080700    4.31869100   -0.99748300 L
 H-HC-0.045700(PDBName=2HB,ResName=LEU,ResNum=287_A)  0    8.37552400    4.05819100   -1.60610400 L
 H-HC--0.036100(PDBName=HG,ResName=LEU,ResNum=287_A)  0    8.81929200    2.42231900    0.79685400 L
 H-HC-0.100000(PDBName=1HD2,ResName=LEU,ResNum=287_A)  0    6.84770100    3.69179500    1.58816900 L
 H-HC-0.100000(PDBName=2HD2,ResName=LEU,ResNum=287_A)  0    6.62218600    3.04659400   -0.03837300 L
 H-HC-0.100000(PDBName=3HD2,ResName=LEU,ResNum=287_A)  0    6.98254100    4.76696900    0.17441800 L
 H-HC-0.100000(PDBName=1HD1,ResName=LEU,ResNum=287_A)  0    9.04479000    4.34283800    2.38149800 L
 H-HC-0.100000(PDBName=2HD1,ResName=LEU,ResNum=287_A)  0   10.49264800    4.02834400    1.42091100 L
 H-HC-0.100000(PDBName=3HD1,ResName=LEU,ResNum=287_A)  0    9.43311300    5.37975500    0.99687000 L
 H-H1-0.092200(PDBName=HA,ResName=LEU,ResNum=287_A)  0    8.78359700    1.70905000   -1.89745300 L
 H-H-0.271900(PDBName=H,ResName=LEU,ResNum=287_A)    0   10.27506000    0.63554500   -0.66060500 L
 H-H1-0.069800(PDBName=1HA,ResName=GLY,ResNum=288_A)  0   10.63112500    2.64703800   -5.74883600 L
 H-H1-0.069800(PDBName=2HA,ResName=GLY,ResNum=288_A)  0   10.06133700    4.31527400   -5.56661300 L
 H-H-0.271900(PDBName=H,ResName=GLY,ResNum=288_A)    0    8.40730700    2.99790800   -3.83801500 L
 H-HC--0.017300(PDBName=1HB,ResName=GLU,ResNum=289_A)  0    5.70837500    3.01536900   -6.30821100 L
 H-HC--0.017300(PDBName=2HB,ResName=GLU,ResNum=289_A)  0    4.74199900    3.84059200   -7.52666800 L
 H-HC--0.042500(PDBName=1HG,ResName=GLU,ResNum=289_A)  0    6.51836700    5.23357100   -5.45851400 L
 H-HC--0.042500(PDBName=2HG,ResName=GLU,ResNum=289_A)  0    5.50840500    6.04229200   -6.66326300 L
 H-H1-0.110500(PDBName=HA,ResName=GLU,ResNum=289_A)  0    6.85043000    2.96531600   -8.46307900 L
 H-H-0.293600(PDBName=H,ResName=GLU,ResNum=289_A)    0    8.49591700    4.89332100   -7.02349800 L
 H-HC-0.029500(PDBName=1HB,ResName=TYR,ResNum=304_A)  0   14.00489900   -2.76439900   -5.29810500 L
 H-HC-0.029500(PDBName=2HB,ResName=TYR,ResNum=304_A)  0   14.20487700   -1.45195000   -6.45275500 L
 H-HA-0.169900(PDBName=HD1,ResName=TYR,ResNum=304_A)  0   12.48938600   -1.54015400   -3.07001600 L
 H-HA-0.169900(PDBName=HD2,ResName=TYR,ResNum=304_A)  0   12.10432200   -0.96921900   -7.33887000 L
 H-HA-0.165600(PDBName=HE1,ResName=TYR,ResNum=304_A)  0   10.14375600   -0.79659000   -2.77238800 L
 H-HA-0.165600(PDBName=HE2,ResName=TYR,ResNum=304_A)  0    9.74150900   -0.26650200   -7.02210300 L
 H-HO-0.399200(PDBName=HH,ResName=TYR,ResNum=304_A)  0    8.26699300    0.54231300   -5.39594100 L
 H-H1-0.087600(PDBName=HA,ResName=TYR,ResNum=304_A)  0   14.77511300   -1.39356100   -3.47823400 L
 H-H-0.271900(PDBName=H,ResName=TYR,ResNum=304_A)    0   13.95156400    0.78599900   -5.05906300 L
 H-H1-0.035200(PDBName=1HB,ResName=SER,ResNum=327_A)  0    7.05902300   -3.49111700   -0.56615800 L
 H-H1-0.035200(PDBName=2HB,ResName=SER,ResNum=327_A)  0    6.02022200   -4.17727000   -1.82970000 L
 H-HO-0.427500(PDBName=HG,ResName=SER,ResNum=327_A)  0    6.18276100   -4.78233800    0.90456000 L
 H-H1-0.084300(PDBName=HA,ResName=SER,ResNum=327_A)  0    7.23793200   -6.31268800   -1.72036500 L
 H-H-0.271900(PDBName=H,ResName=SER,ResNum=327_A)    0    9.38577800   -5.24248000   -0.05033000 L
 H-HC-0.018700(PDBName=HB,ResName=ILE,ResNum=328_A)  0    9.60256200   -3.71970900   -6.50450200 L
 H-HC-0.088200(PDBName=1HG2,ResName=ILE,ResNum=328_A)  0   11.55337800   -4.90846200   -5.76880900 L
 H-HC-0.088200(PDBName=2HG2,ResName=ILE,ResNum=328_A)  0   10.69709200   -5.56743900   -4.35546000 L
 H-HC-0.088200(PDBName=3HG2,ResName=ILE,ResNum=328_A)  0   11.05050500   -3.83431900   -4.46327500 L
 H-HC-0.023600(PDBName=1HG1,ResName=ILE,ResNum=328_A)  0    8.87900900   -6.57707400   -5.72830800 L
 H-HC-0.023600(PDBName=2HG1,ResName=ILE,ResNum=328_A)  0    7.92321400   -5.58874000   -6.83430600 L
 H-HC-0.018600(PDBName=1HD1,ResName=ILE,ResNum=328_A)  0    9.34736400   -7.03575100   -8.12966100 L
 H-HC-0.018600(PDBName=2HD1,ResName=ILE,ResNum=328_A)  0   10.79593700   -6.47734500   -7.28083600 L
 H-HC-0.018600(PDBName=3HD1,ResName=ILE,ResNum=328_A)  0    9.89536800   -5.36172100   -8.33866100 L
 H-H1-0.086900(PDBName=HA,ResName=ILE,ResNum=328_A)  0    8.79351600   -2.97692700   -4.32340500 L
 H-H-0.271900(PDBName=H,ResName=ILE,ResNum=328_A)    0    7.20830900   -5.34771300   -3.80208900 L
 H-HC-0.036200(PDBName=1HB,ResName=LYS,ResNum=329_A)  0    6.50333000    0.00535000   -6.50514900 L
 H-HC-0.036200(PDBName=2HB,ResName=LYS,ResNum=329_A)  0    5.05605500   -0.10892700   -7.50409400 L
 H-HC-0.010300(PDBName=1HG,ResName=LYS,ResNum=329_A)  0    5.27276100   -1.22442900   -4.66951200 L
 H-HC-0.010300(PDBName=2HG,ResName=LYS,ResNum=329_A)  0    3.86540800   -1.27806700   -5.75260500 L
 H-HC-0.062100(PDBName=1HD,ResName=LYS,ResNum=329_A)  0    5.08224500    1.16404800   -4.44442000 L
 H-HC-0.062100(PDBName=2HD,ResName=LYS,ResNum=329_A)  0    3.99046900    1.26579600   -5.83401400 L
 H-HP-0.113500(PDBName=1HE,ResName=LYS,ResNum=329_A)  0    2.30389900   -0.10188600   -4.59238500 H
 H-HP-0.113500(PDBName=2HE,ResName=LYS,ResNum=329_A)  0    2.60714300    1.50731900   -3.92251100 H
 H-H-0.340000(PDBName=1HZ,ResName=LYS,ResNum=329_A)  0    3.98326000    0.49242200   -2.20534100 H
 H-H-0.340000(PDBName=2HZ,ResName=LYS,ResNum=329_A)  0    3.69157900   -1.01006000   -2.76499900 H
 H-H-0.340000(PDBName=3HZ,ResName=LYS,ResNum=329_A)  0    2.33814200   -0.12261200   -2.16164100 H
 H-H1-0.142600(PDBName=HA,ResName=LYS,ResNum=329_A)  0    5.19575500   -2.66411200   -7.08855700 L
 H-H-0.274700(PDBName=H,ResName=LYS,ResNum=329_A)    0    8.05351900   -2.03377100   -6.48453600 L
 H-HC-0.045700(PDBName=1HB,ResName=LEU,ResNum=330_A)  0    4.19642500   -2.83112000  -12.62842600 L
 H-HC-0.045700(PDBName=2HB,ResName=LEU,ResNum=330_A)  0    3.41246000   -2.39567500  -11.11617200 L
 H-HC--0.036100(PDBName=HG,ResName=LEU,ResNum=330_A)  0    4.10936500   -4.69758800  -10.21780900 L
 H-HC-0.100000(PDBName=1HD1,ResName=LEU,ResNum=330_A)  0    2.27421400   -5.85726900  -11.37592700 L
 H-HC-0.100000(PDBName=2HD1,ResName=LEU,ResNum=330_A)  0    2.27429600   -4.60636900  -12.64841300 L
 H-HC-0.100000(PDBName=3HD1,ResName=LEU,ResNum=330_A)  0    1.82256500   -4.19137100  -10.98774700 L
 H-HC-0.100000(PDBName=1HD2,ResName=LEU,ResNum=330_A)  0    4.56588500   -6.44127000  -11.90587200 L
 H-HC-0.100000(PDBName=2HD2,ResName=LEU,ResNum=330_A)  0    4.69319700   -5.19020600  -13.16358700 L
 H-HC-0.100000(PDBName=3HD2,ResName=LEU,ResNum=330_A)  0    5.87423200   -5.25313900  -11.83499300 L
 H-H1-0.092200(PDBName=HA,ResName=LEU,ResNum=330_A)  0    6.34800300   -3.17793500  -11.24284600 L
 H-H-0.271900(PDBName=H,ResName=LEU,ResNum=330_A)    0    4.57383400   -2.64689900   -9.09935900 L
 H-H1-0.035200(PDBName=1HB,ResName=SER,ResNum=331_A)  0    3.53227800    1.97688300  -11.67462900 L
 H-H1-0.035200(PDBName=2HB,ResName=SER,ResNum=331_A)  0    4.71681000    3.27962300  -11.64382800 L
 H-HO-0.427500(PDBName=HG,ResName=SER,ResNum=331_A)  0    3.90035300    1.50997400   -9.59012800 L
 H-H1-0.084300(PDBName=HA,ResName=SER,ResNum=331_A)  0    5.56097000    1.29226100  -12.81411900 L
 H-H-0.271900(PDBName=H,ResName=SER,ResNum=331_A)    0    4.51038900   -0.17073300  -10.60104800 L
 H-HC-0.079700(PDBName=1HB,ResName=ASN,ResNum=368_A)  0    4.93801400   -8.71548800   -0.69032300 L
 H-HC-0.079700(PDBName=2HB,ResName=ASN,ResNum=368_A)  0    5.13203100   -7.26780000   -1.67891600 L
 H-H-0.419600(PDBName=1HD2,ResName=ASN,ResNum=368_A)  0    3.08351600   -6.54675100   -2.42731100 L
 H-H-0.419600(PDBName=2HD2,ResName=ASN,ResNum=368_A)  0    1.92557000   -7.70510000   -3.05267900 L
 H-H1-0.104800(PDBName=HA,ResName=ASN,ResNum=368_A)  0    5.51311400  -10.07959700   -2.82824600 L
 H-H-0.271900(PDBName=H,ResName=ASN,ResNum=368_A)    0    7.93957200   -8.71126900   -2.19809900 L
 H-HC-0.018700(PDBName=HB,ResName=ILE,ResNum=369_A)  0    4.18076300   -8.65615500   -7.37356300 L
 H-HC-0.088200(PDBName=1HG2,ResName=ILE,ResNum=369_A)  0    4.71141800   -7.16554200   -9.28708700 L
 H-HC-0.088200(PDBName=2HG2,ResName=ILE,ResNum=369_A)  0    5.50201500   -6.01402400   -8.18722800 L
 H-HC-0.088200(PDBName=3HG2,ResName=ILE,ResNum=369_A)  0    3.75634800   -6.30345600   -8.10092300 L
 H-HC-0.023600(PDBName=1HG1,ResName=ILE,ResNum=369_A)  0    6.49301100   -9.36472700   -6.75952900 L
 H-HC-0.023600(PDBName=2HG1,ResName=ILE,ResNum=369_A)  0    7.12915600   -7.85283700   -7.40077800 L
 H-HC-0.018600(PDBName=1HD1,ResName=ILE,ResNum=369_A)  0    7.39766800   -9.82513200   -8.91648600 L
 H-HC-0.018600(PDBName=2HD1,ResName=ILE,ResNum=369_A)  0    5.63040400   -9.94646400   -9.04023100 L
 H-HC-0.018600(PDBName=3HD1,ResName=ILE,ResNum=369_A)  0    6.48363100   -8.51494000   -9.67305000 L
 H-H1-0.086900(PDBName=HA,ResName=ILE,ResNum=369_A)  0    5.63774900   -6.54085000   -5.73766800 L
 H-H-0.271900(PDBName=H,ResName=ILE,ResNum=369_A)    0    4.33478600   -8.93982000   -4.59456300 L
 H-HC--0.012200(PDBName=1HB,ResName=ASP,ResNum=370_A)  0    3.49050400   -2.99762500   -4.61947100 L
 H-HC--0.012200(PDBName=2HB,ResName=ASP,ResNum=370_A)  0    1.89307200   -2.75770600   -3.92067100 L
 H-H1-0.088000(PDBName=HA,ResName=ASP,ResNum=370_A)  0    1.73392000   -5.36432200   -4.05661700 L
 H-H-0.293600(PDBName=H,ResName=ASP,ResNum=370_A)    0    4.29865900   -4.89564500   -5.35911000 L
 H-HC-0.060300(PDBName=1HB,ResName=ALA,ResNum=371_A)  0   -1.84995900   -4.70164700   -6.91362500 L
 H-HC-0.060300(PDBName=2HB,ResName=ALA,ResNum=371_A)  0   -2.63264100   -3.18427500   -7.35628400 L
 H-HC-0.060300(PDBName=3HB,ResName=ALA,ResNum=371_A)  0   -2.33759900   -3.53989600   -5.64420400 L
 H-H1-0.082300(PDBName=HA,ResName=ALA,ResNum=371_A)  0   -0.14877900   -3.20581300   -7.74451400 L
 H-H-0.271900(PDBName=H,ResName=ALA,ResNum=371_A)    0    0.30308000   -3.01958900   -4.83897100 L
 H-HC--0.017300(PDBName=1HB,ResName=GLU,ResNum=372_A)  0    0.25253800    0.89001100   -9.66288700 L
 H-HC--0.017300(PDBName=2HB,ResName=GLU,ResNum=372_A)  0   -0.13622500    2.35855800   -8.77876300 L
 H-HC--0.042500(PDBName=1HG,ResName=GLU,ResNum=372_A)  0    1.22951400    1.16980900   -6.81770800 L
 H-HC--0.042500(PDBName=2HG,ResName=GLU,ResNum=372_A)  0    1.99890800    2.11519700   -8.07772500 L
 H-H1-0.110500(PDBName=HA,ResName=GLU,ResNum=372_A)  0   -1.23411400    1.09112700   -7.01282000 L
 H-H-0.293600(PDBName=H,ResName=GLU,ResNum=372_A)    0   -0.96791300   -1.39845600   -8.64041800 L
 H-HC--0.017300(PDBName=1HB,ResName=GLU,ResNum=373_A)  0   -2.49697900    1.78549200  -12.50288400 L
 H-HC--0.017300(PDBName=2HB,ResName=GLU,ResNum=373_A)  0   -4.09815500    1.25111900  -12.96679900 L
 H-HC--0.042500(PDBName=1HG,ResName=GLU,ResNum=373_A)  0   -3.38372700   -1.06808300  -13.11106800 L
 H-HC--0.042500(PDBName=2HG,ResName=GLU,ResNum=373_A)  0   -2.40422700   -0.03105400  -14.13668100 L
 H-H1-0.110500(PDBName=HA,ResName=GLU,ResNum=373_A)  0   -4.14712800    1.72645500  -10.65113800 L
 H-H-0.293600(PDBName=H,ResName=GLU,ResNum=373_A)    0   -1.53300800    0.52541700  -10.53801200 L
 H-HC--0.029700(PDBName=HB,ResName=VAL,ResNum=402_A)  0   -1.70295900   -6.29634100   -5.37029000 L
 H-HC-0.079100(PDBName=1HG1,ResName=VAL,ResNum=402_A)  0   -3.11981600   -6.15693800   -2.67339500 L
 H-HC-0.079100(PDBName=2HG1,ResName=VAL,ResNum=402_A)  0   -2.47885600   -4.77564500   -3.57914800 L
 H-HC-0.079100(PDBName=3HG1,ResName=VAL,ResNum=402_A)  0   -3.80664000   -5.69626100   -4.24993500 L
 H-HC-0.079100(PDBName=1HG2,ResName=VAL,ResNum=402_A)  0   -0.63475900   -7.06232800   -2.63406200 L
 H-HC-0.079100(PDBName=2HG2,ResName=VAL,ResNum=402_A)  0    0.23317900   -7.03470000   -4.18145500 L
 H-HC-0.079100(PDBName=3HG2,ResName=VAL,ResNum=402_A)  0   -0.32805300   -5.52412100   -3.46905900 L
 H-H1-0.096900(PDBName=HA,ResName=VAL,ResNum=402_A)  0   -2.71049900   -8.52268700   -3.55814400 L
 H-H-0.271900(PDBName=H,ResName=VAL,ResNum=402_A)    0   -1.00851400   -8.86285300   -5.98353000 L
 H-HC-0.018700(PDBName=HB,ResName=ILE,ResNum=403_A)  0   -7.69875400   -8.67447100   -6.67488500 L
 H-HC-0.088200(PDBName=1HG2,ResName=ILE,ResNum=403_A)  0   -6.64913400  -10.60754600   -7.64267400 L
 H-HC-0.088200(PDBName=2HG2,ResName=ILE,ResNum=403_A)  0   -5.15171300  -10.33273800   -6.72317500 L
 H-HC-0.088200(PDBName=3HG2,ResName=ILE,ResNum=403_A)  0   -5.63688400   -9.21127900   -8.00623800 L
 H-HC-0.023600(PDBName=1HG1,ResName=ILE,ResNum=403_A)  0   -6.31661600  -10.17727500   -4.40323400 L
 H-HC-0.023600(PDBName=2HG1,ResName=ILE,ResNum=403_A)  0   -7.81223800   -9.24118700   -4.30615100 L
 H-HC-0.018600(PDBName=1HD1,ResName=ILE,ResNum=403_A)  0   -8.38751100  -11.55851600   -4.36729000 L
 H-HC-0.018600(PDBName=2HD1,ResName=ILE,ResNum=403_A)  0   -7.44059200  -11.82842000   -5.83645500 L
 H-HC-0.018600(PDBName=3HD1,ResName=ILE,ResNum=403_A)  0   -8.90386700  -10.81075200   -5.89256600 L
 H-H1-0.086900(PDBName=HA,ResName=ILE,ResNum=403_A)  0   -5.64406600   -7.28688300   -6.74240300 L
 H-H-0.271900(PDBName=H,ResName=ILE,ResNum=403_A)    0   -4.87421200   -7.92251400   -3.98230500 L
 H-HC-0.017100(PDBName=1HB,ResName=GLN,ResNum=404_A)  0   -7.72439700   -3.48546100   -7.29796200 L
 H-HC-0.017100(PDBName=2HB,ResName=GLN,ResNum=404_A)  0   -8.55276300   -2.50014600   -6.08924300 L
 H-HC-0.035200(PDBName=1HG,ResName=GLN,ResNum=404_A)  0   -5.64835600   -3.33836400   -5.76007200 L
 H-HC-0.035200(PDBName=2HG,ResName=GLN,ResNum=404_A)  0   -6.53974600   -2.11301400   -4.84785700 L
 H-H-0.425100(PDBName=1HE2,ResName=GLN,ResNum=404_A)  0   -4.34056500   -1.01612800   -5.72834500 L
 H-H-0.425100(PDBName=2HE2,ResName=GLN,ResNum=404_A)  0   -4.40131800   -0.35692200   -7.35461500 L
 H-H1-0.085000(PDBName=HA,ResName=GLN,ResNum=404_A)  0   -7.97543200   -4.30199100   -4.37566500 L
 H-H-0.271900(PDBName=H,ResName=GLN,ResNum=404_A)    0   -6.82242900   -5.54406700   -6.79181700 L
 H-HC-0.060300(PDBName=1HB,ResName=ALA,ResNum=405_A)  0  -11.94478100   -5.45765000   -2.66878500 L
 H-HC-0.060300(PDBName=2HB,ResName=ALA,ResNum=405_A)  0  -13.52358100   -5.25926500   -3.45685400 L
 H-HC-0.060300(PDBName=3HB,ResName=ALA,ResNum=405_A)  0  -12.50399500   -3.83792400   -3.17040400 L
 H-H1-0.082300(PDBName=HA,ResName=ALA,ResNum=405_A)  0  -11.93072200   -6.15076500   -5.06617200 L
 H-H-0.271900(PDBName=H,ResName=ALA,ResNum=405_A)    0  -10.04547200   -4.47497300   -3.81715600 L
 H-HC-0.029500(PDBName=1HB,ResName=TYR,ResNum=406_A)  0  -13.48960700   -0.63383700   -5.82121600 L
 H-HC-0.029500(PDBName=2HB,ResName=TYR,ResNum=406_A)  0  -13.33156500   -0.11723900   -7.48428700 L
 H-HA-0.169900(PDBName=HD2,ResName=TYR,ResNum=406_A)  0  -11.95165600    0.26309400   -4.27997400 L
 H-HA-0.169900(PDBName=HD1,ResName=TYR,ResNum=406_A)  0  -10.77747500   -0.12789100   -8.42645800 L
 H-HA-0.165600(PDBName=HE2,ResName=TYR,ResNum=406_A)  0   -9.78714700    1.35389300   -3.78778300 L
 H-HA-0.165600(PDBName=HE1,ResName=TYR,ResNum=406_A)  0   -8.60410800    0.89157300   -7.90643300 L
 H-HO-0.399200(PDBName=HH,ResName=TYR,ResNum=406_A)  0   -7.26422500    1.71815400   -6.32689900 L
 H-H1-0.087600(PDBName=HA,ResName=TYR,ResNum=406_A)  0  -13.86710800   -2.47776600   -7.29513200 L
 H-H-0.271900(PDBName=H,ResName=TYR,ResNum=406_A)    0  -11.53710500   -2.62323400   -5.48823600 L
 H-HC-0.032700(PDBName=1HB,ResName=ARG,ResNum=431_A)  0   -1.29996000   -9.31089200   -0.41760400 L
 H-HC-0.032700(PDBName=2HB,ResName=ARG,ResNum=431_A)  0   -2.10122300   -8.22668900   -1.54018300 L
 H-HC-0.028500(PDBName=1HG,ResName=ARG,ResNum=431_A)  0   -2.20353000   -8.28088700    1.46226400 L
 H-HC-0.028500(PDBName=2HG,ResName=ARG,ResNum=431_A)  0   -3.54215100   -7.57362900    0.57246700 L
 H-H1-0.068700(PDBName=1HD,ResName=ARG,ResNum=431_A)  0   -1.95429200   -6.04363000   -0.59810800 L
 H-H1-0.068700(PDBName=2HD,ResName=ARG,ResNum=431_A)  0   -2.09153400   -5.79317400    1.14098100 L
 H-H-0.345600(PDBName=HE,ResName=ARG,ResNum=431_A)   0    0.08003500   -7.31692700    1.19821600 L
 H-H-0.447800(PDBName=1HH1,ResName=ARG,ResNum=431_A)  0    1.29305700   -4.64494400   -1.42430800 L
 H-H-0.447800(PDBName=2HH1,ResName=ARG,ResNum=431_A)  0   -0.42662700   -4.60912500   -1.11391800 L
 H-H-0.447800(PDBName=1HH2,ResName=ARG,ResNum=431_A)  0    2.32038900   -6.86989000    0.77832700 L
 H-H-0.447800(PDBName=2HH2,ResName=ARG,ResNum=431_A)  0    2.58648900   -5.68149400   -0.48002200 L
 H-H1-0.156000(PDBName=HA,ResName=ARG,ResNum=431_A)  0   -3.60783900  -10.24306900    0.16502800 L
 H-H-0.274700(PDBName=H,ResName=ARG,ResNum=431_A)    0   -2.14808300  -10.66654900   -2.33377600 L
 H-HC-0.045700(PDBName=1HB,ResName=LEU,ResNum=432_A)  0   -8.15162800  -10.95857300   -1.68458200 L
 H-HC-0.045700(PDBName=2HB,ResName=LEU,ResNum=432_A)  0   -8.07653400  -10.54751400    0.03062000 L
 H-HC--0.036100(PDBName=HG,ResName=LEU,ResNum=432_A)  0   -9.76718200   -8.76259700   -0.29482800 L
 H-HC-0.100000(PDBName=1HD1,ResName=LEU,ResNum=432_A)  0   -9.93485300   -9.79083100   -3.16447400 L
 H-HC-0.100000(PDBName=2HD1,ResName=LEU,ResNum=432_A)  0  -11.06434600   -8.65580800   -2.39758200 L
 H-HC-0.100000(PDBName=3HD1,ResName=LEU,ResNum=432_A)  0   -9.39595500   -8.16897200   -2.66743100 L
 H-HC-0.100000(PDBName=1HD2,ResName=LEU,ResNum=432_A)  0  -10.45370200  -11.04505600    0.32117100 L
 H-HC-0.100000(PDBName=2HD2,ResName=LEU,ResNum=432_A)  0  -10.60521400  -11.47205600   -1.39981300 L
 H-HC-0.100000(PDBName=3HD2,ResName=LEU,ResNum=432_A)  0  -11.67688700  -10.24892100   -0.68136600 L
 H-H1-0.092200(PDBName=HA,ResName=LEU,ResNum=432_A)  0   -7.18798500   -8.81150400   -2.29949400 L
 H-H-0.271900(PDBName=H,ResName=LEU,ResNum=432_A)    0   -5.75287100  -10.67392000   -0.64632400 L
 H-HC--0.029700(PDBName=HB,ResName=VAL,ResNum=433_A)  0   -6.61194000   -3.51711400   -0.23065900 L
 H-HC-0.079100(PDBName=1HG2,ResName=VAL,ResNum=433_A)  0   -6.65500700   -3.93033500   -2.65443000 L
 H-HC-0.079100(PDBName=2HG2,ResName=VAL,ResNum=433_A)  0   -5.63018900   -5.36761000   -2.44052000 L
 H-HC-0.079100(PDBName=3HG2,ResName=VAL,ResNum=433_A)  0   -5.00099900   -3.75523500   -2.07479700 L
 H-HC-0.079100(PDBName=1HG1,ResName=VAL,ResNum=433_A)  0   -5.55305500   -4.98748800    1.31198400 L
 H-HC-0.079100(PDBName=2HG1,ResName=VAL,ResNum=433_A)  0   -5.05406200   -6.09359300    0.00505000 L
 H-HC-0.079100(PDBName=3HG1,ResName=VAL,ResNum=433_A)  0   -4.34440500   -4.47849500    0.11276100 L
 H-H1-0.096900(PDBName=HA,ResName=VAL,ResNum=433_A)  0   -7.86702900   -5.49354600    0.63051300 L
 H-H-0.271900(PDBName=H,ResName=VAL,ResNum=433_A)    0   -7.54704200   -6.75263000   -2.04882600 L
 H-HC-0.036200(PDBName=1HB,ResName=LYS,ResNum=434_A)  0  -10.44342700   -1.29754400    0.50639900 L
 H-HC-0.036200(PDBName=2HB,ResName=LYS,ResNum=434_A)  0  -11.74687700   -1.23460700   -0.70081100 L
 H-HC-0.010300(PDBName=1HG,ResName=LYS,ResNum=434_A)  0  -11.29167300   -3.32462600    1.46327000 L
 H-HC-0.010300(PDBName=2HG,ResName=LYS,ResNum=434_A)  0  -12.35064900   -3.63711600    0.07781600 L
 H-HC-0.062100(PDBName=1HD,ResName=LYS,ResNum=434_A)  0  -12.70194900   -1.30854200    1.98343500 L
 H-HC-0.062100(PDBName=2HD,ResName=LYS,ResNum=434_A)  0  -13.77476900   -1.75346800    0.65469600 L
 H-HP-0.113500(PDBName=1HE,ResName=LYS,ResNum=434_A)  0  -13.94021100   -4.05953200    1.87647300 L
 H-HP-0.113500(PDBName=2HE,ResName=LYS,ResNum=434_A)  0  -14.86944500   -2.67487900    2.48710700 L
 H-H-0.340000(PDBName=1HZ,ResName=LYS,ResNum=434_A)  0  -13.56125400   -3.91581800    4.25838100 L
 H-H-0.340000(PDBName=2HZ,ResName=LYS,ResNum=434_A)  0  -12.18598100   -3.25688600    3.61533200 L
 H-H-0.340000(PDBName=3HZ,ResName=LYS,ResNum=434_A)  0  -13.30971100   -2.32132300    4.21312000 L
 H-H1-0.142600(PDBName=HA,ResName=LYS,ResNum=434_A)  0  -10.94540900   -3.27740300   -1.73199600 L
 H-H-0.274700(PDBName=H,ResName=LYS,ResNum=434_A)    0   -8.99522800   -3.39294300    0.47268200 L
 H-H1-0.069800(PDBName=1HA,ResName=GLY,ResNum=435_A)  0   -6.75504100   -0.88035300   -2.60381400 L
 H-H1-0.069800(PDBName=2HA,ResName=GLY,ResNum=435_A)  0   -7.98977700   -0.24092400   -3.66688600 L
 H-H-0.271900(PDBName=H,ResName=GLY,ResNum=435_A)    0   -8.70403900   -0.61382200   -0.80107500 L
 H-HC-0.060300(PDBName=1HB,ResName=ALA,ResNum=436_A)  0   -3.62464800    1.64216700   -1.26238900 L
 H-HC-0.060300(PDBName=2HB,ResName=ALA,ResNum=436_A)  0   -3.35668000    3.37966900   -1.44235800 L
 H-HC-0.060300(PDBName=3HB,ResName=ALA,ResNum=436_A)  0   -3.45507800    2.34623100   -2.88461800 L
 H-H1-0.082300(PDBName=HA,ResName=ALA,ResNum=436_A)  0   -5.70686900    2.90948000   -0.90966200 L
 H-H-0.271900(PDBName=H,ResName=ALA,ResNum=436_A)    0   -5.39072800    0.82904900   -2.87340800 L
 H-HC-0.029500(PDBName=1HB,ResName=TYR,ResNum=437_A)  0   -6.56234800    3.81702500   -6.54485000 L
 H-HC-0.029500(PDBName=2HB,ResName=TYR,ResNum=437_A)  0   -6.22292000    5.49943800   -6.85480300 L
 H-HA-0.169900(PDBName=HD2,ResName=TYR,ResNum=437_A)  0   -4.02939500    6.28492700   -7.07921400 L
 H-HA-0.169900(PDBName=HD1,ResName=TYR,ResNum=437_A)  0   -4.73464900    2.41910800   -5.29660700 L
 H-HA-0.165600(PDBName=HE2,ResName=TYR,ResNum=437_A)  0   -1.57809100    5.79876900   -7.11912100 L
 H-HA-0.165600(PDBName=HE1,ResName=TYR,ResNum=437_A)  0   -2.31585500    1.99602200   -5.23393600 L
 H-HO-0.399200(PDBName=HH,ResName=TYR,ResNum=437_A)  0   -0.23771200    2.87406000   -5.58437600 L
 H-H1-0.087600(PDBName=HA,ResName=TYR,ResNum=437_A)  0   -6.11287200    5.94797100   -4.43935100 L
 H-H-0.271900(PDBName=H,ResName=TYR,ResNum=437_A)    0   -6.76698600    3.04018500   -4.11365200 L
 H-HC-0.033900(PDBName=1HB,ResName=TRP,ResNum=438_A)  0  -11.17944900    3.40545900   -3.64996400 L
 H-HC-0.033900(PDBName=2HB,ResName=TRP,ResNum=438_A)  0  -10.71877200    4.34850300   -2.23663600 L
 H-H4-0.206200(PDBName=HD1,ResName=TRP,ResNum=438_A)  0  -13.50002900    4.20883400   -4.89109600 L
 H-H-0.341200(PDBName=HE1,ResName=TRP,ResNum=438_A)  0  -15.69441700    5.10869400   -3.88553300 L
 H-HA-0.170000(PDBName=HE3,ResName=TRP,ResNum=438_A)  0  -11.78273500    5.61941700   -0.27232900 L
 H-HA-0.144700(PDBName=HZ3,ResName=TRP,ResNum=438_A)  0  -13.31500900    6.65308300    1.37324700 L
 H-HA-0.157200(PDBName=HZ2,ResName=TRP,ResNum=438_A)  0  -16.55956500    6.37059100   -1.45057100 L
 H-HA-0.141700(PDBName=HH2,ResName=TRP,ResNum=438_A)  0  -15.70138600    7.03920000    0.79946900 L
 H-H1-0.112300(PDBName=HA,ResName=TRP,ResNum=438_A)  0  -10.84240700    5.29803500   -5.11059600 L
 H-H-0.271900(PDBName=H,ResName=TRP,ResNum=438_A)    0   -8.68590400    4.37286400   -3.39785900 L
 H-HC-0.060300(PDBName=1HB,ResName=ALA,ResNum=485_A)  0   -3.29607100   -7.55483900    3.21545400 L
 H-HC-0.060300(PDBName=2HB,ResName=ALA,ResNum=485_A)  0   -3.38296200   -5.97795400    4.02886800 L
 H-HC-0.060300(PDBName=3HB,ResName=ALA,ResNum=485_A)  0   -4.19354800   -6.22310100    2.47650800 L
 H-H1-0.082300(PDBName=HA,ResName=ALA,ResNum=485_A)  0   -4.87375700   -7.60630900    5.09824000 L
 H-H-0.271900(PDBName=H,ResName=ALA,ResNum=485_A)    0   -6.49857600   -7.95844000    2.66385600 L
 H-H1-0.004300(PDBName=HB,ResName=THR,ResNum=486_A)  0   -8.62061300   -5.36423100    5.83714400 L
 H-HC-0.064200(PDBName=1HG2,ResName=THR,ResNum=486_A)  0   -7.37833800   -6.71462600    7.50094000 L
 H-HC-0.064200(PDBName=2HG2,ResName=THR,ResNum=486_A)  0   -8.95612900   -6.19438600    8.11789400 L
 H-HC-0.064200(PDBName=3HG2,ResName=THR,ResNum=486_A)  0   -7.48377000   -5.37389200    8.66620700 L
 H-HO-0.410200(PDBName=HG1,ResName=THR,ResNum=486_A)  0   -8.98494300   -3.14808100    6.41869300 L
 H-H1-0.100700(PDBName=HA,ResName=THR,ResNum=486_A)  0   -6.97988700   -3.63459000    5.29893800 L
 H-H-0.271900(PDBName=H,ResName=THR,ResNum=486_A)    0   -5.17064700   -5.71040800    6.21917400 L
 H-HC-0.036700(PDBName=1HB,ResName=HIS,ResNum=487_A)  0   -6.54924100    0.49631200    9.38078600 L
 H-HC-0.036700(PDBName=2HB,ResName=HIS,ResNum=487_A)  0   -7.52761400    0.07766900    7.97228500 L
 H-H4-0.186200(PDBName=HD2,ResName=HIS,ResNum=487_A)  0   -6.76499400    1.49187700    5.93513200 L
 H-H-0.333900(PDBName=HE2,ResName=HIS,ResNum=487_A)  0   -4.44879700    2.56140300    5.20010000 L
 H-H5-0.143500(PDBName=HE1,ResName=HIS,ResNum=487_A)  0   -2.64046400    1.96915200    6.85997500 L
 H-H1-0.136000(PDBName=HA,ResName=HIS,ResNum=487_A)  0   -5.13294800   -1.55732000    8.87105100 L
 H-H-0.271900(PDBName=H,ResName=HIS,ResNum=487_A)    0   -7.19860200   -1.90963400    6.78554800 L
 H-HC-0.017100(PDBName=1HB,ResName=GLN,ResNum=511_A)  0    0.13875900   -7.75587300    4.89574700 L
 H-HC-0.017100(PDBName=2HB,ResName=GLN,ResNum=511_A)  0   -1.45369700   -7.49800400    4.25954300 L
 H-HC-0.035200(PDBName=1HG,ResName=GLN,ResNum=511_A)  0   -0.27470200  -10.27694400    4.69301300 L
 H-HC-0.035200(PDBName=2HG,ResName=GLN,ResNum=511_A)  0   -1.80366200   -9.89370200    3.89875200 L
 H-H-0.425100(PDBName=1HE2,ResName=GLN,ResNum=511_A)  0   -0.82283900  -11.27100800    2.13665900 L
 H-H-0.425100(PDBName=2HE2,ResName=GLN,ResNum=511_A)  0    0.22012800  -10.42557200    0.98995900 L
 H-H1-0.085000(PDBName=HA,ResName=GLN,ResNum=511_A)  0   -0.60438900   -8.56152700    6.94162400 L
 H-H-0.271900(PDBName=H,ResName=GLN,ResNum=511_A)    0   -3.39569600   -9.09721200    6.07333600 L
 H-H1-0.111200(PDBName=1HB,ResName=CYS,ResNum=512_A)  0   -2.76975700   -5.82238300    9.56593600 L
 H-H1-0.111200(PDBName=2HB,ResName=CYS,ResNum=512_A)  0   -2.20318900   -4.21233600   10.02442200 L
 H-HS-0.193300(PDBName=HG,ResName=CYS,ResNum=512_A)  0    0.33791900   -4.86578800   10.20721400 L
 H-H1-0.112400(PDBName=HA,ResName=CYS,ResNum=512_A)  0   -2.47642500   -4.48158700    7.57503900 L
 H-H-0.271900(PDBName=H,ResName=CYS,ResNum=512_A)    0   -0.18019000   -6.36843100    7.49531900 L
 H-HC-0.045700(PDBName=1HB,ResName=LEU,ResNum=513_A)  0   -1.03714200    0.51359100    7.56738500 L
 H-HC-0.045700(PDBName=2HB,ResName=LEU,ResNum=513_A)  0   -1.62189300   -0.60529700    6.35364600 L
 H-HC--0.036100(PDBName=HG,ResName=LEU,ResNum=513_A)  0    1.17156200    0.57637100    6.15740800 L
 H-HC-0.100000(PDBName=1HD1,ResName=LEU,ResNum=513_A)  0   -1.36920800    1.72688200    4.92125800 L
 H-HC-0.100000(PDBName=2HD1,ResName=LEU,ResNum=513_A)  0    0.29400800    2.28487400    4.65209700 L
 H-HC-0.100000(PDBName=3HD1,ResName=LEU,ResNum=513_A)  0   -0.43611400    2.45881300    6.25366100 L
 H-HC-0.100000(PDBName=1HD2,ResName=LEU,ResNum=513_A)  0    0.64420300   -1.36807400    4.69994500 L
 H-HC-0.100000(PDBName=2HD2,ResName=LEU,ResNum=513_A)  0   -0.79158700   -0.52359200    4.08572100 L
 H-HC-0.100000(PDBName=3HD2,ResName=LEU,ResNum=513_A)  0    0.82628000    0.10905200    3.75012100 L
 H-H1-0.092200(PDBName=HA,ResName=LEU,ResNum=513_A)  0    0.85150000   -1.70853700    6.99326300 L
 H-H-0.271900(PDBName=H,ResName=LEU,ResNum=513_A)    0   -1.88805700   -2.28820400    7.88494900 L
 H-HC-0.036700(PDBName=1HB,ResName=HIS,ResNum=514_A)  0    4.29358800    0.09473500    9.78654900 L
 H-HC-0.036700(PDBName=2HB,ResName=HIS,ResNum=514_A)  0    3.82728800    1.17059100    8.47261800 L
 H-H4-0.186200(PDBName=HD2,ResName=HIS,ResNum=514_A)  0    4.96328900    3.37248000    8.57139200 L
 H-H-0.333900(PDBName=HE2,ResName=HIS,ResNum=514_A)  0    5.55026800    5.08873100   10.50697900 L
 H-H5-0.143500(PDBName=HE1,ResName=HIS,ResNum=514_A)  0    5.04314900    4.04601800   12.78659900 L
 H-H1-0.136000(PDBName=HA,ResName=HIS,ResNum=514_A)  0    2.17180200    0.29515100   10.85789600 L
 H-H-0.271900(PDBName=H,ResName=HIS,ResNum=514_A)    0    2.26838900   -0.28526500    7.99885300 L
 H-H1-0.069800(PDBName=1HA,ResName=GLY,ResNum=515_A)  0    1.33099600    4.74739500   11.76379100 L
 H-H1-0.069800(PDBName=2HA,ResName=GLY,ResNum=515_A)  0    0.77248700    4.65254900   10.09904700 L
 H-H-0.271900(PDBName=H,ResName=GLY,ResNum=515_A)    0    2.25680900    2.63227900   11.54767900 L
 H-HC-0.024100(PDBName=1HB,ResName=MET,ResNum=516_A)  0   -3.29471700    2.77769500    9.36669100 L
 H-HC-0.024100(PDBName=2HB,ResName=MET,ResNum=516_A)  0   -4.66471000    2.50788100   10.46250000 L
 H-H1-0.044000(PDBName=1HG,ResName=MET,ResNum=516_A)  0   -3.06824900    5.08158600   10.42863800 L
 H-H1-0.044000(PDBName=2HG,ResName=MET,ResNum=516_A)  0   -4.62562300    4.78273800   11.20119000 L
 H-H1-0.068400(PDBName=1HE,ResName=MET,ResNum=516_A)  0   -6.93506400    4.35136500    9.72815100 L
 H-H1-0.068400(PDBName=2HE,ResName=MET,ResNum=516_A)  0   -6.11988400    3.09235600    8.77074000 L
 H-H1-0.068400(PDBName=3HE,ResName=MET,ResNum=516_A)  0   -6.96192300    4.41517300    7.95070700 L
 H-H1-0.088000(PDBName=HA,ResName=MET,ResNum=516_A)  0   -3.00855100    3.12074700   12.35240000 L
 H-H-0.271900(PDBName=H,ResName=MET,ResNum=516_A)    0   -0.90497000    2.40895700   10.34145600 L
 H-HC-0.032700(PDBName=1HB,ResName=ARG,ResNum=538_A)  0    2.48542500  -10.83121400    5.82640200 L
 H-HC-0.032700(PDBName=2HB,ResName=ARG,ResNum=538_A)  0    1.61989100   -9.32825100    5.52000200 L
 H-HC-0.028500(PDBName=1HG,ResName=ARG,ResNum=538_A)  0    4.51489200   -9.95922900    5.22530400 L
 H-HC-0.028500(PDBName=2HG,ResName=ARG,ResNum=538_A)  0    4.17376600   -8.39312600    5.95709300 L
 H-H1-0.068700(PDBName=1HD,ResName=ARG,ResNum=538_A)  0    4.42055300   -7.91074700    3.71942800 L
 H-H1-0.068700(PDBName=2HD,ResName=ARG,ResNum=538_A)  0    2.69920800   -7.81939200    4.03075400 L
 H-H-0.345600(PDBName=HE,ResName=ARG,ResNum=538_A)   0    2.34927400   -9.47932200    2.51347900 L
 H-H-0.447800(PDBName=1HH1,ResName=ARG,ResNum=538_A)  0    6.10121200  -10.22812400    1.51362000 L
 H-H-0.447800(PDBName=2HH1,ResName=ARG,ResNum=538_A)  0    5.86697000   -9.44047100    3.06415800 L
 H-H-0.447800(PDBName=1HH2,ResName=ARG,ResNum=538_A)  0    4.57595100  -10.86015300    0.30649300 L
 H-H-0.447800(PDBName=2HH2,ResName=ARG,ResNum=538_A)  0    2.87241400  -10.58485500    0.63065600 L
 H-H1-0.156000(PDBName=HA,ResName=ARG,ResNum=538_A)  0    3.43433300   -9.75725000    7.91487700 L
 H-H-0.274700(PDBName=H,ResName=ARG,ResNum=538_A)    0    0.59489200  -10.51704100    7.67050900 L
 H-HC-0.018700(PDBName=HB,ResName=ILE,ResNum=539_A)  0    4.90055200   -6.29805000   10.39317700 L
 H-HC-0.088200(PDBName=1HG2,ResName=ILE,ResNum=539_A)  0    4.66720900   -4.12458000   11.62065000 L
 H-HC-0.088200(PDBName=2HG2,ResName=ILE,ResNum=539_A)  0    4.83579400   -3.87327800    9.89707700 L
 H-HC-0.088200(PDBName=3HG2,ResName=ILE,ResNum=539_A)  0    3.23124000   -3.74260900   10.65135800 L
 H-HC-0.023600(PDBName=1HG1,ResName=ILE,ResNum=539_A)  0    2.79305900   -7.39805100   11.34239300 L
 H-HC-0.023600(PDBName=2HG1,ResName=ILE,ResNum=539_A)  0    2.19806600   -5.78630000   11.72721900 L
 H-HC-0.018600(PDBName=1HD1,ResName=ILE,ResNum=539_A)  0    3.24242500   -6.98929800   13.64844700 L
 H-HC-0.018600(PDBName=2HD1,ResName=ILE,ResNum=539_A)  0    4.79260000   -7.00370700   12.78527900 L
 H-HC-0.018600(PDBName=3HD1,ResName=ILE,ResNum=539_A)  0    4.06423300   -5.46267200   13.30475100 L
 H-H1-0.086900(PDBName=HA,ResName=ILE,ResNum=539_A)  0    2.24602200   -5.54141400    9.11334600 L
 H-H-0.271900(PDBName=H,ResName=ILE,ResNum=539_A)    0    3.46031800   -8.12813600    9.40777100 L
 H-HC-0.029500(PDBName=1HB,ResName=TYR,ResNum=540_A)  0    2.62821900   -4.34426300    4.99865900 L
 H-HC-0.029500(PDBName=2HB,ResName=TYR,ResNum=540_A)  0    2.29318400   -2.69146600    5.45272400 L
 H-HA-0.169900(PDBName=HD1,ResName=TYR,ResNum=540_A)  0    2.66836200   -4.53850700    2.70935900 L
 H-HA-0.169900(PDBName=HD2,ResName=TYR,ResNum=540_A)  0    4.60587400   -1.10159400    4.48967300 L
 H-HA-0.165600(PDBName=HE1,ResName=TYR,ResNum=540_A)  0    3.45102400   -3.77312800    0.46543700 L
 H-HA-0.165600(PDBName=HE2,ResName=TYR,ResNum=540_A)  0    5.43558700   -0.43438500    2.23255300 L
 H-HO-0.399200(PDBName=HH,ResName=TYR,ResNum=540_A)  0    4.58800500   -2.17979100   -0.74113400 L
 H-H1-0.087600(PDBName=HA,ResName=TYR,ResNum=540_A)  0    4.98547600   -4.01771500    5.89265400 L
 H-H-0.271900(PDBName=H,ResName=TYR,ResNum=540_A)    0    2.58782800   -3.98644500    7.67758300 L
 H-HC-0.060300(PDBName=1HB,ResName=ALA,ResNum=541_A)  0    7.65407600   -1.91420600    8.94540700 L
 H-HC-0.060300(PDBName=2HB,ResName=ALA,ResNum=541_A)  0    7.34450800   -0.24558100    9.47327900 L
 H-HC-0.060300(PDBName=3HB,ResName=ALA,ResNum=541_A)  0    6.04478000   -1.45426300    9.53697300 L
 H-H1-0.082300(PDBName=HA,ResName=ALA,ResNum=541_A)  0    5.76273700    0.07222800    7.63067700 L
 H-H-0.271900(PDBName=H,ResName=ALA,ResNum=541_A)    0    6.50581200   -2.60249700    6.54054800 L
 H-HC-0.025300(PDBName=1HB,ResName=PRO,ResNum=542_A)  0    8.34479400    2.32670700    3.12547700 L
 H-HC-0.025300(PDBName=2HB,ResName=PRO,ResNum=542_A)  0    8.08874100    3.42270700    4.52118400 L
 H-HC-0.021300(PDBName=1HG,ResName=PRO,ResNum=542_A)  0    6.24807000    1.33432700    3.38071300 L
 H-HC-0.021300(PDBName=2HG,ResName=PRO,ResNum=542_A)  0    5.84501700    2.96390700    4.00203600 L
 H-H1-0.039100(PDBName=1HD,ResName=PRO,ResNum=542_A)  0    5.42018600    0.75878100    5.50379300 L
 H-H1-0.039100(PDBName=2HD,ResName=PRO,ResNum=542_A)  0    6.05971000    2.24873200    6.25962500 L
 H-H1-0.064100(PDBName=HA,ResName=PRO,ResNum=542_A)  0    9.01424400    0.58614000    4.44777100 L
 H-H1-0.004300(PDBName=HB,ResName=THR,ResNum=548_A)  0   10.69442400    5.35464700   -2.70510900 L
 H-HC-0.064200(PDBName=1HG2,ResName=THR,ResNum=548_A)  0   12.92519000    5.18252300   -3.63439200 L
 H-HC-0.064200(PDBName=2HG2,ResName=THR,ResNum=548_A)  0   11.99058600    6.39369300   -4.52739000 L
 H-HC-0.064200(PDBName=3HG2,ResName=THR,ResNum=548_A)  0   13.22651200    6.90966400   -3.35179000 L
 H-HO-0.410200(PDBName=HG1,ResName=THR,ResNum=548_A)  0   12.13852500    4.90429300   -1.15161500 L
 H-H1-0.100700(PDBName=HA,ResName=THR,ResNum=548_A)  0   10.32139100    7.76527300   -3.35810200 L
 H-H-0.271900(PDBName=H,ResName=THR,ResNum=548_A)    0   12.48260000    8.22944000   -1.62603300 L
 H-HC-0.045700(PDBName=1HB,ResName=LEU,ResNum=549_A)  0    9.36471900    7.36252900    2.22402400 L
 H-HC-0.045700(PDBName=2HB,ResName=LEU,ResNum=549_A)  0    9.00284900    9.07154100    2.01516100 L
 H-HC--0.036100(PDBName=HG,ResName=LEU,ResNum=549_A)  0    6.78035100    8.77626700    2.96957900 L
 H-HC-0.100000(PDBName=1HD1,ResName=LEU,ResNum=549_A)  0    7.48886000    5.82202700    3.28666900 L
 H-HC-0.100000(PDBName=2HD1,ResName=LEU,ResNum=549_A)  0    6.06599200    6.62537800    3.97720600 L
 H-HC-0.100000(PDBName=3HD1,ResName=LEU,ResNum=549_A)  0    6.22260900    6.47317300    2.23028500 L
 H-HC-0.100000(PDBName=1HD2,ResName=LEU,ResNum=549_A)  0    8.67220400    9.15926800    4.48049800 L
 H-HC-0.100000(PDBName=2HD2,ResName=LEU,ResNum=549_A)  0    8.90715000    7.40364100    4.64509200 L
 H-HC-0.100000(PDBName=3HD2,ResName=LEU,ResNum=549_A)  0    7.42035100    8.16690400    5.24871700 L
 H-H1-0.092200(PDBName=HA,ResName=LEU,ResNum=549_A)  0    7.65886500    6.79495800    0.51134800 L
 H-H-0.271900(PDBName=H,ResName=LEU,ResNum=549_A)    0   10.09945100    8.28312800   -0.01158400 L
 H-HC-0.045700(PDBName=1HB,ResName=LEU,ResNum=550_A)  0    7.24991200   11.16506900   -3.00997000 L
 H-HC-0.045700(PDBName=2HB,ResName=LEU,ResNum=550_A)  0    7.98678600   12.11718700   -1.72693600 L
 H-HC--0.036100(PDBName=HG,ResName=LEU,ResNum=550_A)  0    5.27124900   12.66354400   -3.02016500 L
 H-HC-0.100000(PDBName=1HD1,ResName=LEU,ResNum=550_A)  0    6.80780100   14.24367700   -0.90964100 L
 H-HC-0.100000(PDBName=2HD1,ResName=LEU,ResNum=550_A)  0    5.23418200   13.43753500   -0.69175800 L
 H-HC-0.100000(PDBName=3HD1,ResName=LEU,ResNum=550_A)  0    5.36702600   14.81717000   -1.78198400 L
 H-HC-0.100000(PDBName=1HD2,ResName=LEU,ResNum=550_A)  0    7.20402900   13.13708100   -4.47200700 L
 H-HC-0.100000(PDBName=2HD2,ResName=LEU,ResNum=550_A)  0    6.39009700   14.62637600   -3.96694800 L
 H-HC-0.100000(PDBName=3HD2,ResName=LEU,ResNum=550_A)  0    7.92374200   14.14755200   -3.19925500 L
 H-H1-0.092200(PDBName=HA,ResName=LEU,ResNum=550_A)  0    6.26293400   11.46222800   -0.15583400 L
 H-H-0.271900(PDBName=H,ResName=LEU,ResNum=550_A)    0    8.18155500    9.76930300   -1.15396400 L
 H-HC-0.060300(PDBName=1HB,ResName=ALA,ResNum=551_A)  0    4.04355900    9.56382600   -5.17507000 L
 H-HC-0.060300(PDBName=2HB,ResName=ALA,ResNum=551_A)  0    4.12131800    7.92837400   -4.48428600 L
 H-HC-0.060300(PDBName=3HB,ResName=ALA,ResNum=551_A)  0    2.55804600    8.63160700   -4.93024100 L
 H-H1-0.082300(PDBName=HA,ResName=ALA,ResNum=551_A)  0    2.77911200   10.34114200   -3.19664800 L
 H-H-0.271900(PDBName=H,ResName=ALA,ResNum=551_A)    0    5.53050300    9.63862500   -3.18787800 L
 H-HC-0.029500(PDBName=1HB,ResName=TYR,ResNum=552_A)  0    4.50504000    5.18707500   -1.14577300 L
 H-HC-0.029500(PDBName=2HB,ResName=TYR,ResNum=552_A)  0    4.93099200    6.21319600    0.20754300 L
 H-HA-0.169900(PDBName=HD1,ResName=TYR,ResNum=552_A)  0    3.96610800    2.95151000   -0.77583600 L
 H-HA-0.169900(PDBName=HD2,ResName=TYR,ResNum=552_A)  0    3.63123000    5.76645000    2.48299500 L
 H-HA-0.165600(PDBName=HE1,ResName=TYR,ResNum=552_A)  0    3.62656500    1.08670300    0.79949600 L
 H-HA-0.165600(PDBName=HE2,ResName=TYR,ResNum=552_A)  0    3.13571700    3.91147000    4.02720500 L
 H-HO-0.399200(PDBName=HH,ResName=TYR,ResNum=552_A)  0    3.20340900    0.51110600    2.95451400 L
 H-H1-0.087600(PDBName=HA,ResName=TYR,ResNum=552_A)  0    2.15522500    5.95235300   -0.99093000 L
 H-H-0.271900(PDBName=H,ResName=TYR,ResNum=552_A)    0    4.35366400    7.40695400   -1.95644200 L
 H-HC-0.045700(PDBName=1HB,ResName=LEU,ResNum=553_A)  0    4.61046100    9.32972400    2.95160900 L
 H-HC-0.045700(PDBName=2HB,ResName=LEU,ResNum=553_A)  0    4.03173900   10.66019400    1.97358900 L
 H-HC--0.036100(PDBName=HG,ResName=LEU,ResNum=553_A)  0    4.54758600   11.20861800    4.32349900 L
 H-HC-0.100000(PDBName=1HD1,ResName=LEU,ResNum=553_A)  0    2.87623100   12.56106200    3.02824000 L
 H-HC-0.100000(PDBName=2HD1,ResName=LEU,ResNum=553_A)  0    1.58650800   11.67060700    3.86816900 L
 H-HC-0.100000(PDBName=3HD1,ResName=LEU,ResNum=553_A)  0    2.72901600   12.64900000    4.79237100 L
 H-HC-0.100000(PDBName=1HD2,ResName=LEU,ResNum=553_A)  0    3.79461400    9.09716900    5.36540900 L
 H-HC-0.100000(PDBName=2HD2,ResName=LEU,ResNum=553_A)  0    3.13298600   10.54238900    6.16362800 L
 H-HC-0.100000(PDBName=3HD2,ResName=LEU,ResNum=553_A)  0    2.10104700    9.58190600    5.08465500 L
 H-H1-0.092200(PDBName=HA,ResName=LEU,ResNum=553_A)  0    2.31257700    8.41721400    3.12976900 L
 H-H-0.271900(PDBName=H,ResName=LEU,ResNum=553_A)    0    3.97289500    8.46176100    0.79290200 L
 H-HC--0.029700(PDBName=HB,ResName=VAL,ResNum=554_A)  0    1.06350400   11.28343100   -1.77187600 L
 H-HC-0.079100(PDBName=1HG1,ResName=VAL,ResNum=554_A)  0   -1.14477400   13.30276000   -1.16658200 L
 H-HC-0.079100(PDBName=2HG1,ResName=VAL,ResNum=554_A)  0   -1.29267000   11.83094100   -2.15580000 L
 H-HC-0.079100(PDBName=3HG1,ResName=VAL,ResNum=554_A)  0   -0.28111200   13.15499100   -2.71722100 L
 H-HC-0.079100(PDBName=1HG2,ResName=VAL,ResNum=554_A)  0    2.47149000   12.77812200   -0.33415400 L
 H-HC-0.079100(PDBName=2HG2,ResName=VAL,ResNum=554_A)  0    1.90526500   13.57944000   -1.80225800 L
 H-HC-0.079100(PDBName=3HG2,ResName=VAL,ResNum=554_A)  0    1.12166000   13.92383000   -0.24289000 L
 H-H1-0.096900(PDBName=HA,ResName=VAL,ResNum=554_A)  0   -0.01399300   12.10563900    0.93417100 L
 H-H-0.271900(PDBName=H,ResName=VAL,ResNum=554_A)    0    2.23798700   10.53628700    0.23889000 L
 H-HC-0.032700(PDBName=1HB,ResName=ARG,ResNum=555_A)  0   -0.81671200    6.58109700   -0.57607400 L
 H-HC-0.032700(PDBName=2HB,ResName=ARG,ResNum=555_A)  0   -2.53135900    6.21516400   -0.81667700 L
 H-HC-0.028500(PDBName=1HG,ResName=ARG,ResNum=555_A)  0   -0.72441800    7.61083300   -2.81619900 L
 H-HC-0.028500(PDBName=2HG,ResName=ARG,ResNum=555_A)  0   -2.46553600    7.42998500   -3.00877700 L
 H-H1-0.068700(PDBName=1HD,ResName=ARG,ResNum=555_A)  0   -2.26733400    4.98212200   -2.93742300 H
 H-H1-0.068700(PDBName=2HD,ResName=ARG,ResNum=555_A)  0   -1.38138200    5.69748600   -4.26708500 H
 H-H-0.345600(PDBName=HE,ResName=ARG,ResNum=555_A)   0   -0.28332300    4.11447600   -2.05636400 H
 H-H-0.447800(PDBName=1HH1,ResName=ARG,ResNum=555_A)  0    2.07615000    6.09888500   -4.56154800 H
 H-H-0.447800(PDBName=2HH1,ResName=ARG,ResNum=555_A)  0    0.49149100    6.67139900   -4.46385600 H
 H-H-0.447800(PDBName=1HH2,ResName=ARG,ResNum=555_A)  0    1.82464100    3.37916300   -2.53007000 H
 H-H-0.447800(PDBName=2HH2,ResName=ARG,ResNum=555_A)  0    2.91652200    4.52574900   -3.34518800 H
 H-H1-0.156000(PDBName=HA,ResName=ARG,ResNum=555_A)  0   -2.84129600    8.76950100   -1.16997200 L
 H-H-0.274700(PDBName=H,ResName=ARG,ResNum=555_A)    0   -0.06254400    8.92110300   -0.74211900 L
 H-HC-0.032700(PDBName=1HB,ResName=ARG,ResNum=556_A)  0   -2.02166400    7.57127800    5.32793800 L
 H-HC-0.032700(PDBName=2HB,ResName=ARG,ResNum=556_A)  0   -1.19408300    8.84999500    4.46691500 L
 H-HC-0.028500(PDBName=1HG,ResName=ARG,ResNum=556_A)  0    0.37278300    7.13890200    4.72904900 L
 H-HC-0.028500(PDBName=2HG,ResName=ARG,ResNum=556_A)  0   -0.04907900    7.11709600    3.05184700 L
 H-H1-0.068700(PDBName=1HD,ResName=ARG,ResNum=556_A)  0    0.25726400    4.86027100    4.14308700 H
 H-H1-0.068700(PDBName=2HD,ResName=ARG,ResNum=556_A)  0   -1.17625200    5.19565100    5.11239500 H
 H-H-0.345600(PDBName=HE,ResName=ARG,ResNum=556_A)   0   -2.50072500    4.57942400    3.37207800 H
 H-H-0.447800(PDBName=1HH1,ResName=ARG,ResNum=556_A)  0    0.39976400    3.89621000    0.72554800 H
 H-H-0.447800(PDBName=2HH1,ResName=ARG,ResNum=556_A)  0    0.64739800    5.22631600    1.77820700 H
 H-H-0.447800(PDBName=1HH2,ResName=ARG,ResNum=556_A)  0   -1.57035100    3.00203700    0.43751600 H
 H-H-0.447800(PDBName=2HH2,ResName=ARG,ResNum=556_A)  0   -2.87343100    3.30479400    1.60710600 H
 H-H1-0.156000(PDBName=HA,ResName=ARG,ResNum=556_A)  0   -3.28139100    6.95510200    3.37873500 L
 H-H-0.274700(PDBName=H,ResName=ARG,ResNum=556_A)    0   -1.18919300    8.14457100    1.83473400 L
 H-HC-0.045700(PDBName=1HB,ResName=LEU,ResNum=557_A)  0   -3.78773000   12.50759600    1.62832300 L
 H-HC-0.045700(PDBName=2HB,ResName=LEU,ResNum=557_A)  0   -4.38670500   13.49679000    2.94769000 L
 H-HC--0.036100(PDBName=HG,ResName=LEU,ResNum=557_A)  0   -1.67516600   12.07862800    2.94388200 L
 H-HC-0.100000(PDBName=1HD2,ResName=LEU,ResNum=557_A)  0   -1.18894600   13.52731200    4.88736700 L
 H-HC-0.100000(PDBName=2HD2,ResName=LEU,ResNum=557_A)  0   -2.51047900   12.40555700    5.22903700 L
 H-HC-0.100000(PDBName=3HD2,ResName=LEU,ResNum=557_A)  0   -2.87096900   14.11105200    4.87464100 L
 H-HC-0.100000(PDBName=1HD1,ResName=LEU,ResNum=557_A)  0   -0.73879500   14.31313400    2.63081100 L
 H-HC-0.100000(PDBName=2HD1,ResName=LEU,ResNum=557_A)  0   -1.81833400   13.89710000    1.28868800 L
 H-HC-0.100000(PDBName=3HD1,ResName=LEU,ResNum=557_A)  0   -2.37517300   15.01368900    2.55440800 L
 H-H1-0.092200(PDBName=HA,ResName=LEU,ResNum=557_A)  0   -4.48637200   11.55759600    4.42734700 L
 H-H-0.271900(PDBName=H,ResName=LEU,ResNum=557_A)    0   -2.75391300   10.30895500    2.51253200 L
 H-HC-0.045700(PDBName=1HB,ResName=LEU,ResNum=558_A)  0   -6.66925700    9.20211200   -0.44501900 L
 H-HC-0.045700(PDBName=2HB,ResName=LEU,ResNum=558_A)  0   -8.35576300    9.68980400   -0.49172800 L
 H-HC--0.036100(PDBName=HG,ResName=LEU,ResNum=558_A)  0   -5.99902900   11.61832900   -0.26254700 L
 H-HC-0.100000(PDBName=1HD1,ResName=LEU,ResNum=558_A)  0   -6.07889400   10.50342000   -2.44068000 L
 H-HC-0.100000(PDBName=2HD1,ResName=LEU,ResNum=558_A)  0   -6.55155900   12.20184400   -2.58691900 L
 H-HC-0.100000(PDBName=3HD1,ResName=LEU,ResNum=558_A)  0   -7.79531600   10.92957200   -2.62157100 L
 H-HC-0.100000(PDBName=1HD2,ResName=LEU,ResNum=558_A)  0   -8.97819500   12.11964800   -0.69376800 L
 H-HC-0.100000(PDBName=2HD2,ResName=LEU,ResNum=558_A)  0   -7.69573000   13.34862400   -0.79747700 L
 H-HC-0.100000(PDBName=3HD2,ResName=LEU,ResNum=558_A)  0   -8.03388600   12.56324400    0.74849000 L
 H-H1-0.092200(PDBName=HA,ResName=LEU,ResNum=558_A)  0   -8.17735900   10.56500400    1.81034300 L
 H-H-0.271900(PDBName=H,ResName=LEU,ResNum=558_A)    0   -5.32368700    9.64188500    1.68062000 L
 H-HC--0.017300(PDBName=1HB,ResName=GLU,ResNum=559_A)  0   -6.05492200    5.99895500    1.98232900 L
 H-HC--0.017300(PDBName=2HB,ResName=GLU,ResNum=559_A)  0   -5.32800700    6.24047900    3.56979300 L
 H-HC--0.042500(PDBName=1HG,ResName=GLU,ResNum=559_A)  0   -6.99851600    3.87832800    2.64071600 L
 H-HC--0.042500(PDBName=2HG,ResName=GLU,ResNum=559_A)  0   -6.52231800    4.12528000    4.33208700 L
 H-H1-0.110500(PDBName=HA,ResName=GLU,ResNum=559_A)  0   -8.32200200    6.12127400    3.09521900 L
 H-H-0.293600(PDBName=H,ResName=GLU,ResNum=559_A)    0   -6.62483500    8.56497300    3.46105300 L
 H-HC--0.109668(PDBName=1HB,ResName=PRO,ResNum=561_A)  0   -1.14655600   -0.47781600    0.72151500 H
 H-HC--0.109668(PDBName=2HB,ResName=PRO,ResNum=561_A)  0   -0.27463900    1.00993300    1.11811900 H
 H-HC-0.000420(PDBName=1HG,ResName=PRO,ResNum=561_A)  0    0.77233700   -1.45412400    1.75171800 H
 H-HC-0.000420(PDBName=2HG,ResName=PRO,ResNum=561_A)  0    1.82690200   -0.15057900    1.21440600 H
 H-H1-0.084893(PDBName=1HD,ResName=PRO,ResNum=561_A)  0    0.74908600   -2.48377600   -0.41778900 H
 H-H1-0.084893(PDBName=2HD,ResName=PRO,ResNum=561_A)  0    2.37289300   -1.77292600   -0.43494400 H
 H-H1--0.056179(PDBName=HA,ResName=PRO,ResNum=561_A)  0   -1.01780200    0.23884800   -1.48358800 H
 H-H-0.355650(PDBName=1H,ResName=PRO,ResNum=561_A)   0    0.52244400   -1.19560100   -2.22619900 H
 H-HC-0.112300(PDBName=1HH3,ResName=ACE,ResNum=258_A)  0    5.12492000    9.20863400   10.53209300 L
 H-HC-0.112300(PDBName=2HH3,ResName=ACE,ResNum=258_A)  0    4.86368000    9.75259100    8.86033400 L
 H-HC-0.112300(PDBName=3HH3,ResName=ACE,ResNum=258_A)  0    3.47129800    9.32008800    9.89498800 L
 H-H-0.271900(PDBName=H,ResName=NME,ResNum=260_A)    0    6.17981400    6.19076800    8.21885100 L
 H-H1-0.097600(PDBName=1HH3,ResName=NME,ResNum=260_A)  0    7.46807900    4.06429700    6.94191100 L
 H-H1-0.097600(PDBName=2HH3,ResName=NME,ResNum=260_A)  0    8.29212800    5.55192800    7.44033800 L
 H-H1-0.097600(PDBName=3HH3,ResName=NME,ResNum=260_A)  0    7.60029900    5.41997800    5.80674300 L
 H-HC-0.112300(PDBName=1HH3,ResName=ACE,ResNum=282_A)  0    6.52984500   -9.92627900    6.69223600 L
 H-HC-0.112300(PDBName=2HH3,ResName=ACE,ResNum=282_A)  0    6.01481400   -8.41940600    7.49587400 L
 H-HC-0.112300(PDBName=3HH3,ResName=ACE,ResNum=282_A)  0    7.73964000   -8.83611800    7.39703600 L
 H-H-0.271900(PDBName=H,ResName=NME,ResNum=290_A)    0    5.27798800    4.14083500   -9.83248600 L
 H-H1-0.097600(PDBName=1HH3,ResName=NME,ResNum=290_A)  0    4.63603000    5.87197200  -11.29446500 L
 H-H1-0.097600(PDBName=2HH3,ResName=NME,ResNum=290_A)  0    6.36446200    5.75902800  -11.70593300 L
 H-H1-0.097600(PDBName=3HH3,ResName=NME,ResNum=290_A)  0    5.80951800    6.96515100  -10.52113300 L
 H-HC-0.112300(PDBName=1HH3,ResName=ACE,ResNum=303_A)  0   15.54043900    3.40940600   -3.72948500 L
 H-HC-0.112300(PDBName=2HH3,ResName=ACE,ResNum=303_A)  0   14.03307500    2.87112300   -4.51824500 L
 H-HC-0.112300(PDBName=3HH3,ResName=ACE,ResNum=303_A)  0   14.12579000    2.95629600   -2.75186500 L
 H-H-0.271900(PDBName=H,ResName=NME,ResNum=305_A)    0   17.04196700   -0.56022400   -3.16082500 L
 H-H1-0.097600(PDBName=1HH3,ResName=NME,ResNum=305_A)  0   18.91011200   -2.48100700   -4.24570800 L
 H-H1-0.097600(PDBName=2HH3,ResName=NME,ResNum=305_A)  0   19.15410000   -0.89557900   -5.00444700 L
 H-H1-0.097600(PDBName=3HH3,ResName=NME,ResNum=305_A)  0   19.32579300   -1.06947400   -3.24049700 L
 H-HC-0.112300(PDBName=1HH3,ResName=ACE,ResNum=326_A)  0    9.12854600   -7.81812500    2.37782600 L
 H-HC-0.112300(PDBName=2HH3,ResName=ACE,ResNum=326_A)  0   10.31753600   -7.35143300    1.13908300 L
 H-HC-0.112300(PDBName=3HH3,ResName=ACE,ResNum=326_A)  0    9.65630800   -6.11902400    2.23409600 L
 H-H-0.271900(PDBName=H,ResName=NME,ResNum=332_A)    0    7.28268200    0.35256600  -10.04506600 L
 H-H1-0.097600(PDBName=1HH3,ResName=NME,ResNum=332_A)  0    9.21837900    1.09824200   -8.98139200 L
 H-H1-0.097600(PDBName=2HH3,ResName=NME,ResNum=332_A)  0    9.74489400    1.35555500  -10.66316200 L
 H-H1-0.097600(PDBName=3HH3,ResName=NME,ResNum=332_A)  0    9.02127300    2.69499700   -9.74538500 L
 H-HC-0.112300(PDBName=1HH3,ResName=ACE,ResNum=367_A)  0    8.76712000  -10.07607000    0.76806200 L
 H-HC-0.112300(PDBName=2HH3,ResName=ACE,ResNum=367_A)  0    9.41024700   -9.41513100   -0.74884400 L
 H-HC-0.112300(PDBName=3HH3,ResName=ACE,ResNum=367_A)  0    9.18576200  -11.17331800   -0.56851900 L
 H-H-0.271900(PDBName=H,ResName=NME,ResNum=374_A)    0   -6.09806100    0.78108900  -11.34238500 L
 H-H1-0.097600(PDBName=1HH3,ResName=NME,ResNum=374_A)  0   -7.24803300   -1.47308300  -11.86948800 L
 H-H1-0.097600(PDBName=2HH3,ResName=NME,ResNum=374_A)  0   -6.60163800   -1.97764100  -10.29496400 L
 H-H1-0.097600(PDBName=3HH3,ResName=NME,ResNum=374_A)  0   -7.78917400   -0.67007000  -10.37021900 L
 H-HC-0.112300(PDBName=1HH3,ResName=ACE,ResNum=401_A)  0    0.75856400  -11.50239800   -4.69157100 L
 H-HC-0.112300(PDBName=2HH3,ResName=ACE,ResNum=401_A)  0    1.58089200   -9.93183600   -4.83458600 L
 H-HC-0.112300(PDBName=3HH3,ResName=ACE,ResNum=401_A)  0    0.46878600  -10.46573000   -6.11112600 L
 H-H-0.271900(PDBName=H,ResName=NME,ResNum=407_A)    0  -10.82209700   -3.71229000   -7.77028100 L
 H-H1-0.097600(PDBName=1HH3,ResName=NME,ResNum=407_A)  0   -9.63638900   -4.27068700   -9.66634500 L
 H-H1-0.097600(PDBName=2HH3,ResName=NME,ResNum=407_A)  0  -10.90693400   -3.52018200  -10.66286800 L
 H-H1-0.097600(PDBName=3HH3,ResName=NME,ResNum=407_A)  0   -9.62428600   -2.51515300   -9.95060300 L
 H-HC-0.112300(PDBName=1HH3,ResName=ACE,ResNum=430_A)  0   -3.54037900  -13.89562400   -2.90888500 L
 H-HC-0.112300(PDBName=2HH3,ResName=ACE,ResNum=430_A)  0   -1.93816600  -13.13489900   -2.76038000 L
 H-HC-0.112300(PDBName=3HH3,ResName=ACE,ResNum=430_A)  0   -3.13609900  -12.48513200   -3.91222200 L
 H-H-0.271900(PDBName=H,ResName=NME,ResNum=439_A)    0   -9.98861900    6.41780200   -1.81504700 L
 H-H1-0.097600(PDBName=1HH3,ResName=NME,ResNum=439_A)  0  -11.69862500    8.71958200   -1.88882300 L
 H-H1-0.097600(PDBName=2HH3,ResName=NME,ResNum=439_A)  0  -10.02168900    9.20021300   -2.24058900 L
 H-H1-0.097600(PDBName=3HH3,ResName=NME,ResNum=439_A)  0  -10.41529000    8.40010400   -0.69939100 L
 H-HC-0.112300(PDBName=1HH3,ResName=ACE,ResNum=484_A)  0   -5.77569700  -10.59215700    1.63920500 L
 H-HC-0.112300(PDBName=2HH3,ResName=ACE,ResNum=484_A)  0   -7.28256800  -10.13152400    2.46985900 L
 H-HC-0.112300(PDBName=3HH3,ResName=ACE,ResNum=484_A)  0   -6.28495400  -11.46042900    3.10389800 L
 H-H-0.271900(PDBName=H,ResName=NME,ResNum=488_A)    0   -8.47495100   -2.67468700    8.73004600 L
 H-H1-0.097600(PDBName=1HH3,ResName=NME,ResNum=488_A)  0   -8.42382700   -3.85434200   11.32839600 L
 H-H1-0.097600(PDBName=2HH3,ResName=NME,ResNum=488_A)  0   -9.30455600   -2.31336100   11.41048000 L
 H-H1-0.097600(PDBName=3HH3,ResName=NME,ResNum=488_A)  0   -9.86754300   -3.60038900   10.31508800 L
 H-HC-0.112300(PDBName=1HH3,ResName=ACE,ResNum=510_A)  0   -3.22062600  -12.34046500    7.50239600 L
 H-HC-0.112300(PDBName=2HH3,ResName=ACE,ResNum=510_A)  0   -3.70014900  -11.82247600    5.86901600 L
 H-HC-0.112300(PDBName=3HH3,ResName=ACE,ResNum=510_A)  0   -4.30203500  -10.94297900    7.29548800 L
 H-H-0.271900(PDBName=H,ResName=NME,ResNum=517_A)    0   -3.23568700    0.61839500    9.82083200 L
 H-H1-0.097600(PDBName=1HH3,ResName=NME,ResNum=517_A)  0   -3.17503600   -1.69432400    9.94098300 L
 H-H1-0.097600(PDBName=2HH3,ResName=NME,ResNum=517_A)  0   -2.20663400   -1.54436300   11.42259500 L
 H-H1-0.097600(PDBName=3HH3,ResName=NME,ResNum=517_A)  0   -3.97826200   -1.48263200   11.51771200 L
 H-HC-0.112300(PDBName=1HH3,ResName=ACE,ResNum=537_A)  0    0.35431400  -11.23459800   11.14693500 L
 H-HC-0.112300(PDBName=2HH3,ResName=ACE,ResNum=537_A)  0   -0.00428400  -11.98412700    9.57141000 L
 H-HC-0.112300(PDBName=3HH3,ResName=ACE,ResNum=537_A)  0   -0.68368200  -10.38706300    9.97859000 L
 H-H-0.271900(PDBName=H,ResName=NME,ResNum=543_A)    0   10.98789300    1.67100200    4.37210000 L
 H-H1-0.097600(PDBName=1HH3,ResName=NME,ResNum=543_A)  0   12.97474300    2.49501700    5.25216600 L
 H-H1-0.097600(PDBName=2HH3,ResName=NME,ResNum=543_A)  0   12.32719900    2.11256400    6.86723500 L
 H-H1-0.097600(PDBName=3HH3,ResName=NME,ResNum=543_A)  0   11.96947900    3.68311700    6.11865600 L
 H-HC-0.112300(PDBName=1HH3,ResName=ACE,ResNum=547_A)  0   12.75035400   10.34826500   -0.23881600 L
 H-HC-0.112300(PDBName=2HH3,ResName=ACE,ResNum=547_A)  0   13.13066600   10.74475800   -1.93915800 L
 H-HC-0.112300(PDBName=3HH3,ResName=ACE,ResNum=547_A)  0   11.95482000   11.72453500   -1.03721600 L
 H-H-0.271900(PDBName=H,ResName=NME,ResNum=560_A)    0   -5.98516600    7.73820600    5.29186100 L
 H-H1-0.097600(PDBName=1HH3,ResName=NME,ResNum=560_A)  0   -7.33422800    6.65490600    7.70739200 L
 H-H1-0.097600(PDBName=2HH3,ResName=NME,ResNum=560_A)  0   -5.84913500    7.63434400    7.65216800 L
 H-H1-0.097600(PDBName=3HH3,ResName=NME,ResNum=560_A)  0   -7.43755600    8.39928500    7.41092300 L
 H-H1-0.062491(PDBName=1H5B,ResName=FAD,ResNum=2001_A)  0  -10.97539800    1.72247200    3.85514000 L
 H-H1-0.062491(PDBName=2H5B,ResName=FAD,ResNum=2001_A)  0  -12.68972000    2.13975300    3.66324300 L
 H-H1-0.145019(PDBName=H4B,ResName=FAD,ResNum=2001_A)  0  -11.10214600    0.45061300    1.68122500 L
 H-H1--0.003672(PDBName=H3B,ResName=FAD,ResNum=2001_A)  0  -11.69958800    3.41062800    1.55903200 L
 H-HO-0.448277(PDBName=H3B,ResName=FAD,ResNum=2001_A)  0   -9.58715000    3.59559400    1.11276200 L
 H-H1-0.074745(PDBName=H2B,ResName=FAD,ResNum=2001_A)  0  -11.85419500    3.17175400   -0.78731700 L
 H-HO-0.436097(PDBName=H2B,ResName=FAD,ResNum=2001_A)  0   -9.86326900    1.83386800   -0.99842400 L
 H-H2-0.161538(PDBName=H1B,ResName=FAD,ResNum=2001_A)  0  -12.84721300    0.52777300   -0.69573700 L
 H-H5-0.183701(PDBName=H8A,ResName=FAD,ResNum=2001_A)  0  -14.85984800    3.05120200    1.33622300 L
 H-H-0.388134(PDBName=H6A,ResName=FAD,ResNum=2001_A)  0  -18.37552100    3.07159000   -3.82689900 L
 H-H5-0.038304(PDBName=H2A,ResName=FAD,ResNum=2001_A)  0  -14.80293900    0.97038900   -4.75607000 L
 H-HA-0.150093(PDBName=H6,ResName=FAD,ResNum=2001_A)  0   -0.20981900   -3.90890200    1.73216600 H
 H-HC-0.078425(PDBName=1H7M,ResName=FAD,ResNum=2001_A)  0    0.21029100   -4.61774600    3.95319800 H
 H-HC-0.078425(PDBName=2H7M,ResName=FAD,ResNum=2001_A)  0   -1.22141900   -5.00648500    4.91308800 H
 H-HC-0.078425(PDBName=3H7M,ResName=FAD,ResNum=2001_A)  0   -0.39099600   -3.47437300    5.15877300 H
 H-HC-0.024215(PDBName=1H8M,ResName=FAD,ResNum=2001_A)  0   -3.43462600   -4.08699500    5.46425500 H
 H-HC-0.024215(PDBName=2H8M,ResName=FAD,ResNum=2001_A)  0   -4.29410800   -2.56048300    5.20504600 H
 H-HC-0.024215(PDBName=3H8M,ResName=FAD,ResNum=2001_A)  0   -2.62537200   -2.56574300    5.78515200 H
 H-HA-0.212979(PDBName=H9,ResName=FAD,ResNum=2001_A)  0   -4.56865600   -1.99019400    3.03969800 H
 H-H1-0.035700(PDBName=1H1P,ResName=FAD,ResNum=2001_A)  0   -5.72378600   -1.83580100    1.47118100 H
 H-H1-0.035700(PDBName=2H1P,ResName=FAD,ResNum=2001_A)  0   -5.90441300   -1.37420200   -0.22837000 H
 H-H1-0.084163(PDBName=H2P,ResName=FAD,ResNum=2001_A)  0   -5.79914900    0.78908800    0.16293300 L
 H-HO-0.434731(PDBName=H2P,ResName=FAD,ResNum=2001_A)  0   -4.27451200    1.80131000    1.48534500 L
 H-H1-0.100613(PDBName=H3P,ResName=FAD,ResNum=2001_A)  0   -6.49333500    1.64723700    2.24553000 L
 H-HO-0.447402(PDBName=H3P,ResName=FAD,ResNum=2001_A)  0   -4.67868600    0.44759100    3.20019000 L
 H-H1-0.201643(PDBName=H4P,ResName=FAD,ResNum=2001_A)  0   -7.54699700   -1.19723000    2.22863200 L
 H-HO-0.439030(PDBName=H4P,ResName=FAD,ResNum=2001_A)  0   -8.79477100    1.11145800    1.11140800 L
 H-H1-0.066465(PDBName=1H5P,ResName=FAD,ResNum=2001_A)  0   -7.91800100    0.20492100    4.29994000 L
 H-H1-0.066465(PDBName=2H5P,ResName=FAD,ResNum=2001_A)  0   -8.91066300    1.27259800    3.30317800 L
 H-HW-0.417000(PDBName=1H,ResName=HOH,ResNum=2007_A)  0   -6.91919000    5.58171300   -1.45258000 L
 H-HW-0.417000(PDBName=2H,ResName=HOH,ResNum=2007_A)  0   -7.85783500    6.66927100   -1.92380600 L
 H-HW-0.417000(PDBName=1H,ResName=HOH,ResNum=2008_A)  0    2.75014000   -2.49282400   -7.98490500 L
 H-HW-0.417000(PDBName=2H,ResName=HOH,ResNum=2008_A)  0    2.37965000   -3.97769400   -7.94202400 L
 H-HW-0.417000(PDBName=1H,ResName=HOH,ResNum=2009_A)  0   -9.21659600   -3.33675000    3.05832100 L
 H-HW-0.417000(PDBName=2H,ResName=HOH,ResNum=2009_A)  0   -8.09965400   -4.36088600    2.90270800 L
 H-HW-0.417000(PDBName=1H,ResName=HOH,ResNum=2013_A)  0   -5.19376400    1.61760500   -7.87652800 L
 H-HW-0.417000(PDBName=2H,ResName=HOH,ResNum=2013_A)  0   -6.30408500    0.57940100   -7.91450000 L
 H-HW-0.417000(PDBName=1H,ResName=HOH,ResNum=2023_A)  0    1.22619800   -7.68420900   -6.52038500 L
 H-HW-0.417000(PDBName=2H,ResName=HOH,ResNum=2023_A)  0    0.34791000   -6.92661400   -7.47831200 L
 H-HW-0.417000(PDBName=1H,ResName=HOH,ResNum=2029_A)  0   -9.32478700    6.11717500    1.08800100 L
 H-HW-0.417000(PDBName=2H,ResName=HOH,ResNum=2029_A)  0   -8.77621300    5.33730100   -0.07998500 L
 H-HW-0.417000(PDBName=1H,ResName=HOH,ResNum=2032_A)  0   -4.88176600    7.82734000   -0.93893900 L
 H-HW-0.417000(PDBName=2H,ResName=HOH,ResNum=2032_A)  0   -5.00772600    6.80388800   -2.06024000 L
 H-HW-0.417000(PDBName=1H,ResName=HOH,ResNum=2035_A)  0    4.67714900   -6.17773800    0.73514300 L
 H-HW-0.417000(PDBName=2H,ResName=HOH,ResNum=2035_A)  0    5.38761400   -7.43173400    1.12813200 L
 H-HW-0.417000(PDBName=1H,ResName=HOH,ResNum=2037_A)  0   -9.67746700    8.80649000   -5.00099900 L
 H-HW-0.417000(PDBName=2H,ResName=HOH,ResNum=2037_A)  0   -8.54726200    8.09117800   -5.69165300 L
 H-HW-0.417000(PDBName=1H,ResName=HOH,ResNum=2044_A)  0    6.78705000    6.44745300   -2.54824200 L
 H-HW-0.417000(PDBName=2H,ResName=HOH,ResNum=2044_A)  0    5.49372200    5.90520300   -3.17795100 L
 H-HW-0.417000(PDBName=1H,ResName=HOH,ResNum=2046_A)  0   -6.56802500    8.21187500   -2.84903000 L
 H-HW-0.417000(PDBName=2H,ResName=HOH,ResNum=2046_A)  0   -7.77018800    8.48009000   -3.76863000 L
 H-HW-0.417000(PDBName=1H,ResName=HOH,ResNum=2054_A)  0    0.34761500  -10.37430300   -1.35817500 L
 H-HW-0.417000(PDBName=2H,ResName=HOH,ResNum=2054_A)  0    1.83510600  -10.18822700   -1.30800300 L
 H-HW-0.417000(PDBName=1H,ResName=HOH,ResNum=2055_A)  0   -3.82476200    4.83756000    5.14661700 L
 H-HW-0.417000(PDBName=2H,ResName=HOH,ResNum=2055_A)  0   -4.29043900    5.32951200    6.51495100 L
 H-HW-0.417000(PDBName=1H,ResName=HOH,ResNum=2064_A)  0    6.24236200    2.34200200   -2.66549400 L
 H-HW-0.417000(PDBName=2H,ResName=HOH,ResNum=2064_A)  0    5.80206100    3.57960500   -3.45745600 L
 H-HW-0.417000(PDBName=1H,ResName=HOH,ResNum=2066_A)  0    6.57880000    8.03727000   -3.80817900 L
 H-HW-0.417000(PDBName=2H,ResName=HOH,ResNum=2066_A)  0    6.98674600    8.43454200   -5.21510000 L
 H-HW-0.417000(PDBName=1H,ResName=HOH,ResNum=2067_A)  0    0.51246100    9.41562100   -3.21835600 L
 H-HW-0.417000(PDBName=2H,ResName=HOH,ResNum=2067_A)  0    0.01604200    9.19555600   -4.64024800 L
 H-HW-0.417000(PDBName=1H,ResName=HOH,ResNum=2071_A)  0    0.53662700    1.54115700   -3.66907600 L
 H-HW-0.417000(PDBName=2H,ResName=HOH,ResNum=2071_A)  0   -0.05706900    0.65814600   -4.78629400 L
 H-HW-0.417000(PDBName=1H,ResName=HOH,ResNum=2075_A)  0   -1.42702600   -2.57031600  -10.77620300 L
 H-HW-0.417000(PDBName=2H,ResName=HOH,ResNum=2075_A)  0   -2.70019100   -2.33248800   -9.98671100 L
 H-HW-0.417000(PDBName=1H,ResName=HOH,ResNum=2082_A)  0    2.06009200    5.69071400   -6.62178800 L
 H-HW-0.417000(PDBName=2H,ResName=HOH,ResNum=2082_A)  0    0.75482500    5.00789900   -6.99640300 L
 H-HW-0.417000(PDBName=1H,ResName=HOH,ResNum=2108_A)  0    2.29666200   -0.12102100  -10.93165800 L
 H-HW-0.417000(PDBName=2H,ResName=HOH,ResNum=2108_A)  0    1.16056300   -0.12741100  -11.95733700 L
 H-HW-0.417000(PDBName=1H,ResName=HOH,ResNum=2109_A)  0   -0.78463400    8.23317400   -6.49200800 L
 H-HW-0.417000(PDBName=2H,ResName=HOH,ResNum=2109_A)  0    0.34443000    7.22432200   -6.36607200 L
 H-HW-0.417000(PDBName=1H,ResName=HOH,ResNum=2124_A)  0    7.88742800   -1.14472500   -1.71835100 L
 H-HW-0.417000(PDBName=2H,ResName=HOH,ResNum=2124_A)  0    7.79736700   -0.87426600   -3.22175800 L
 H-HW-0.417000(PDBName=1H,ResName=HOH,ResNum=2128_A)  0    6.26472100    0.85339300   -0.79093800 L
 H-HW-0.417000(PDBName=2H,ResName=HOH,ResNum=2128_A)  0    6.19305200    0.05318900   -2.05694500 L
 H-HW-0.417000(PDBName=1H,ResName=HOH,ResNum=2135_A)  0    3.93874300    3.23654500    5.90059900 L
 H-HW-0.417000(PDBName=2H,ResName=HOH,ResNum=2135_A)  0    3.16327600    2.04506500    5.36412200 L
 H-HW-0.417000(PDBName=1H,ResName=HOH,ResNum=2153_A)  0   10.26451700   -1.82131000   -0.73480800 L
 H-HW-0.417000(PDBName=2H,ResName=HOH,ResNum=2153_A)  0   10.72711600   -3.10146700   -1.40043900 L
 H-H-0.306126(PDBName=HX1,ResName=FAD,ResNum=2001_A)  0   -2.06865900   -1.40444400   -4.31341600 H
 H-H-0.388134(PDBName=HX2,ResName=FAD,ResNum=2001_A)  0  -18.35619200    3.63079800   -2.13012800 L

 1 2 1.0 1122 1.0 1123 1.0 1124 1.0
 2 3 2.0 4 1.5
 3
 4 5 1.0 635 1.0
 5 6 1.0 8 1.0 634 1.0
 6 7 2.0 15 1.5
 7
 8 9 1.0 627 1.0 628 1.0
 9 10 1.5 11 1.5
 10 12 1.5 629 1.0
 11 13 1.5 630 1.0
 12 14 1.5 631 1.0
 13 14 1.5 632 1.0
 14 633 1.0
 15 16 1.0 1125 1.0
 16 1126 1.0 1127 1.0 1128 1.0
 17 18 1.0 1129 1.0 1130 1.0 1131 1.0
 18 19 2.0 20 1.5
 19
 20 21 1.0 640 1.0
 21 22 1.0 24 1.0 639 1.0
 22 23 2.0 26 1.5
 23
 24 25 1.0 636 1.0 637 1.0
 25 638 1.0
 26 27 1.0 649 1.0
 27 28 1.0 30 1.0 648 1.0
 28 29 2.0 38 1.5
 29
 30 31 1.0 641 1.0 642 1.0
 31 32 1.5 33 1.5
 32 34 1.5 643 1.0
 33 35 1.5 644 1.0
 34 36 1.5 645 1.0
 35 36 1.5 646 1.0
 36 37 1.0
 37 647 1.0
 38 39 1.0 653 1.0
 39 40 1.0 42 1.0 652 1.0
 40 41 2.0 46 1.5
 41
 42 43 1.0 650 1.0 651 1.0
 43 44 2.0 45 2.0
 44
 45
 46 47 1.0 662 1.0
 47 48 1.0 50 1.0 661 1.0
 48 49 2.0 54 1.5
 49
 50 51 1.0 654 1.0 655 1.0
 51 52 1.0 656 1.0 657 1.0
 52 53 1.0
 53 658 1.0 659 1.0 660 1.0
 54 55 1.0 673 1.0
 55 56 1.0 58 1.0 672 1.0
 56 57 2.0 62 1.5
 57
 58 59 1.0 663 1.0 664 1.0
 59 60 1.0 61 1.0 665 1.0
 60 669 1.0 670 1.0 671 1.0
 61 666 1.0 667 1.0 668 1.0
 62 63 1.0 676 1.0
 63 64 1.0 674 1.0 675 1.0
 64 65 2.0 66 1.5
 65
 66 67 1.0 682 1.0
 67 68 1.0 70 1.0 681 1.0
 68 69 2.0 75 1.5
 69
 70 71 1.0 677 1.0 678 1.0
 71 72 1.0 679 1.0 680 1.0
 72 73 2.0 74 2.0
 73
 74
 75 76 1.0 1132 1.0
 76 1133 1.0 1134 1.0 1135 1.0
 77 78 1.0 1136 1.0 1137 1.0 1138 1.0
 78 79 2.0 80 1.5
 79
 80 81 1.0 691 1.0
 81 82 1.0 84 1.0 690 1.0
 82 83 2.0 92 1.5
 83
 84 85 1.0 683 1.0 684 1.0
 85 86 1.5 87 1.5
 86 88 1.5 685 1.0
 87 89 1.5 686 1.0
 88 90 1.5 687 1.0
 89 90 1.5 688 1.0
 90 91 1.0
 91 689 1.0
 92 93 1.0 1139 1.0
 93 1140 1.0 1141 1.0 1142 1.0
 94 95 1.0 1143 1.0 1144 1.0 1145 1.0
 95 96 2.0 97 1.5
 96
 97 98 1.0 696 1.0
 98 99 1.0 101 1.0 695 1.0
 99 100 2.0 103 1.5
 100
 101 102 1.0 692 1.0 693 1.0
 102 694 1.0
 103 104 1.0 707 1.0
 104 105 1.0 107 1.0 706 1.0
 105 106 2.0 111 1.5
 106
 107 108 1.0 109 1.0 697 1.0
 108 110 1.0 701 1.0 702 1.0
 109 698 1.0 699 1.0 700 1.0
 110 703 1.0 704 1.0 705 1.0
 111 112 1.0 720 1.0
 112 113 1.0 115 1.0 719 1.0
 113 114 2.0 120 1.5
 114
 115 116 1.0 708 1.0 709 1.0
 116 117 1.0 710 1.0 711 1.0
 117 118 1.0 712 1.0 713 1.0
 118 119 1.0 714 1.0 715 1.0
 119 716 1.0 717 1.0
 120 121 1.0 731 1.0
 121 122 1.0 124 1.0 730 1.0
 122 123 2.0 128 1.5
 123
 124 125 1.0 721 1.0 722 1.0
 125 126 1.0 127 1.0 723 1.0
 126 724 1.0 725 1.0 726 1.0
 127 727 1.0 728 1.0 729 1.0
 128 129 1.0 736 1.0
 129 130 1.0 132 1.0 735 1.0
 130 131 2.0 134 1.5
 131
 132 133 1.0 732 1.0 733 1.0
 133 734 1.0
 134 135 1.0 1146 1.0
 135 1147 1.0 1148 1.0 1149 1.0
 136 137 1.0 1150 1.0 1151 1.0 1152 1.0
 137 138 2.0 139 1.5
 138
 139 140 1.0 742 1.0
 140 141 1.0 143 1.0 741 1.0
 141 142 2.0 147 1.5
 142
 143 144 1.0 737 1.0 738 1.0
 144 145 2.0 146 2.0
 145
 146 739 1.0 740 1.0
 147 148 1.0 753 1.0
 148 149 1.0 151 1.0 752 1.0
 149 150 2.0 155 1.5
 150
 151 152 1.0 153 1.0 743 1.0
 152 154 1.0 747 1.0 748 1.0
 153 744 1.0 745 1.0 746 1.0
 154 749 1.0 750 1.0 751 1.0
 155 156 1.0 757 1.0
 156 157 1.0 159 1.0 756 1.0
 157 158 2.0 163 1.5
 158
 159 160 1.0 754 1.0 755 1.0
 160 161 2.0 162 2.0
 161
 162
 163 164 1.0 762 1.0
 164 165 1.0 167 1.0 761 1.0
 165 166 2.0 168 1.5
 166
 167 758 1.0 759 1.0 760 1.0
 168 169 1.0 768 1.0
 169 170 1.0 172 1.0 767 1.0
 170 171 2.0 177 1.5
 171
 172 173 1.0 763 1.0 764 1.0
 173 174 1.0 765 1.0 766 1.0
 174 175 2.0 176 2.0
 175
 176
 177 178 1.0 774 1.0
 178 179 1.0 181 1.0 773 1.0
 179 180 2.0 186 1.5
 180
 181 182 1.0 769 1.0 770 1.0
 182 183 1.0 771 1.0 772 1.0
 183 184 2.0 185 2.0
 184
 185
 186 187 1.0 1153 1.0
 187 1154 1.0 1155 1.0 1156 1.0
 188 189 1.0 1157 1.0 1158 1.0 1159 1.0
 189 190 2.0 191 1.5
 190
 191 192 1.0 783 1.0
 192 193 1.0 195 1.0 782 1.0
 193 194 2.0 198 1.5
 194
 195 196 1.0 197 1.0 775 1.0
 196 776 1.0 777 1.0 778 1.0
 197 779 1.0 780 1.0 781 1.0
 198 199 1.0 794 1.0
 199 200 1.0 202 1.0 793 1.0
 200 201 2.0 206 1.5
 201
 202 203 1.0 204 1.0 784 1.0
 203 205 1.0 788 1.0 789 1.0
 204 785 1.0 786 1.0 787 1.0
 205 790 1.0 791 1.0 792 1.0
 206 207 1.0 802 1.0
 207 208 1.0 210 1.0 801 1.0
 208 209 2.0 215 1.5
 209
 210 211 1.0 795 1.0 796 1.0
 211 212 1.0 797 1.0 798 1.0
 212 213 2.0 214 2.0
 213
 214 799 1.0 800 1.0
 215 216 1.0 807 1.0
 216 217 1.0 219 1.0 806 1.0
 217 218 2.0 220 1.5
 218
 219 803 1.0 804 1.0 805 1.0
 220 221 1.0 816 1.0
 221 222 1.0 224 1.0 815 1.0
 222 223 2.0 232 1.5
 223
 224 225 1.0 808 1.0 809 1.0
 225 226 1.5 227 1.5
 226 228 1.5 811 1.0
 227 229 1.5 810 1.0
 228 230 1.5 813 1.0
 229 230 1.5 812 1.0
 230 231 1.0
 231 814 1.0
 232 233 1.0 1160 1.0
 233 1161 1.0 1162 1.0 1163 1.0
 234 235 1.0 1164 1.0 1165 1.0 1166 1.0
 235 236 2.0 237 1.5
 236
 237 238 1.0 829 1.0
 238 239 1.0 241 1.0 828 1.0
 239 240 2.0 248 1.5
 240
 241 242 1.0 817 1.0 818 1.0
 242 243 1.0 819 1.0 820 1.0
 243 244 1.0 821 1.0 822 1.0
 244 245 2.0 823 1.0
 245 246 2.0 247 2.0
 246 824 1.0 825 1.0
 247 826 1.0 827 1.0
 248 249 1.0 840 1.0
 249 250 1.0 252 1.0 839 1.0
 250 251 2.0 256 1.5
 251
 252 253 1.0 830 1.0 831 1.0
 253 254 1.0 255 1.0 832 1.0
 254 833 1.0 834 1.0 835 1.0
 255 836 1.0 837 1.0 838 1.0
 256 257 1.0 849 1.0
 257 258 1.0 260 1.0 848 1.0
 258 259 2.0 263 1.5
 259
 260 261 1.0 262 1.0 841 1.0
 261 845 1.0 846 1.0 847 1.0
 262 842 1.0 843 1.0 844 1.0
 263 264 1.0 862 1.0
 264 265 1.0 267 1.0 861 1.0
 265 266 2.0 272 1.5
 266
 267 268 1.0 850 1.0 851 1.0
 268 269 1.0 852 1.0 853 1.0
 269 270 1.0 854 1.0 855 1.0
 270 271 1.0 856 1.0 857 1.0
 271 858 1.0 859 1.0 860 1.0
 272 273 1.0 865 1.0
 273 274 1.0 863 1.0 864 1.0
 274 275 2.0 276 1.5
 275
 276 277 1.0 870 1.0
 277 278 1.0 280 1.0 869 1.0
 278 279 2.0 281 1.5
 279
 280 866 1.0 867 1.0 868 1.0
 281 282 1.0 879 1.0
 282 283 1.0 285 1.0 878 1.0
 283 284 2.0 293 1.5
 284
 285 286 1.0 871 1.0 872 1.0
 286 287 1.5 288 1.5
 287 289 1.5 874 1.0
 288 290 1.5 873 1.0
 289 291 1.5 876 1.0
 290 291 1.5 875 1.0
 291 292 1.0
 292 877 1.0
 293 294 1.0 889 1.0
 294 295 1.0 297 1.0 888 1.0
 295 296 2.0 307 1.5
 296
 297 298 1.0 880 1.0 881 1.0
 298 299 2.0 300 1.0
 299 301 1.5 882 1.0
 300 302 1.5 303 1.5
 301 302 1.5 883 1.0
 302 304 1.5
 303 305 1.5 884 1.0
 304 306 1.5 886 1.0
 305 306 1.5 885 1.0
 306 887 1.0
 307 308 1.0 1167 1.0
 308 1168 1.0 1169 1.0 1170 1.0
 309 310 1.0 1171 1.0 1172 1.0 1173 1.0
 310 311 2.0 312 1.5
 311
 312 313 1.0 894 1.0
 313 314 1.0 316 1.0 893 1.0
 314 315 2.0 317 1.5
 315
 316 890 1.0 891 1.0 892 1.0
 317 318 1.0 901 1.0
 318 319 1.0 321 1.0 900 1.0
 319 320 2.0 324 1.5
 320
 321 322 1.0 323 1.0 895 1.0
 322 899 1.0
 323 896 1.0 897 1.0 898 1.0
 324 325 1.0 908 1.0
 325 326 1.0 328 1.0 907 1.0
 326 327 2.0 334 1.5
 327
 328 329 1.0 902 1.0 903 1.0
 329 330 1.0 331 2.0
 330 332 1.5
 331 333 1.5 904 1.0
 332 333 1.5 906 1.0
 333 905 1.0
 334 335 1.0 1174 1.0
 335 1175 1.0 1176 1.0 1177 1.0
 336 337 1.0 1178 1.0 1179 1.0 1180 1.0
 337 338 2.0 339 1.5
 338
 339 340 1.0 916 1.0
 340 341 1.0 343 1.0 915 1.0
 341 342 2.0 348 1.5
 342
 343 344 1.0 909 1.0 910 1.0
 344 345 1.0 911 1.0 912 1.0
 345 346 2.0 347 2.0
 346
 347 913 1.0 914 1.0
 348 349 1.0 921 1.0
 349 350 1.0 352 1.0 920 1.0
 350 351 2.0 354 1.5
 351
 352 353 1.0 917 1.0 918 1.0
 353 919 1.0
 354 355 1.0 932 1.0
 355 356 1.0 358 1.0 931 1.0
 356 357 2.0 362 1.5
 357
 358 359 1.0 922 1.0 923 1.0
 359 360 1.0 361 1.0 924 1.0
 360 925 1.0 926 1.0 927 1.0
 361 928 1.0 929 1.0 930 1.0
 362 363 1.0 939 1.0
 363 364 1.0 366 1.0 938 1.0
 364 365 2.0 372 1.5
 365
 366 367 1.0 933 1.0 934 1.0
 367 368 1.0 369 2.0
 368 370 1.5
 369 371 1.5 935 1.0
 370 371 1.5 937 1.0
 371 936 1.0
 372 373 1.0 942 1.0
 373 374 1.0 940 1.0 941 1.0
 374 375 2.0 376 1.5
 375
 376 377 1.0 951 1.0
 377 378 1.0 380 1.0 950 1.0
 378 379 2.0 384 1.5
 379
 380 381 1.0 943 1.0 944 1.0
 381 382 1.0 945 1.0 946 1.0
 382 383 1.0
 383 947 1.0 948 1.0 949 1.0
 384 385 1.0 1181 1.0
 385 1182 1.0 1183 1.0 1184 1.0
 386 387 1.0 1185 1.0 1186 1.0 1187 1.0
 387 388 2.0 389 1.5
 388
 389 390 1.0 964 1.0
 390 391 1.0 393 1.0 963 1.0
 391 392 2.0 400 1.5
 392
 393 394 1.0 952 1.0 953 1.0
 394 395 1.0 954 1.0 955 1.0
 395 396 1.0 956 1.0 957 1.0
 396 397 2.0 958 1.0
 397 398 2.0 399 2.0
 398 959 1.0 960 1.0
 399 961 1.0 962 1.0
 400 401 1.0 975 1.0
 401 402 1.0 404 1.0 974 1.0
 402 403 2.0 408 1.5
 403
 404 405 1.0 406 1.0 965 1.0
 405 407 1.0 969 1.0 970 1.0
 406 966 1.0 967 1.0 968 1.0
 407 971 1.0 972 1.0 973 1.0
 408 409 1.0 984 1.0
 409 410 1.0 412 1.0 983 1.0
 410 411 2.0 420 1.5
 411
 412 413 1.0 976 1.0 977 1.0
 413 414 1.5 415 1.5
 414 416 1.5 978 1.0
 415 417 1.5 979 1.0
 416 418 1.5 980 1.0
 417 418 1.5 981 1.0
 418 419 1.0
 419 982 1.0
 420 421 1.0 989 1.0
 421 422 1.0 424 1.0 988 1.0
 422 423 2.0 425 1.5
 423
 424 985 1.0 986 1.0 987 1.0
 425 426 1.0 431 1.0
 426 427 1.0 429 1.0 996 1.0
 427 428 2.0 432 1.5
 428
 429 430 1.0 990 1.0 991 1.0
 430 431 1.0 992 1.0 993 1.0
 431 994 1.0 995 1.0
 432 433 1.0 1188 1.0
 433 1189 1.0 1190 1.0 1191 1.0
 434 435 1.0 1192 1.0 1193 1.0 1194 1.0
 435 436 2.0 437 1.5
 436
 437 438 1.0 1003 1.0
 438 439 1.0 441 1.0 1002 1.0
 439 440 2.0 444 1.5
 440
 441 442 1.0 443 1.0 997 1.0
 442 1001 1.0
 443 998 1.0 999 1.0 1000 1.0
 444 445 1.0 1014 1.0
 445 446 1.0 448 1.0 1013 1.0
 446 447 2.0 452 1.5
 447
 448 449 1.0 1004 1.0 1005 1.0
 449 450 1.0 451 1.0 1006 1.0
 450 1007 1.0 1008 1.0 1009 1.0
 451 1010 1.0 1011 1.0 1012 1.0
 452 453 1.0 1025 1.0
 453 454 1.0 456 1.0 1024 1.0
 454 455 2.0 460 1.5
 455
 456 457 1.0 1015 1.0 1016 1.0
 457 458 1.0 459 1.0 1017 1.0
 458 1018 1.0 1019 1.0 1020 1.0
 459 1021 1.0 1022 1.0 1023 1.0
 460 461 1.0 1030 1.0
 461 462 1.0 464 1.0 1029 1.0
 462 463 2.0 465 1.5
 463
 464 1026 1.0 1027 1.0 1028 1.0
 465 466 1.0 1039 1.0
 466 467 1.0 469 1.0 1038 1.0
 467 468 2.0 477 1.5
 468
 469 470 1.0 1031 1.0 1032 1.0
 470 471 1.5 472 1.5
 471 473 1.5 1033 1.0
 472 474 1.5 1034 1.0
 473 475 1.5 1035 1.0
 474 475 1.5 1036 1.0
 475 476 1.0
 476 1037 1.0
 477 478 1.0 1050 1.0
 478 479 1.0 481 1.0 1049 1.0
 479 480 2.0 485 1.5
 480
 481 482 1.0 1040 1.0 1041 1.0
 482 483 1.0 484 1.0 1042 1.0
 483 1043 1.0 1044 1.0 1045 1.0
 484 1046 1.0 1047 1.0 1048 1.0
 485 486 1.0 1059 1.0
 486 487 1.0 489 1.0 1058 1.0
 487 488 2.0 492 1.5
 488
 489 490 1.0 491 1.0 1051 1.0
 490 1052 1.0 1053 1.0 1054 1.0
 491 1055 1.0 1056 1.0 1057 1.0
 492 493 1.0 1072 1.0
 493 494 1.0 496 1.0 1071 1.0
 494 495 2.0 503 1.5
 495
 496 497 1.0 1060 1.0 1061 1.0
 497 498 1.0 1062 1.0 1063 1.0
 498 499 1.0 1064 1.0 1065 1.0
 499 500 1.5 1066 1.0
 500 501 1.5 502 1.5
 501 1067 1.0 1068 1.0
 502 1069 1.0 1070 1.0
 503 504 1.0 1085 1.0
 504 505 1.0 507 1.0 1084 1.0
 505 506 2.0 514 1.5
 506
 507 508 1.0 1073 1.0 1074 1.0
 508 509 1.0 1075 1.0 1076 1.0
 509 510 1.0 1077 1.0 1078 1.0
 510 511 1.5 1079 1.0
 511 512 1.5 513 1.5
 512 1080 1.0 1081 1.0
 513 1082 1.0 1083 1.0
 514 515 1.0 1096 1.0
 515 516 1.0 518 1.0 1095 1.0
 516 517 2.0 522 1.5
 517
 518 519 1.0 1086 1.0 1087 1.0
 519 520 1.0 521 1.0 1088 1.0
 520 1092 1.0 1093 1.0 1094 1.0
 521 1089 1.0 1090 1.0 1091 1.0
 522 523 1.0 1107 1.0
 523 524 1.0 526 1.0 1106 1.0
 524 525 2.0 530 1.5
 525
 526 527 1.0 1097 1.0 1098 1.0
 527 528 1.0 529 1.0 1099 1.0
 528 1100 1.0 1101 1.0 1102 1.0
 529 1103 1.0 1104 1.0 1105 1.0
 530 531 1.0 1113 1.0
 531 532 1.0 534 1.0 1112 1.0
 532 533 2.0 539 1.5
 533
 534 535 1.0 1108 1.0 1109 1.0
 535 536 1.0 1110 1.0 1111 1.0
 536 537 2.0 538 2.0
 537
 538
 539 540 1.0 1195 1.0
 540 1196 1.0 1197 1.0 1198 1.0
 541 542 1.0 547 1.0 1121 1.0
 542 543 1.0 545 1.0 1120 1.0
 543 544 2.0 548 2.0
 544
 545 546 1.0 1114 1.0 1115 1.0
 546 547 1.0 1116 1.0 1117 1.0
 547 1118 1.0 1119 1.0
 548
 549 550 2.0 551 2.0 552 1.5 601 1.5
 550
 551
 552 553 1.0
 553 554 1.0 1199 1.0 1200 1.0
 554 555 1.0 556 1.0 1201 1.0
 555 560 1.0
 556 557 1.0 558 1.0 1202 1.0
 557 1203 1.0
 558 559 1.0 560 1.0 1204 1.0
 559 1205 1.0
 560 561 1.0 1206 1.0
 561 562 1.5 570 1.5
 562 563 2.0 1207 1.0
 563 564 1.0
 564 565 1.5 570 2.0
 565 566 2.0 567 1.5
 566 1208 1.0 1279 1.0
 567 568 1.5
 568 569 1.5 1209 1.0
 569 570 1.5
 570
 571 572 1.5 588 2.0
 572 573 2.0 574 1.0
 573
 574 575 1.5 1278 1.0
 575 576 2.0 577 1.0
 576
 577 578 2.0 588 1.0
 578 579 1.5
 579 580 1.5 586 1.5
 580 581 2.0 1210 1.0
 581 582 1.0 583 1.5
 582 1211 1.0 1212 1.0 1213 1.0
 583 584 1.0 585 2.0
 584 1214 1.0 1215 1.0 1216 1.0
 585 586 1.5 1217 1.0
 586 587 1.0
 587 588 1.5 589 1.0
 588
 589 590 1.0 1218 1.0 1219 1.0
 590 591 1.0 592 1.0 1220 1.0
 591 1221 1.0
 592 593 1.0 594 1.0 1222 1.0
 593 1223 1.0
 594 595 1.0 596 1.0 1224 1.0
 595 1225 1.0
 596 597 1.0 1226 1.0 1227 1.0
 597 598 1.5
 598 599 2.0 600 2.0 601 1.5
 599
 600
 601
 602 1228 1.0 1229 1.0
 603 1230 1.0 1231 1.0
 604 1232 1.0 1233 1.0
 605 1234 1.0 1235 1.0
 606 1236 1.0 1237 1.0
 607 1238 1.0 1239 1.0
 608 1240 1.0 1241 1.0
 609 1242 1.0 1243 1.0
 610 1244 1.0 1245 1.0
 611 1246 1.0 1247 1.0
 612 1248 1.0 1249 1.0
 613 1250 1.0 1251 1.0
 614 1252 1.0 1253 1.0
 615 1254 1.0 1255 1.0
 616 1256 1.0 1257 1.0
 617 1258 1.0 1259 1.0
 618 1260 1.0 1261 1.0
 619 1262 1.0 1263 1.0
 620 1264 1.0 1265 1.0
 621 1266 1.0 1267 1.0
 622 1268 1.0 1269 1.0
 623 1270 1.0 1271 1.0
 624 1272 1.0 1273 1.0
 625 1274 1.0 1275 1.0
 626 1276 1.0 1277 1.0
 627
 628
 629
 630
 631
 632
 633
 634
 635
 636
 637
 638
 639
 640
 641
 642
 643
 644
 645
 646
 647
 648
 649
 650
 651
 652
 653
 654
 655
 656
 657
 658
 659
 660
 661
 662
 663
 664
 665
 666
 667
 668
 669
 670
 671
 672
 673
 674
 675
 676
 677
 678
 679
 680
 681
 682
 683
 684
 685
 686
 687
 688
 689
 690
 691
 692
 693
 694
 695
 696
 697
 698
 699
 700
 701
 702
 703
 704
 705
 706
 707
 708
 709
 710
 711
 712
 713
 714
 715
 716
 717
 718
 719
 720
 721
 722
 723
 724
 725
 726
 727
 728
 729
 730
 731
 732
 733
 734
 735
 736
 737
 738
 739
 740
 741
 742
 743
 744
 745
 746
 747
 748
 749
 750
 751
 752
 753
 754
 755
 756
 757
 758
 759
 760
 761
 762
 763
 764
 765
 766
 767
 768
 769
 770
 771
 772
 773
 774
 775
 776
 777
 778
 779
 780
 781
 782
 783
 784
 785
 786
 787
 788
 789
 790
 791
 792
 793
 794
 795
 796
 797
 798
 799
 800
 801
 802
 803
 804
 805
 806
 807
 808
 809
 810
 811
 812
 813
 814
 815
 816
 817
 818
 819
 820
 821
 822
 823
 824
 825
 826
 827
 828
 829
 830
 831
 832
 833
 834
 835
 836
 837
 838
 839
 840
 841
 842
 843
 844
 845
 846
 847
 848
 849
 850
 851
 852
 853
 854
 855
 856
 857
 858
 859
 860
 861
 862
 863
 864
 865
 866
 867
 868
 869
 870
 871
 872
 873
 874
 875
 876
 877
 878
 879
 880
 881
 882
 883
 884
 885
 886
 887
 888
 889
 890
 891
 892
 893
 894
 895
 896
 897
 898
 899
 900
 901
 902
 903
 904
 905
 906
 907
 908
 909
 910
 911
 912
 913
 914
 915
 916
 917
 918
 919
 920
 921
 922
 923
 924
 925
 926
 927
 928
 929
 930
 931
 932
 933
 934
 935
 936
 937
 938
 939
 940
 941
 942
 943
 944
 945
 946
 947
 948
 949
 950
 951
 952
 953
 954
 955
 956
 957
 958
 959
 960
 961
 962
 963
 964
 965
 966
 967
 968
 969
 970
 971
 972
 973
 974
 975
 976
 977
 978
 979
 980
 981
 982
 983
 984
 985
 986
 987
 988
 989
 990
 991
 992
 993
 994
 995
 996
 997
 998
 999
 1000
 1001
 1002
 1003
 1004
 1005
 1006
 1007
 1008
 1009
 1010
 1011
 1012
 1013
 1014
 1015
 1016
 1017
 1018
 1019
 1020
 1021
 1022
 1023
 1024
 1025
 1026
 1027
 1028
 1029
 1030
 1031
 1032
 1033
 1034
 1035
 1036
 1037
 1038
 1039
 1040
 1041
 1042
 1043
 1044
 1045
 1046
 1047
 1048
 1049
 1050
 1051
 1052
 1053
 1054
 1055
 1056
 1057
 1058
 1059
 1060
 1061
 1062
 1063
 1064
 1065
 1066
 1067
 1068
 1069
 1070
 1071
 1072
 1073
 1074
 1075
 1076
 1077
 1078
 1079
 1080
 1081
 1082
 1083
 1084
 1085
 1086
 1087
 1088
 1089
 1090
 1091
 1092
 1093
 1094
 1095
 1096
 1097
 1098
 1099
 1100
 1101
 1102
 1103
 1104
 1105
 1106
 1107
 1108
 1109
 1110
 1111
 1112
 1113
 1114
 1115
 1116
 1117
 1118
 1119
 1120
 1121
 1122
 1123
 1124
 1125
 1126
 1127
 1128
 1129
 1130
 1131
 1132
 1133
 1134
 1135
 1136
 1137
 1138
 1139
 1140
 1141
 1142
 1143
 1144
 1145
 1146
 1147
 1148
 1149
 1150
 1151
 1152
 1153
 1154
 1155
 1156
 1157
 1158
 1159
 1160
 1161
 1162
 1163
 1164
 1165
 1166
 1167
 1168
 1169
 1170
 1171
 1172
 1173
 1174
 1175
 1176
 1177
 1178
 1179
 1180
 1181
 1182
 1183
 1184
 1185
 1186
 1187
 1188
 1189
 1190
 1191
 1192
 1193
 1194
 1195
 1196
 1197
 1198
 1199
 1200
 1201
 1202
 1203
 1204
 1205
 1206
 1207
 1208
 1209
 1210
 1211
 1212
 1213
 1214
 1215
 1216
 1217
 1218
 1219
 1220
 1221
 1222
 1223
 1224
 1225
 1226
 1227
 1228
 1229
 1230
 1231
 1232
 1233
 1234
 1235
 1236
 1237
 1238
 1239
 1240
 1241
 1242
 1243
 1244
 1245
 1246
 1247
 1248
 1249
 1250
 1251
 1252
 1253
 1254
 1255
 1256
 1257
 1258
 1259
 1260
 1261
 1262
 1263
 1264
 1265
 1266
 1267
 1268
 1269
 1270
 1271
 1272
 1273
 1274
 1275
 1276
 1277
 1278
 1279


HrmStr1	CM	NC	467.70   1.352
HrmStr1	CA	N*	467.70   1.352
HrmBnd1	NC	C	NA	68.402     112.475
HrmBnd1	NC	CA	N*	69.800     128.740
HrmBnd1	C	CM	NC	64.000     130.800
HrmBnd1	C	CM	CA	64.300     120.330
HrmBnd1	CM	NC	CA	69.900     109.950
HrmBnd1	CM	CA	N*	69.500     119.720
HrmBnd1	NC	CM	CA	69.500     119.720
HrmBnd1	NC	CA	CA	69.500     119.720
HrmBnd1	CA	CA	N*	69.500     119.720
HrmBnd1	CA	N*	CA	69.900     109.950
HrmBnd1	CA	N*	CT	67.900     109.510
