# Supplementary material for: Computational insights on the hydride and proton transfer mechanisms of L-proline dehydrogenase
Source: PLoS One. 2023 Nov 15;18(11):e0290901. doi: 10.1371/journal.pone.0290901 (PMC10651016; doi:10.1371/journal.pone.0290901)
Supplement: S1 Data — (ZIP) [file pone.0290901.s002.zip › PC2.txt]

%mem=10GB
%nprocshared=16
# opt=maxcycle=5000 freq oniom(m062x/6-31g(d,p):amber=hardfirst)
geom=connectivity scf=maxcycle=5000

Title Card Required

-3 1 2 1 2 1
 C-CT--0.366200(PDBName=CH3,ResName=ACE,ResNum=258_A)  0    4.10562500   13.83020300    2.39510800 L
 C-C-0.597200(PDBName=C,ResName=ACE,ResNum=258_A)    0    4.04119800   12.41182900    2.90868200 L
 O-O--0.567900(PDBName=O,ResName=ACE,ResNum=258_A)   0    4.52448500   12.13441300    3.99792600 L
 N-N--0.415700(PDBName=N,ResName=PHE,ResNum=259_A)   0    3.45697800   11.52429400    2.10514400 L
 C-CT--0.002400(PDBName=CA,ResName=PHE,ResNum=259_A)  0    3.10773100   10.13004200    2.42817400 L
 C-C-0.597300(PDBName=C,ResName=PHE,ResNum=259_A)    0    4.27071800    9.21710100    2.87159000 L
 O-O--0.567900(PDBName=O,ResName=PHE,ResNum=259_A)   0    4.02749900    8.17432700    3.48061300 L
 C-CT--0.034300(PDBName=CB,ResName=PHE,ResNum=259_A)  0    2.41227400    9.51110100    1.20437400 L
 C-CA-0.011800(PDBName=CG,ResName=PHE,ResNum=259_A)  0    1.28379500   10.33619500    0.61324500 L
 C-CA--0.125600(PDBName=CD1,ResName=PHE,ResNum=259_A)  0    1.42402000   10.91796800   -0.66146800 L
 C-CA--0.125600(PDBName=CD2,ResName=PHE,ResNum=259_A)  0    0.08708800   10.51255300    1.33111300 L
 C-CA--0.170400(PDBName=CE1,ResName=PHE,ResNum=259_A)  0    0.37624100   11.67612200   -1.21368800 L
 C-CA--0.170400(PDBName=CE2,ResName=PHE,ResNum=259_A)  0   -0.95523400   11.28223800    0.78523900 L
 C-CA--0.107200(PDBName=CZ,ResName=PHE,ResNum=259_A)  0   -0.81355100   11.86012800   -0.48813500 L
 N-N--0.415700(PDBName=N,ResName=NME,ResNum=260_A)   0    5.51919500    9.56764800    2.54306900 L
 C-CT--0.149000(PDBName=CH3,ResName=NME,ResNum=260_A)  0    6.71704600    8.78389600    2.83907800 L
 C-CT--0.366200(PDBName=CH3,ResName=ACE,ResNum=282_A)  0    5.53045400   -0.37319800   11.01895900 L
 C-C-0.597200(PDBName=C,ResName=ACE,ResNum=282_A)    0    5.68938700   -0.97774600    9.64244500 L
 O-O--0.567900(PDBName=O,ResName=ACE,ResNum=282_A)   0    5.85179400   -2.18854000    9.51207200 L
 N-N--0.415700(PDBName=N,ResName=SER,ResNum=283_A)   0    5.63755100   -0.12957400    8.62201000 L
 C-CT--0.024900(PDBName=CA,ResName=SER,ResNum=283_A)  0    6.12582700   -0.40704400    7.26851600 L
 C-C-0.597300(PDBName=C,ResName=SER,ResNum=283_A)    0    6.88160200    0.81403000    6.75129600 L
 O-O--0.567900(PDBName=O,ResName=SER,ResNum=283_A)   0    6.37103900    1.61335100    5.96337000 L
 C-CT-0.211700(PDBName=CB,ResName=SER,ResNum=283_A)  0    5.00486200   -0.83373800    6.31952000 L
 O-OH--0.654600(PDBName=OG,ResName=SER,ResNum=283_A)  0    5.53231100   -1.15370000    5.04519200 L
 N-N--0.415700(PDBName=N,ResName=TYR,ResNum=284_A)   0    8.11727500    0.95840900    7.22737600 L
 C-CT--0.001400(PDBName=CA,ResName=TYR,ResNum=284_A)  0    9.09061100    1.91688200    6.70923100 L
 C-C-0.597300(PDBName=C,ResName=TYR,ResNum=284_A)    0    9.71474400    1.32059000    5.44401100 L
 O-O--0.567900(PDBName=O,ResName=TYR,ResNum=284_A)   0   10.79006300    0.72973400    5.47675500 L
 C-CT--0.015200(PDBName=CB,ResName=TYR,ResNum=284_A)  0   10.10414500    2.26421000    7.80984800 L
 C-CA--0.001100(PDBName=CG,ResName=TYR,ResNum=284_A)  0    9.43538000    2.76670500    9.07882000 L
 C-CA--0.190600(PDBName=CD1,ResName=TYR,ResNum=284_A)  0    9.45633200    1.98693400   10.25326500 L
 C-CA--0.190600(PDBName=CD2,ResName=TYR,ResNum=284_A)  0    8.73007600    3.98553700    9.05840500 L
 C-CA--0.234100(PDBName=CE1,ResName=TYR,ResNum=284_A)  0    8.76840500    2.42132100   11.40382200 L
 C-CA--0.234100(PDBName=CE2,ResName=TYR,ResNum=284_A)  0    8.03620700    4.42038400   10.20387200 L
 C-C-0.322600(PDBName=CZ,ResName=TYR,ResNum=284_A)   0    8.05224900    3.63904300   11.37691300 L
 O-OH--0.557900(PDBName=OH,ResName=TYR,ResNum=284_A)  0    7.37796300    4.06042600   12.47875200 L
 N-N--0.516300(PDBName=N,ResName=ASP,ResNum=285_A)   0    8.93963400    1.35143400    4.36135200 L
 C-CT-0.038100(PDBName=CA,ResName=ASP,ResNum=285_A)  0    9.17954600    0.54609600    3.16604100 L
 C-C-0.536600(PDBName=C,ResName=ASP,ResNum=285_A)    0   10.32262700    1.07963900    2.28565300 L
 O-O--0.581900(PDBName=O,ResName=ASP,ResNum=285_A)   0   10.40612300    2.27637200    2.00989600 L
 C-CT--0.030300(PDBName=CB,ResName=ASP,ResNum=285_A)  0    7.87618000    0.43503800    2.36852400 L
 C-C-0.799400(PDBName=CG,ResName=ASP,ResNum=285_A)   0    8.05401900   -0.54384200    1.21381500 L
 O-O2--0.801400(PDBName=OD1,ResName=ASP,ResNum=285_A)  0    8.09327700   -0.10442500    0.04853700 L
 O-O2--0.801400(PDBName=OD2,ResName=ASP,ResNum=285_A)  0    8.22863400   -1.75346400    1.48641800 L
 N-N--0.415700(PDBName=N,ResName=MET,ResNum=286_A)   0   11.18610800    0.17117200    1.82686200 L
 C-CT--0.023700(PDBName=CA,ResName=MET,ResNum=286_A)  0   12.35589900    0.44867100    0.98559900 L
 C-C-0.597300(PDBName=C,ResName=MET,ResNum=286_A)    0   12.03861600    0.82981200   -0.47154800 L
 O-O--0.567900(PDBName=O,ResName=MET,ResNum=286_A)   0   12.93262700    1.33822100   -1.14411100 L
 C-CT-0.034200(PDBName=CB,ResName=MET,ResNum=286_A)  0   13.27804100   -0.77733100    0.98011300 L
 C-CT-0.001800(PDBName=CG,ResName=MET,ResNum=286_A)  0   13.88162300   -1.11529300    2.34985700 L
 S-S--0.273700(PDBName=SD,ResName=MET,ResNum=286_A)  0   14.95905700    0.15076900    3.08710900 L
 C-CT--0.053600(PDBName=CE,ResName=MET,ResNum=286_A)  0   16.27337900    0.24883100    1.84078700 L
 N-N--0.415700(PDBName=N,ResName=LEU,ResNum=287_A)   0   10.81043600    0.58334300   -0.95263300 L
 C-CT--0.051800(PDBName=CA,ResName=LEU,ResNum=287_A)  0   10.28080500    0.90700100   -2.28572600 L
 C-C-0.597300(PDBName=C,ResName=LEU,ResNum=287_A)    0   10.95159500    0.14966000   -3.44769700 L
 O-O--0.567900(PDBName=O,ResName=LEU,ResNum=287_A)   0   12.07824000    0.43782300   -3.85739100 L
 C-CT--0.110200(PDBName=CB,ResName=LEU,ResNum=287_A)  0   10.28484100    2.42842100   -2.50796100 L
 C-CT-0.353100(PDBName=CG,ResName=LEU,ResNum=287_A)  0    9.36188700    3.20335300   -1.55496100 L
 C-CT--0.412100(PDBName=CD1,ResName=LEU,ResNum=287_A)  0    9.78736600    4.67043800   -1.54400000 L
 C-CT--0.412100(PDBName=CD2,ResName=LEU,ResNum=287_A)  0    7.89386900    3.10290900   -1.98599900 L
 N-N--0.415700(PDBName=N,ResName=GLY,ResNum=288_A)   0   10.21793600   -0.78609500   -4.04803700 L
 C-CT--0.025200(PDBName=CA,ResName=GLY,ResNum=288_A)  0   10.67053500   -1.61287900   -5.16675100 L
 C-C-0.597300(PDBName=C,ResName=GLY,ResNum=288_A)    0    9.51320000   -2.37936600   -5.79979000 L
 O-O--0.567900(PDBName=O,ResName=GLY,ResNum=288_A)   0    9.01355800   -3.33543600   -5.21271500 L
 N-N--0.516300(PDBName=N,ResName=GLU,ResNum=289_A)   0    9.08213400   -1.96190100   -6.98606800 L
 C-CT-0.039700(PDBName=CA,ResName=GLU,ResNum=289_A)  0    7.93983700   -2.52891000   -7.71067900 L
 C-C-0.536600(PDBName=C,ResName=GLU,ResNum=289_A)    0    8.03953400   -2.24226200   -9.21633100 L
 O-O--0.581900(PDBName=O,ResName=GLU,ResNum=289_A)   0    8.76686300   -1.33412600   -9.63135200 L
 C-CT-0.056000(PDBName=CB,ResName=GLU,ResNum=289_A)  0    6.62921400   -1.98271800   -7.12153100 L
 C-CT-0.013600(PDBName=CG,ResName=GLU,ResNum=289_A)  0    6.46655300   -0.46208000   -7.21242200 L
 C-C-0.805400(PDBName=CD,ResName=GLU,ResNum=289_A)   0    5.20387300   -0.03879100   -6.46710700 L
 O-O2--0.818800(PDBName=OE1,ResName=GLU,ResNum=289_A)  0    4.08954800   -0.19746800   -7.00504800 L
 O-O2--0.818800(PDBName=OE2,ResName=GLU,ResNum=289_A)  0    5.30485500    0.50724400   -5.34349700 L
 N-N--0.415700(PDBName=N,ResName=NME,ResNum=290_A)   0    7.31087900   -3.01782500  -10.02368100 L
 C-CT--0.149000(PDBName=CH3,ResName=NME,ResNum=290_A)  0    7.30668500   -2.95971600  -11.48098000 L
 C-CT--0.366200(PDBName=CH3,ResName=ACE,ResNum=303_A)  0   14.97842700   -1.41932000   -2.61009500 L
 C-C-0.597200(PDBName=C,ResName=ACE,ResNum=303_A)    0   15.29570900   -2.40373400   -1.51057400 L
 O-O--0.567900(PDBName=O,ResName=ACE,ResNum=303_A)   0   16.02670100   -2.07841000   -0.58104100 L
 N-N--0.415700(PDBName=N,ResName=TYR,ResNum=304_A)   0   14.73167500   -3.60681900   -1.60461700 L
 C-CT--0.001400(PDBName=CA,ResName=TYR,ResNum=304_A)  0   14.73230700   -4.63845900   -0.55508600 L
 C-C-0.597300(PDBName=C,ResName=TYR,ResNum=304_A)    0   16.10912300   -5.31114400   -0.33613900 L
 O-O--0.567900(PDBName=O,ResName=TYR,ResNum=304_A)   0   16.29282400   -6.50004300   -0.59423500 L
 C-CT--0.015200(PDBName=CB,ResName=TYR,ResNum=304_A)  0   13.63033700   -5.67083800   -0.87272100 L
 C-CA--0.001100(PDBName=CG,ResName=TYR,ResNum=304_A)  0   12.29562300   -5.08083300   -1.29896100 L
 C-CA--0.190600(PDBName=CD1,ResName=TYR,ResNum=304_A)  0   11.65744200   -4.11079300   -0.50065300 L
 C-CA--0.190600(PDBName=CD2,ResName=TYR,ResNum=304_A)  0   11.70393200   -5.48940900   -2.51109000 L
 C-CA--0.234100(PDBName=CE1,ResName=TYR,ResNum=304_A)  0   10.45655300   -3.51809500   -0.93221500 L
 C-CA--0.234100(PDBName=CE2,ResName=TYR,ResNum=304_A)  0   10.49250600   -4.91474100   -2.93619400 L
 C-C-0.322600(PDBName=CZ,ResName=TYR,ResNum=304_A)   0    9.87896800   -3.91369200   -2.15441700 L
 O-OH--0.557900(PDBName=OH,ResName=TYR,ResNum=304_A)  0    8.71312400   -3.35417700   -2.55927400 L
 N-N--0.415700(PDBName=N,ResName=NME,ResNum=305_A)   0   17.08329200   -4.55223300    0.17662700 L
 C-CT--0.149000(PDBName=CH3,ResName=NME,ResNum=305_A)  0   18.43733500   -5.00938400    0.47616800 L
 C-CT--0.366200(PDBName=CH3,ResName=ACE,ResNum=326_A)  0    8.80781700   -2.51888700    5.97607900 L
 C-C-0.597200(PDBName=C,ResName=ACE,ResNum=326_A)    0    7.84910300   -3.55352600    5.43647700 L
 O-O--0.567900(PDBName=O,ResName=ACE,ResNum=326_A)   0    7.07117500   -4.13313900    6.19481100 L
 N-N--0.415700(PDBName=N,ResName=SER,ResNum=327_A)   0    7.93252600   -3.77726100    4.12894100 L
 C-CT--0.024900(PDBName=CA,ResName=SER,ResNum=327_A)  0    7.20292900   -4.78164000    3.33702800 L
 C-C-0.597300(PDBName=C,ResName=SER,ResNum=327_A)    0    8.09531600   -5.32139100    2.20025400 L
 O-O--0.567900(PDBName=O,ResName=SER,ResNum=327_A)   0    9.26340700   -4.94186500    2.10352900 L
 C-CT-0.211700(PDBName=CB,ResName=SER,ResNum=327_A)  0    5.92536700   -4.15710800    2.75487600 L
 O-OH--0.654600(PDBName=OG,ResName=SER,ResNum=327_A)  0    5.09522300   -3.64855800    3.78260900 L
 N-N--0.415700(PDBName=N,ResName=ILE,ResNum=328_A)   0    7.56887000   -6.18731200    1.33092000 L
 C-CT--0.059700(PDBName=CA,ResName=ILE,ResNum=328_A)  0    8.09370200   -6.43403500   -0.02383900 L
 C-C-0.597300(PDBName=C,ResName=ILE,ResNum=328_A)    0    6.93179900   -6.52728600   -1.02186000 L
 O-O--0.567900(PDBName=O,ResName=ILE,ResNum=328_A)   0    5.84026700   -6.95934600   -0.64852700 L
 C-CT-0.130300(PDBName=CB,ResName=ILE,ResNum=328_A)  0    8.99872900   -7.69053300   -0.11639200 L
 C-CT--0.043000(PDBName=CG1,ResName=ILE,ResNum=328_A)  0    8.26982300   -9.00005200    0.25953700 L
 C-CT--0.320400(PDBName=CG2,ResName=ILE,ResNum=328_A)  0   10.27673000   -7.52234700    0.72197000 L
 C-CT--0.066000(PDBName=CD1,ResName=ILE,ResNum=328_A)  0    9.05260100  -10.26828900   -0.10477100 L
 N-N--0.347900(PDBName=N,ResName=LYS,ResNum=329_A)   0    7.17872900   -6.19184900   -2.29235500 L
 C-CT--0.240000(PDBName=CA,ResName=LYS,ResNum=329_A)  0    6.25783300   -6.39813500   -3.42278300 L
 C-C-0.734100(PDBName=C,ResName=LYS,ResNum=329_A)    0    6.84298000   -7.39911400   -4.41698000 L
 O-O--0.589400(PDBName=O,ResName=LYS,ResNum=329_A)   0    8.02270500   -7.32339900   -4.75769300 L
 C-CT--0.009400(PDBName=CB,ResName=LYS,ResNum=329_A)  0    5.94298700   -5.06802200   -4.12507200 L
 C-CT-0.018700(PDBName=CG,ResName=LYS,ResNum=329_A)  0    4.87411400   -4.25614600   -3.38103700 L
 C-CT--0.047900(PDBName=CD,ResName=LYS,ResNum=329_A)  0    4.63532000   -2.92468400   -4.10312400 L H-HP 118   0.0000
 C-CT--0.014300(PDBName=CE,ResName=LYS,ResNum=329_A)  0    3.39416000   -2.17886000   -3.61771100 H
 N-N3--0.385400(PDBName=NZ,ResName=LYS,ResNum=329_A)  0    3.45690900   -1.75008200   -2.19304300 H
 N-N--0.415700(PDBName=N,ResName=LEU,ResNum=330_A)   0    6.00673500   -8.33275000   -4.86124100 L
 C-CT--0.051800(PDBName=CA,ResName=LEU,ResNum=330_A)  0    6.29344600   -9.40641800   -5.81343800 L
 C-C-0.597300(PDBName=C,ResName=LEU,ResNum=330_A)    0    6.76225200   -8.87719800   -7.17757900 L
 O-O--0.567900(PDBName=O,ResName=LEU,ResNum=330_A)   0    7.66754800   -9.46110900   -7.76972200 L
 C-CT--0.110200(PDBName=CB,ResName=LEU,ResNum=330_A)  0    5.04055900  -10.29318700   -5.96212200 L
 C-CT-0.353100(PDBName=CG,ResName=LEU,ResNum=330_A)  0    4.56105400  -10.98059700   -4.66700200 L
 C-CT--0.412100(PDBName=CD1,ResName=LEU,ResNum=330_A)  0    3.23361700  -11.69461400   -4.91869600 L
 C-CT--0.412100(PDBName=CD2,ResName=LEU,ResNum=330_A)  0    5.56748400  -12.01527300   -4.15445100 L
 N-N--0.415700(PDBName=N,ResName=SER,ResNum=331_A)   0    6.17884100   -7.77727700   -7.66760700 L
 C-CT--0.024900(PDBName=CA,ResName=SER,ResNum=331_A)  0    6.57388200   -7.13479500   -8.93183500 L
 C-C-0.597300(PDBName=C,ResName=SER,ResNum=331_A)    0    8.00097200   -6.55530600   -8.94565800 L
 O-O--0.567900(PDBName=O,ResName=SER,ResNum=331_A)   0    8.54665600   -6.30407000  -10.02150500 L
 C-CT-0.211700(PDBName=CB,ResName=SER,ResNum=331_A)  0    5.57301100   -6.03470700   -9.28971700 L
 O-OH--0.654600(PDBName=OG,ResName=SER,ResNum=331_A)  0    5.73405500   -4.92941300   -8.42509400 L
 N-N--0.415700(PDBName=N,ResName=NME,ResNum=332_A)   0    8.60435400   -6.31430300   -7.77206400 L
 C-CT--0.149000(PDBName=CH3,ResName=NME,ResNum=332_A)  0    9.93763400   -5.74503700   -7.61012600 L
 C-CT--0.366200(PDBName=CH3,ResName=ACE,ResNum=367_A)  0    7.92766100   -6.94672900    7.39927300 L
 C-C-0.597200(PDBName=C,ResName=ACE,ResNum=367_A)    0    6.50698600   -7.34099100    7.06868000 L
 O-O--0.567900(PDBName=O,ResName=ACE,ResNum=367_A)   0    5.68128800   -7.43345600    7.97817200 L
 N-N--0.415700(PDBName=N,ResName=ASN,ResNum=368_A)   0    6.23599900   -7.56193400    5.78209200 L
 C-CT-0.014300(PDBName=CA,ResName=ASN,ResNum=368_A)  0    5.01050800   -8.10942900    5.18247600 L
 C-C-0.597300(PDBName=C,ResName=ASN,ResNum=368_A)    0    5.27265600   -8.46191600    3.69425300 L
 O-O--0.567900(PDBName=O,ResName=ASN,ResNum=368_A)   0    6.38446100   -8.24176500    3.21550800 L
 C-CT--0.204100(PDBName=CB,ResName=ASN,ResNum=368_A)  0    3.87464200   -7.08489600    5.33827700 L
 C-C-0.713000(PDBName=CG,ResName=ASN,ResNum=368_A)   0    2.50902300   -7.73105600    5.31499700 L
 O-O--0.593100(PDBName=OD1,ResName=ASN,ResNum=368_A)  0    2.05350500   -8.27902600    6.30697100 L
 N-N--0.919100(PDBName=ND2,ResName=ASN,ResNum=368_A)  0    1.81725500   -7.69593900    4.21141900 L
 N-N--0.415700(PDBName=N,ResName=ILE,ResNum=369_A)   0    4.28083100   -8.99025000    2.96576300 L
 C-CT--0.059700(PDBName=CA,ResName=ILE,ResNum=369_A)  0    4.34140400   -9.29309300    1.52096200 L
 C-C-0.597300(PDBName=C,ResName=ILE,ResNum=369_A)    0    3.06870900   -8.74341900    0.86558000 L
 O-O--0.567900(PDBName=O,ResName=ILE,ResNum=369_A)   0    1.96271500   -9.17668000    1.19388900 L
 C-CT-0.130300(PDBName=CB,ResName=ILE,ResNum=369_A)  0    4.49842700  -10.81110400    1.24769400 L
 C-CT--0.043000(PDBName=CG1,ResName=ILE,ResNum=369_A)  0    5.69947800  -11.41230600    2.01698100 L
 C-CT--0.320400(PDBName=CG2,ResName=ILE,ResNum=369_A)  0    4.64187700  -11.05012400   -0.26997700 L
 C-CT--0.066000(PDBName=CD1,ResName=ILE,ResNum=369_A)  0    5.89760900  -12.92055100    1.81877200 L
 N-N--0.516300(PDBName=N,ResName=ASP,ResNum=370_A)   0    3.20133000   -7.77722700   -0.03625400 L
 C-CT-0.038100(PDBName=CA,ResName=ASP,ResNum=370_A)  0    2.15629400   -6.78637300   -0.29237500 L
 C-C-0.536600(PDBName=C,ResName=ASP,ResNum=370_A)    0    1.50717500   -6.95374400   -1.66970100 L
 O-O--0.581900(PDBName=O,ResName=ASP,ResNum=370_A)   0    1.85231000   -6.26316000   -2.62733200 L
 C-CT--0.030300(PDBName=CB,ResName=ASP,ResNum=370_A)  0    2.72256100   -5.37994200   -0.03438700 L
 C-C-0.799400(PDBName=CG,ResName=ASP,ResNum=370_A)   0    2.81461800   -5.05598700    1.45792700 L
 O-O2--0.801400(PDBName=OD1,ResName=ASP,ResNum=370_A)  0    2.71418500   -3.86453500    1.81723600 L
 O-O2--0.801400(PDBName=OD2,ResName=ASP,ResNum=370_A)  0    2.84634600   -5.95852200    2.32346000 L
 N-N--0.415700(PDBName=N,ResName=ALA,ResNum=371_A)   0    0.53367000   -7.86486000   -1.74426900 L
 C-CT-0.033700(PDBName=CA,ResName=ALA,ResNum=371_A)  0   -0.20782200   -8.25724100   -2.94615800 L
 C-C-0.597300(PDBName=C,ResName=ALA,ResNum=371_A)    0   -0.73642400   -7.06192300   -3.76287900 L
 O-O--0.567900(PDBName=O,ResName=ALA,ResNum=371_A)   0   -1.40789100   -6.16943600   -3.22759000 L
 C-CT--0.182500(PDBName=CB,ResName=ALA,ResNum=371_A)  0   -1.35745100   -9.17944300   -2.51930400 L
 N-N--0.516300(PDBName=N,ResName=GLU,ResNum=372_A)   0   -0.45102600   -7.07416600   -5.06366300 L
 C-CT-0.039700(PDBName=CA,ResName=GLU,ResNum=372_A)  0   -0.79145200   -6.05731800   -6.07103700 L
 C-C-0.536600(PDBName=C,ResName=GLU,ResNum=372_A)    0   -1.87071800   -6.62424000   -7.01083000 L
 O-O--0.581900(PDBName=O,ResName=GLU,ResNum=372_A)   0   -2.96355500   -6.07120700   -7.15683600 L
 C-CT-0.056000(PDBName=CB,ResName=GLU,ResNum=372_A)  0    0.47608400   -5.68441100   -6.87220400 L
 C-CT-0.013600(PDBName=CG,ResName=GLU,ResNum=372_A)  0    1.62333400   -5.11014500   -6.02664300 L
 C-C-0.805400(PDBName=CD,ResName=GLU,ResNum=372_A)   0    2.98206700   -5.31079100   -6.69992900 L
 O-O2--0.818800(PDBName=OE1,ResName=GLU,ResNum=372_A)  0    3.48633400   -4.35640300   -7.33274100 L
 O-O2--0.818800(PDBName=OE2,ResName=GLU,ResNum=372_A)  0    3.56413300   -6.41480500   -6.56596400 L
 N-N--0.516300(PDBName=N,ResName=GLU,ResNum=373_A)   0   -1.55251300   -7.77936900   -7.59070800 L
 C-CT-0.039700(PDBName=CA,ResName=GLU,ResNum=373_A)  0   -2.31294900   -8.74263200   -8.39631400 L
 C-C-0.536600(PDBName=C,ResName=GLU,ResNum=373_A)    0   -3.53576700   -9.38232800   -7.69161800 L
 O-O--0.581900(PDBName=O,ResName=GLU,ResNum=373_A)   0   -3.75004700  -10.59378100   -7.74935100 L
 C-CT-0.056000(PDBName=CB,ResName=GLU,ResNum=373_A)  0   -1.29658300   -9.79681800   -8.90928700 L
 C-CT-0.013600(PDBName=CG,ResName=GLU,ResNum=373_A)  0   -0.65981600  -10.77031400   -7.88388800 L
 C-C-0.805400(PDBName=CD,ResName=GLU,ResNum=373_A)   0   -0.14785300  -10.09958600   -6.59989500 L
 O-O2--0.818800(PDBName=OE1,ResName=GLU,ResNum=373_A)  0    0.71266500   -9.19304200   -6.69867200 L
 O-O2--0.818800(PDBName=OE2,ResName=GLU,ResNum=373_A)  0   -0.69743300  -10.38675800   -5.51527900 L
 N-N--0.415700(PDBName=N,ResName=NME,ResNum=374_A)   0   -4.38173800   -8.56844700   -7.05334800 L
 C-CT--0.149000(PDBName=CH3,ResName=NME,ResNum=374_A)  0   -5.57412900   -8.99885900   -6.32556900 L
 C-CT--0.366200(PDBName=CH3,ResName=ACE,ResNum=401_A)  0    0.71657500  -11.27804300    3.52127800 L
 C-C-0.597200(PDBName=C,ResName=ACE,ResNum=401_A)    0   -0.32342600  -10.18910000    3.41140100 L
 O-O--0.567900(PDBName=O,ResName=ACE,ResNum=401_A)   0   -0.48635100   -9.42113500    4.35547900 L
 N-N--0.415700(PDBName=N,ResName=VAL,ResNum=402_A)   0   -1.04014800  -10.13060600    2.29292900 L
 C-CT--0.087500(PDBName=CA,ResName=VAL,ResNum=402_A)  0   -2.15812500   -9.21053400    2.00659800 L
 C-C-0.597300(PDBName=C,ResName=VAL,ResNum=402_A)    0   -3.29196700   -9.97232800    1.32220700 L
 O-O--0.567900(PDBName=O,ResName=VAL,ResNum=402_A)   0   -3.03697000  -10.87114100    0.52721800 L
 C-CT-0.298500(PDBName=CB,ResName=VAL,ResNum=402_A)  0   -1.70318800   -8.03438100    1.11100500 L
 C-CT--0.319200(PDBName=CG1,ResName=VAL,ResNum=402_A)  0   -2.84276600   -7.18253400    0.52959200 L
 C-CT--0.319200(PDBName=CG2,ResName=VAL,ResNum=402_A)  0   -0.83107600   -7.05371500    1.89134200 L
 N-N--0.415700(PDBName=N,ResName=ILE,ResNum=403_A)   0   -4.54002000   -9.57920900    1.59150400 L
 C-CT--0.059700(PDBName=CA,ResName=ILE,ResNum=403_A)  0   -5.71595200   -9.96159700    0.79278100 L
 C-C-0.597300(PDBName=C,ResName=ILE,ResNum=403_A)    0   -6.55819300   -8.71534000    0.48744000 L
 O-O--0.567900(PDBName=O,ResName=ILE,ResNum=403_A)   0   -6.87384400   -7.94499100    1.39235400 L
 C-CT-0.130300(PDBName=CB,ResName=ILE,ResNum=403_A)  0   -6.53668100  -11.09897700    1.45342800 L
 C-CT--0.043000(PDBName=CG1,ResName=ILE,ResNum=403_A)  0   -7.00318600  -10.77069500    2.89083500 L
 C-CT--0.320400(PDBName=CG2,ResName=ILE,ResNum=403_A)  0   -5.72982100  -12.40950400    1.41447000 L
 C-CT--0.066000(PDBName=CD1,ResName=ILE,ResNum=403_A)  0   -7.88533900  -11.84606200    3.53636900 L
 N-N--0.415700(PDBName=N,ResName=GLN,ResNum=404_A)   0   -6.86801600   -8.48950900   -0.79101000 L
 C-CT--0.003100(PDBName=CA,ResName=GLN,ResNum=404_A)  0   -7.64230100   -7.34311400   -1.28773500 L
 C-C-0.597300(PDBName=C,ResName=GLN,ResNum=404_A)    0   -9.14133300   -7.67188900   -1.33265400 L
 O-O--0.567900(PDBName=O,ResName=GLN,ResNum=404_A)   0   -9.52500500   -8.72305600   -1.84366100 L
 C-CT--0.003600(PDBName=CB,ResName=GLN,ResNum=404_A)  0   -7.16491600   -6.97761900   -2.70298500 L
 C-CT--0.064500(PDBName=CG,ResName=GLN,ResNum=404_A)  0   -5.72748600   -6.42976600   -2.75066200 L
 C-C-0.695100(PDBName=CD,ResName=GLN,ResNum=404_A)   0   -5.25354800   -6.20540400   -4.18424600 L
 O-O--0.608600(PDBName=OE1,ResName=GLN,ResNum=404_A)  0   -6.02780300   -6.00695800   -5.10692600 L
 N-N--0.940700(PDBName=NE2,ResName=GLN,ResNum=404_A)  0   -3.97142200   -6.25899000   -4.45589000 L
 N-N--0.415700(PDBName=N,ResName=ALA,ResNum=405_A)   0   -9.99619400   -6.77428200   -0.83881700 L
 C-CT-0.033700(PDBName=CA,ResName=ALA,ResNum=405_A)  0  -11.44924300   -6.95771300   -0.78133800 L
 C-C-0.597300(PDBName=C,ResName=ALA,ResNum=405_A)    0  -12.10029800   -7.19261600   -2.15736400 L
 O-O--0.567900(PDBName=O,ResName=ALA,ResNum=405_A)   0  -12.98766300   -8.03555400   -2.26894400 L
 C-CT--0.182500(PDBName=CB,ResName=ALA,ResNum=405_A)  0  -12.08708500   -5.76273200   -0.06581600 L
 N-N--0.415700(PDBName=N,ResName=TYR,ResNum=406_A)   0  -11.68576700   -6.45289100   -3.19479000 L
 C-CT--0.001400(PDBName=CA,ResName=TYR,ResNum=406_A)  0  -12.16289500   -6.66416600   -4.57134800 L
 C-C-0.597300(PDBName=C,ResName=TYR,ResNum=406_A)    0  -11.41879000   -7.78491100   -5.33149600 L
 O-O--0.567900(PDBName=O,ResName=TYR,ResNum=406_A)   0  -11.75893600   -8.06796100   -6.47976200 L
 C-CT--0.015200(PDBName=CB,ResName=TYR,ResNum=406_A)  0  -12.16317400   -5.32932600   -5.34397000 L
 C-CA--0.001100(PDBName=CG,ResName=TYR,ResNum=406_A)  0  -10.82034700   -4.64457800   -5.55545400 L
 C-CA--0.190600(PDBName=CD1,ResName=TYR,ResNum=406_A)  0   -9.85160400   -5.21916000   -6.40270700 L
 C-CA--0.190600(PDBName=CD2,ResName=TYR,ResNum=406_A)  0  -10.56133800   -3.39357700   -4.95926800 L
 C-CA--0.234100(PDBName=CE1,ResName=TYR,ResNum=406_A)  0   -8.61316800   -4.58292300   -6.60369700 L
 C-CA--0.234100(PDBName=CE2,ResName=TYR,ResNum=406_A)  0   -9.33645800   -2.73792200   -5.18803500 L
 C-C-0.322600(PDBName=CZ,ResName=TYR,ResNum=406_A)   0   -8.34089800   -3.34556500   -5.98364800 L
 O-OH--0.557900(PDBName=OH,ResName=TYR,ResNum=406_A)  0   -7.12903700   -2.74782700   -6.15844200 L
 N-N--0.415700(PDBName=N,ResName=NME,ResNum=407_A)   0  -10.40897700   -8.42184000   -4.72102600 L
 C-CT--0.149000(PDBName=CH3,ResName=NME,ResNum=407_A)  0   -9.56143300   -9.43645600   -5.34085300 L
 C-CT--0.366200(PDBName=CH3,ResName=ACE,ResNum=430_A)  0   -2.78931200  -11.67270700    6.12893500 L
 C-C-0.597200(PDBName=C,ResName=ACE,ResNum=430_A)    0   -3.42279300  -10.33740700    6.44058600 L
 O-O--0.567900(PDBName=O,ResName=ACE,ResNum=430_A)   0   -4.47936000  -10.27564100    7.06110400 L
 N-N--0.347900(PDBName=N,ResName=ARG,ResNum=431_A)   0   -2.78266500   -9.25279400    6.00452700 L
 C-CT--0.263700(PDBName=CA,ResName=ARG,ResNum=431_A)  0   -3.32559300   -7.89163600    6.05794200 L
 C-C-0.734100(PDBName=C,ResName=ARG,ResNum=431_A)    0   -4.49375100   -7.76269400    5.06979900 L
 O-O--0.589400(PDBName=O,ResName=ARG,ResNum=431_A)   0   -4.28549000   -7.51182300    3.88494400 L
 C-CT--0.000700(PDBName=CB,ResName=ARG,ResNum=431_A)  0   -2.19232200   -6.89010200    5.75728200 L
 C-CT-0.039000(PDBName=CG,ResName=ARG,ResNum=431_A)  0   -2.63493500   -5.42295900    5.88847800 L
 C-CT-0.048600(PDBName=CD,ResName=ARG,ResNum=431_A)  0   -1.79892100   -4.44607500    5.04977400 L
 N-N2--0.529500(PDBName=NE,ResName=ARG,ResNum=431_A)  0   -0.34260000   -4.50315000    5.31428600 L
 C-CA-0.807600(PDBName=CZ,ResName=ARG,ResNum=431_A)  0    0.60924300   -4.41937800    4.39432000 L
 N-N2--0.862700(PDBName=NH1,ResName=ARG,ResNum=431_A)  0    0.33944600   -4.30333000    3.13466500 L
 N-N2--0.862700(PDBName=NH2,ResName=ARG,ResNum=431_A)  0    1.87897300   -4.41162600    4.66355200 L
 N-N--0.415700(PDBName=N,ResName=LEU,ResNum=432_A)   0   -5.72264200   -7.90562000    5.56116400 L
 C-CT--0.051800(PDBName=CA,ResName=LEU,ResNum=432_A)  0   -6.92590700   -7.51509200    4.82220600 L
 C-C-0.597300(PDBName=C,ResName=LEU,ResNum=432_A)    0   -6.89037700   -6.01058300    4.50985200 L
 O-O--0.567900(PDBName=O,ResName=LEU,ResNum=432_A)   0   -6.84465600   -5.19378900    5.42828800 L
 C-CT--0.110200(PDBName=CB,ResName=LEU,ResNum=432_A)  0   -8.17609500   -7.91863300    5.62746600 L
 C-CT-0.353100(PDBName=CG,ResName=LEU,ResNum=432_A)  0   -9.51576600   -7.45572000    5.01586300 L
 C-CT--0.412100(PDBName=CD1,ResName=LEU,ResNum=432_A)  0   -9.79312200   -8.06815900    3.64269200 L
 C-CT--0.412100(PDBName=CD2,ResName=LEU,ResNum=432_A)  0  -10.65974100   -7.85773600    5.94771100 L
 N-N--0.415700(PDBName=N,ResName=VAL,ResNum=433_A)   0   -6.92976600   -5.66645000    3.22536700 L
 C-CT--0.087500(PDBName=CA,ResName=VAL,ResNum=433_A)  0   -7.03516800   -4.30603800    2.67224000 L
 C-C-0.597300(PDBName=C,ResName=VAL,ResNum=433_A)    0   -8.26022900   -4.24133600    1.75910800 L
 O-O--0.567900(PDBName=O,ResName=VAL,ResNum=433_A)   0   -8.71763800   -5.27161100    1.26270900 L
 C-CT-0.298500(PDBName=CB,ResName=VAL,ResNum=433_A)  0   -5.77230500   -3.90428400    1.87040300 L
 C-CT--0.319200(PDBName=CG1,ResName=VAL,ResNum=433_A)  0   -4.48575800   -3.95976700    2.70280700 L
 C-CT--0.319200(PDBName=CG2,ResName=VAL,ResNum=433_A)  0   -5.55875900   -4.76202200    0.61804800 L
 N-N--0.347900(PDBName=N,ResName=LYS,ResNum=434_A)   0   -8.78691100   -3.04669500    1.48702400 L
 C-CT--0.240000(PDBName=CA,ResName=LYS,ResNum=434_A)  0   -9.75578000   -2.85307700    0.39847400 L
 C-C-0.734100(PDBName=C,ResName=LYS,ResNum=434_A)    0   -9.04303200   -2.93105600   -0.95768300 L
 O-O--0.589400(PDBName=O,ResName=LYS,ResNum=434_A)   0   -9.16362400   -3.96678800   -1.61117900 L
 C-CT--0.009400(PDBName=CB,ResName=LYS,ResNum=434_A)  0  -10.59676400   -1.59991600    0.65497800 L
 C-CT-0.018700(PDBName=CG,ResName=LYS,ResNum=434_A)  0  -11.60204400   -1.87333100    1.78724500 L
 C-CT--0.047900(PDBName=CD,ResName=LYS,ResNum=434_A)  0  -12.17173100   -0.57562600    2.35919600 L
 C-CT--0.014300(PDBName=CE,ResName=LYS,ResNum=434_A)  0  -13.02733700   -0.87016100    3.59368000 L
 N-N3--0.385400(PDBName=NZ,ResName=LYS,ResNum=434_A)  0  -13.13800000    0.32551100    4.45533000 L
 N-N--0.415700(PDBName=N,ResName=GLY,ResNum=435_A)   0   -8.22559700   -1.93801300   -1.31431400 L
 C-CT--0.025200(PDBName=CA,ResName=GLY,ResNum=435_A)  0   -7.27629800   -2.04047800   -2.43098900 L
 C-C-0.597300(PDBName=C,ResName=GLY,ResNum=435_A)    0   -6.77214400   -0.69740200   -2.98045200 L
 O-O--0.567900(PDBName=O,ResName=GLY,ResNum=435_A)   0   -7.52270200    0.27304300   -3.06807800 L
 N-N--0.415700(PDBName=N,ResName=ALA,ResNum=436_A)   0   -5.49042500   -0.64312400   -3.34973700 L
 C-CT-0.033700(PDBName=CA,ResName=ALA,ResNum=436_A)  0   -4.74446300    0.56704200   -3.72610600 L
 C-C-0.597300(PDBName=C,ResName=ALA,ResNum=436_A)    0   -4.76806900    0.89188100   -5.22789200 L
 O-O--0.567900(PDBName=O,ResName=ALA,ResNum=436_A)   0   -4.50293400    2.03119400   -5.61839500 L
 C-CT--0.182500(PDBName=CB,ResName=ALA,ResNum=436_A)  0   -3.28605900    0.38213200   -3.29008700 L
 N-N--0.415700(PDBName=N,ResName=TYR,ResNum=437_A)   0   -4.99623000   -0.11922700   -6.06656900 L
 C-CT--0.001400(PDBName=CA,ResName=TYR,ResNum=437_A)  0   -4.77993500   -0.07604000   -7.51623300 L
 C-C-0.597300(PDBName=C,ResName=TYR,ResNum=437_A)    0   -6.06924800    0.27321700   -8.27393700 L
 O-O--0.567900(PDBName=O,ResName=TYR,ResNum=437_A)   0   -6.01790500    1.06648600   -9.21106400 L
 C-CT--0.015200(PDBName=CB,ResName=TYR,ResNum=437_A)  0   -4.15387400   -1.40588100   -7.96940500 L
 C-CA--0.001100(PDBName=CG,ResName=TYR,ResNum=437_A)  0   -2.88547900   -1.75015100   -7.19995300 L
 C-CA--0.190600(PDBName=CD1,ResName=TYR,ResNum=437_A)  0   -2.95252600   -2.47603400   -5.99192100 L
 C-CA--0.190600(PDBName=CD2,ResName=TYR,ResNum=437_A)  0   -1.64565600   -1.24972400   -7.63926000 L
 C-CA--0.234100(PDBName=CE1,ResName=TYR,ResNum=437_A)  0   -1.80857800   -2.60708900   -5.18061000 L
 C-CA--0.234100(PDBName=CE2,ResName=TYR,ResNum=437_A)  0   -0.49882400   -1.39573400   -6.83473100 L
 C-C-0.322600(PDBName=CZ,ResName=TYR,ResNum=437_A)   0   -0.59099400   -2.02114700   -5.57701400 L
 O-OH--0.557900(PDBName=OH,ResName=TYR,ResNum=437_A)  0    0.47865800   -2.01865100   -4.74130800 L
 N-N--0.415700(PDBName=N,ResName=TRP,ResNum=438_A)   0   -7.19963800   -0.29401200   -7.83445000 L
 C-CT--0.027500(PDBName=CA,ResName=TRP,ResNum=438_A)  0   -8.60788800    0.01299000   -8.13329900 L
 C-C-0.597300(PDBName=C,ResName=TRP,ResNum=438_A)    0   -8.89831100    0.76232300   -9.45024200 L
 O-O--0.567900(PDBName=O,ResName=TRP,ResNum=438_A)   0   -9.25720200    0.12343000  -10.43922900 L
 C-CT--0.005000(PDBName=CB,ResName=TRP,ResNum=438_A)  0   -9.23434700    0.70296900   -6.90784100 L
 C-C*--0.141500(PDBName=CG,ResName=TRP,ResNum=438_A)  0  -10.71444300    0.95146000   -6.96619100 L
 C-CW--0.163800(PDBName=CD1,ResName=TRP,ResNum=438_A)  0  -11.63001100    0.18129400   -7.60088500 L
 C-CB-0.124300(PDBName=CD2,ResName=TRP,ResNum=438_A)  0  -11.47147300    2.03702500   -6.34765100 L
 N-NA--0.341800(PDBName=NE1,ResName=TRP,ResNum=438_A)  0  -12.88807400    0.73115900   -7.44097200 L
 C-CN-0.138000(PDBName=CE2,ResName=TRP,ResNum=438_A)  0  -12.84500300    1.88958000   -6.69701200 L
 C-CA--0.238700(PDBName=CE3,ResName=TRP,ResNum=438_A)  0  -11.14104600    3.12271100   -5.50998600 L
 C-CA--0.260100(PDBName=CZ2,ResName=TRP,ResNum=438_A)  0  -13.83161500    2.78990500   -6.26894800 L
 C-CA--0.197200(PDBName=CZ3,ResName=TRP,ResNum=438_A)  0  -12.12304600    4.02257100   -5.05460200 L
 C-CA--0.113400(PDBName=CH2,ResName=TRP,ResNum=438_A)  0  -13.46591600    3.86196900   -5.43736700 L
 N-N--0.415700(PDBName=N,ResName=NME,ResNum=439_A)   0   -8.80480000    2.09942300   -9.46366500 L
 C-CT--0.149000(PDBName=CH3,ResName=NME,ResNum=439_A)  0   -9.14275600    2.94770200  -10.60171500 L
 C-CT--0.366200(PDBName=CH3,ResName=ACE,ResNum=484_A)  0   -6.81995700   -5.67422900    8.86009400 L
 C-C-0.597200(PDBName=C,ResName=ACE,ResNum=484_A)    0   -6.17597400   -4.31072900    8.78397800 L
 O-O--0.567900(PDBName=O,ResName=ACE,ResNum=484_A)   0   -5.35821500   -3.97102300    9.63479500 L
 N-N--0.415700(PDBName=N,ResName=ALA,ResNum=485_A)   0   -6.53187200   -3.54662700    7.75650600 L
 C-CT-0.033700(PDBName=CA,ResName=ALA,ResNum=485_A)  0   -5.91468000   -2.27216400    7.40866900 L
 C-C-0.597300(PDBName=C,ResName=ALA,ResNum=485_A)    0   -6.93968400   -1.22579600    6.93766800 L
 O-O--0.567900(PDBName=O,ResName=ALA,ResNum=485_A)   0   -7.82865900   -1.51997100    6.13665100 L
 C-CT--0.182500(PDBName=CB,ResName=ALA,ResNum=485_A)  0   -4.88520500   -2.55558100    6.31842200 L
 N-N--0.415700(PDBName=N,ResName=THR,ResNum=486_A)   0   -6.80689400   -0.00028400    7.44171600 L
 C-CT--0.038900(PDBName=CA,ResName=THR,ResNum=486_A)  0   -7.64288300    1.16950000    7.13588900 L
 C-C-0.597300(PDBName=C,ResName=THR,ResNum=486_A)    0   -6.97591300    2.44017400    7.67409900 L
 O-O--0.567900(PDBName=O,ResName=THR,ResNum=486_A)   0   -6.20980100    2.38337700    8.63839500 L
 C-CT-0.365400(PDBName=CB,ResName=THR,ResNum=486_A)  0   -9.05795700    1.00647000    7.73440000 L
 O-OH--0.676100(PDBName=OG1,ResName=THR,ResNum=486_A)  0   -9.87788100    2.11370400    7.45113500 L
 C-CT--0.243800(PDBName=CG2,ResName=THR,ResNum=486_A)  0   -9.08401100    0.82442300    9.25503700 L
 N-N--0.415700(PDBName=N,ResName=HIS,ResNum=487_A)   0   -7.27594300    3.59680100    7.08788000 L
 C-CT--0.058100(PDBName=CA,ResName=HIS,ResNum=487_A)  0   -6.97193900    4.91538800    7.65714700 L
 C-C-0.597300(PDBName=C,ResName=HIS,ResNum=487_A)    0   -7.64744700    5.14255900    9.01552400 L
 O-O--0.567900(PDBName=O,ResName=HIS,ResNum=487_A)   0   -7.07622400    5.80725600    9.87859800 L
 C-CT--0.007400(PDBName=CB,ResName=HIS,ResNum=487_A)  0   -7.39076700    6.00622000    6.66787100 L
 C-CC-0.186800(PDBName=CG,ResName=HIS,ResNum=487_A)  0   -6.66550000    5.90890500    5.35535500 L
 N-NB--0.543200(PDBName=ND1,ResName=HIS,ResNum=487_A)  0   -5.27624000    5.90601700    5.19894500 L
 C-CW--0.220700(PDBName=CD2,ResName=HIS,ResNum=487_A)  0   -7.26719000    5.75109000    4.14230900 L
 C-CR-0.163500(PDBName=CE1,ResName=HIS,ResNum=487_A)  0   -5.08319500    5.75151700    3.88055500 L
 N-NA--0.279500(PDBName=NE2,ResName=HIS,ResNum=487_A)  0   -6.24688300    5.66193700    3.22803100 L
 N-N--0.415700(PDBName=N,ResName=NME,ResNum=488_A)   0   -8.86115600    4.60502100    9.20072700 L
 C-CT--0.149000(PDBName=CH3,ResName=NME,ResNum=488_A)  0   -9.65029500    4.72185100   10.42179300 L
 C-CT--0.366200(PDBName=CH3,ResName=ACE,ResNum=510_A)  0   -4.73376600   -2.10465500   12.77943200 L
 C-C-0.597200(PDBName=C,ResName=ACE,ResNum=510_A)    0   -3.46902600   -1.72083800   12.05128500 L
 O-O--0.567900(PDBName=O,ResName=ACE,ResNum=510_A)   0   -2.38161200   -1.79429900   12.61593900 L
 N-N--0.415700(PDBName=N,ResName=GLN,ResNum=511_A)   0   -3.60834400   -1.32000500   10.79157300 L
 C-CT--0.003100(PDBName=CA,ResName=GLN,ResNum=511_A)  0   -2.52213100   -0.89571700    9.89965500 L
 C-C-0.597300(PDBName=C,ResName=GLN,ResNum=511_A)    0   -3.02579700    0.27604200    9.03331800 L
 O-O--0.567900(PDBName=O,ResName=GLN,ResNum=511_A)   0   -4.12673500    0.17923900    8.49869600 L
 C-CT--0.003600(PDBName=CB,ResName=GLN,ResNum=511_A)  0   -2.05233500   -2.09130100    9.03588300 L
 C-CT--0.064500(PDBName=CG,ResName=GLN,ResNum=511_A)  0   -1.79476200   -3.39126800    9.82835300 L
 C-C-0.695100(PDBName=CD,ResName=GLN,ResNum=511_A)   0   -1.05750400   -4.48077000    9.05387400 L
 O-O--0.608600(PDBName=OE1,ResName=GLN,ResNum=511_A)  0   -0.20979600   -4.25098800    8.20199100 L
 N-N--0.940700(PDBName=NE2,ResName=GLN,ResNum=511_A)  0   -1.30558700   -5.73398500    9.35497700 L
 N-N--0.415700(PDBName=N,ResName=CYS,ResNum=512_A)   0   -2.26699300    1.36934100    8.90178100 L
 C-CT-0.021300(PDBName=CA,ResName=CYS,ResNum=512_A)  0   -2.73294800    2.66700500    8.37020500 L
 C-C-0.597300(PDBName=C,ResName=CYS,ResNum=512_A)    0   -1.63315200    3.40701500    7.57435700 L
 O-O--0.567900(PDBName=O,ResName=CYS,ResNum=512_A)   0   -0.45400900    3.27592700    7.90691500 L
 C-CT--0.123100(PDBName=CB,ResName=CYS,ResNum=512_A)  0   -3.21823200    3.52183100    9.55323300 L
 S-SH--0.311900(PDBName=SG,ResName=CYS,ResNum=512_A)  0   -1.89218400    3.73944600   10.78315400 L
 N-N--0.415700(PDBName=N,ResName=LEU,ResNum=513_A)   0   -1.97684300    4.19990800    6.54729400 L
 C-CT--0.051800(PDBName=CA,ResName=LEU,ResNum=513_A)  0   -0.97944200    4.92534100    5.73449500 L
 C-C-0.597300(PDBName=C,ResName=LEU,ResNum=513_A)    0   -0.66527700    6.31583500    6.31131100 L
 O-O--0.567900(PDBName=O,ResName=LEU,ResNum=513_A)   0   -1.56610700    7.11412100    6.57794700 L
 C-CT--0.110200(PDBName=CB,ResName=LEU,ResNum=513_A)  0   -1.42950300    5.07257600    4.26549000 L
 C-CT-0.353100(PDBName=CG,ResName=LEU,ResNum=513_A)  0   -1.92586400    3.79609700    3.56251800 L
 C-CT--0.412100(PDBName=CD1,ResName=LEU,ResNum=513_A)  0   -2.14422500    4.03614300    2.07204300 L
 C-CT--0.412100(PDBName=CD2,ResName=LEU,ResNum=513_A)  0   -0.92238800    2.65183300    3.66001600 L
 N-N--0.415700(PDBName=N,ResName=HIS,ResNum=514_A)   0    0.62169700    6.63520300    6.46088800 L
 C-CT--0.058100(PDBName=CA,ResName=HIS,ResNum=514_A)  0    1.09770600    7.98775000    6.76532300 L
 C-C-0.597300(PDBName=C,ResName=HIS,ResNum=514_A)    0    0.71132100    8.97892600    5.65536600 L
 O-O--0.567900(PDBName=O,ResName=HIS,ResNum=514_A)   0    0.62676400    8.62544800    4.47743600 L
 C-CT--0.007400(PDBName=CB,ResName=HIS,ResNum=514_A)  0    2.61444600    7.96268700    6.99323000 L
 C-CC-0.186800(PDBName=CG,ResName=HIS,ResNum=514_A)  0    3.20979200    9.33178300    7.18062400 L
 N-NB--0.543200(PDBName=ND1,ResName=HIS,ResNum=514_A)  0    2.71805900   10.32370300    8.03104100 L
 C-CW--0.220700(PDBName=CD2,ResName=HIS,ResNum=514_A)  0    4.18782700    9.86038600    6.39641300 L
 C-CR-0.163500(PDBName=CE1,ResName=HIS,ResNum=514_A)  0    3.41571300   11.43174300    7.73694300 L
 N-NA--0.279500(PDBName=NE2,ResName=HIS,ResNum=514_A)  0    4.29296800   11.18528000    6.74758100 L
 N-N--0.415700(PDBName=N,ResName=GLY,ResNum=515_A)   0    0.44751200   10.22693900    6.04353200 L
 C-CT--0.025200(PDBName=CA,ResName=GLY,ResNum=515_A)  0   -0.05646200   11.28908000    5.16946600 L
 C-C-0.597300(PDBName=C,ResName=GLY,ResNum=515_A)    0   -1.55262200   11.18954900    4.84264600 L
 O-O--0.567900(PDBName=O,ResName=GLY,ResNum=515_A)   0   -2.04658700   12.02141500    4.08841500 L
 N-N--0.415700(PDBName=N,ResName=MET,ResNum=516_A)   0   -2.26627700   10.19964200    5.39524100 L
 C-CT--0.023700(PDBName=CA,ResName=MET,ResNum=516_A)  0   -3.70290400    9.97075200    5.18799500 L
 C-C-0.597300(PDBName=C,ResName=MET,ResNum=516_A)    0   -4.40429000    9.62524100    6.51236500 L
 O-O--0.567900(PDBName=O,ResName=MET,ResNum=516_A)   0   -5.15384400   10.44973700    7.03054200 L
 C-CT-0.034200(PDBName=CB,ResName=MET,ResNum=516_A)  0   -3.92390600    8.89366200    4.11157800 L
 C-CT-0.001800(PDBName=CG,ResName=MET,ResNum=516_A)  0   -3.36566900    9.31768600    2.74711400 L
 S-S--0.273700(PDBName=SD,ResName=MET,ResNum=516_A)  0   -3.66227100    8.16640600    1.38131500 L
 C-CT--0.053600(PDBName=CE,ResName=MET,ResNum=516_A)  0   -5.42257400    8.46934200    1.07416600 L
 N-N--0.415700(PDBName=N,ResName=NME,ResNum=517_A)   0   -4.13350800    8.44588800    7.08669200 L
 C-CT--0.149000(PDBName=CH3,ResName=NME,ResNum=517_A)  0   -4.68797700    7.98981700    8.35990700 L
 C-CT--0.366200(PDBName=CH3,ResName=ACE,ResNum=537_A)  0   -1.04226800    0.33643700   14.58125600 L
 C-C-0.597200(PDBName=C,ResName=ACE,ResNum=537_A)    0    0.18435400    0.33575500   13.70090000 L
 O-O--0.567900(PDBName=O,ResName=ACE,ResNum=537_A)   0    1.11135100    1.10734300   13.93199500 L
 N-N--0.347900(PDBName=N,ResName=ARG,ResNum=538_A)   0    0.20962300   -0.52382800   12.67770200 L
 C-CT--0.263700(PDBName=CA,ResName=ARG,ResNum=538_A)  0    1.29387500   -0.53332300   11.68230700 L
 C-C-0.734100(PDBName=C,ResName=ARG,ResNum=538_A)    0    1.17132800    0.68104300   10.74986800 L
 O-O--0.589400(PDBName=O,ResName=ARG,ResNum=538_A)   0    0.49200800    0.61388500    9.72685100 L
 C-CT--0.000700(PDBName=CB,ResName=ARG,ResNum=538_A)  0    1.33309300   -1.85895000   10.89350500 L
 C-CT-0.039000(PDBName=CG,ResName=ARG,ResNum=538_A)  0    2.66195800   -1.98488500   10.13450400 L
 C-CT-0.048600(PDBName=CD,ResName=ARG,ResNum=538_A)  0    2.61537300   -2.83850900    8.86561400 L
 N-N2--0.529500(PDBName=NE,ResName=ARG,ResNum=538_A)  0    2.49077700   -4.28441000    9.11420500 L
 C-CA-0.807600(PDBName=CZ,ResName=ARG,ResNum=538_A)  0    3.47144600   -5.17173700    9.08902100 L
 N-N2--0.862700(PDBName=NH1,ResName=ARG,ResNum=538_A)  0    4.73484100   -4.85794300    9.16009100 L
 N-N2--0.862700(PDBName=NH2,ResName=ARG,ResNum=538_A)  0    3.20557500   -6.43854700    8.97240500 L
 N-N--0.415700(PDBName=N,ResName=ILE,ResNum=539_A)   0    1.85918300    1.76907300   11.08921700 L
 C-CT--0.059700(PDBName=CA,ResName=ILE,ResNum=539_A)  0    2.02553100    2.94402500   10.22103600 L
 C-C-0.597300(PDBName=C,ResName=ILE,ResNum=539_A)    0    2.88856900    2.57038000    9.00492800 L
 O-O--0.567900(PDBName=O,ResName=ILE,ResNum=539_A)   0    4.04034400    2.15962300    9.15698600 L
 C-CT-0.130300(PDBName=CB,ResName=ILE,ResNum=539_A)  0    2.63556300    4.13701100   10.99706000 L
 C-CT--0.043000(PDBName=CG1,ResName=ILE,ResNum=539_A)  0    1.73457200    4.53740600   12.19122800 L
 C-CT--0.320400(PDBName=CG2,ResName=ILE,ResNum=539_A)  0    2.82356000    5.34026000   10.04986900 L
 C-CT--0.066000(PDBName=CD1,ResName=ILE,ResNum=539_A)  0    2.36837000    5.56454600   13.13858700 L
 N-N--0.415700(PDBName=N,ResName=TYR,ResNum=540_A)   0    2.33754700    2.71572400    7.80183600 L
 C-CT--0.001400(PDBName=CA,ResName=TYR,ResNum=540_A)  0    3.05321300    2.63416400    6.52661300 L
 C-C-0.597300(PDBName=C,ResName=TYR,ResNum=540_A)    0    3.62686700    4.01311000    6.17681400 L
 O-O--0.567900(PDBName=O,ResName=TYR,ResNum=540_A)   0    2.86698900    4.96660500    6.03252000 L
 C-CT--0.015200(PDBName=CB,ResName=TYR,ResNum=540_A)  0    2.08381500    2.14354800    5.43540500 L
 C-CA--0.001100(PDBName=CG,ResName=TYR,ResNum=540_A)  0    2.65914400    1.14798800    4.44588800 L
 C-CA--0.190600(PDBName=CD1,ResName=TYR,ResNum=540_A)  0    2.17403200   -0.17293300    4.43693800 L
 C-CA--0.190600(PDBName=CD2,ResName=TYR,ResNum=540_A)  0    3.63582100    1.53832700    3.50806700 L
 C-CA--0.234100(PDBName=CE1,ResName=TYR,ResNum=540_A)  0    2.64685000   -1.09147300    3.48445200 L
 C-CA--0.234100(PDBName=CE2,ResName=TYR,ResNum=540_A)  0    4.11410600    0.61518700    2.55502700 L
 C-C-0.322600(PDBName=CZ,ResName=TYR,ResNum=540_A)   0    3.60538100   -0.70013200    2.52809800 L
 O-OH--0.557900(PDBName=OH,ResName=TYR,ResNum=540_A)  0    4.04743100   -1.58749500    1.60208300 L
 N-N--0.415700(PDBName=N,ResName=ALA,ResNum=541_A)   0    4.94941300    4.14039200    6.07307400 L
 C-CT-0.033700(PDBName=CA,ResName=ALA,ResNum=541_A)  0    5.64034100    5.39736300    5.77102000 L
 C-C-0.597300(PDBName=C,ResName=ALA,ResNum=541_A)    0    6.93745100    5.11417600    4.98233900 L
 O-O--0.567900(PDBName=O,ResName=ALA,ResNum=541_A)   0    7.99603300    4.96067200    5.59436400 L
 C-CT--0.182500(PDBName=CB,ResName=ALA,ResNum=541_A)  0    5.90564400    6.14111400    7.08963900 L
 N-N--0.254800(PDBName=N,ResName=PRO,ResNum=542_A)   0    6.86748000    4.97586100    3.64426700 L
 C-CT--0.026600(PDBName=CA,ResName=PRO,ResNum=542_A)  0    8.01622500    4.60518400    2.81491000 L
 C-C-0.589600(PDBName=C,ResName=PRO,ResNum=542_A)    0    9.20420900    5.57767400    2.88417900 L
 O-O--0.574800(PDBName=O,ResName=PRO,ResNum=542_A)   0    9.02576700    6.78564700    3.04863300 L
 C-CT--0.007000(PDBName=CB,ResName=PRO,ResNum=542_A)  0    7.47718900    4.51242800    1.38960900 L
 C-CT-0.018900(PDBName=CG,ResName=PRO,ResNum=542_A)  0    5.98520600    4.26420100    1.56222600 L
 C-CT-0.019200(PDBName=CD,ResName=PRO,ResNum=542_A)  0    5.66325400    5.05393300    2.82631900 L
 N-N--0.415700(PDBName=N,ResName=NME,ResNum=543_A)   0   10.41867200    5.05182700    2.70015500 L
 C-CT--0.149000(PDBName=CH3,ResName=NME,ResNum=543_A)  0   11.66845200    5.80403000    2.70692000 L
 C-CT--0.366200(PDBName=CH3,ResName=ACE,ResNum=547_A)  0   12.75391600    6.71671500   -7.99654300 L
 C-C-0.597200(PDBName=C,ResName=ACE,ResNum=547_A)    0   11.49528300    5.93803600   -7.69988800 L
 O-O--0.567900(PDBName=O,ResName=ACE,ResNum=547_A)   0   10.39973100    6.40785500   -7.98351200 L
 N-N--0.415700(PDBName=N,ResName=THR,ResNum=548_A)   0   11.65074800    4.76886600   -7.08384200 L
 C-CT--0.038900(PDBName=CA,ResName=THR,ResNum=548_A)  0   10.59497700    3.78454400   -6.76141400 L
 C-C-0.597300(PDBName=C,ResName=THR,ResNum=548_A)    0    9.50746900    4.26727400   -5.78929100 L
 O-O--0.567900(PDBName=O,ResName=THR,ResNum=548_A)   0    8.60463100    3.50561100   -5.46205400 L
 C-CT-0.365400(PDBName=CB,ResName=THR,ResNum=548_A)  0   11.23169600    2.49377200   -6.21196000 L
 O-OH--0.676100(PDBName=OG1,ResName=THR,ResNum=548_A)  0   12.22168600    2.81177100   -5.25932100 L
 C-CT--0.243800(PDBName=CG2,ResName=THR,ResNum=548_A)  0   11.91919900    1.68678400   -7.31207200 L
 N-N--0.415700(PDBName=N,ResName=LEU,ResNum=549_A)   0    9.52727700    5.53272200   -5.36065100 L
 C-CT--0.051800(PDBName=CA,ResName=LEU,ResNum=549_A)  0    8.40490900    6.22062500   -4.70796800 L
 C-C-0.597300(PDBName=C,ResName=LEU,ResNum=549_A)    0    7.24373300    6.52438100   -5.67778300 L
 O-O--0.567900(PDBName=O,ResName=LEU,ResNum=549_A)   0    6.10719500    6.67290500   -5.23428700 L
 C-CT--0.110200(PDBName=CB,ResName=LEU,ResNum=549_A)  0    8.95023700    7.50786600   -4.05239800 L
 C-CT-0.353100(PDBName=CG,ResName=LEU,ResNum=549_A)  0    7.91624700    8.36077700   -3.28838700 L
 C-CT--0.412100(PDBName=CD1,ResName=LEU,ResNum=549_A)  0    7.22977400    7.61100500   -2.14366000 L
 C-CT--0.412100(PDBName=CD2,ResName=LEU,ResNum=549_A)  0    8.60927400    9.58617400   -2.69082400 L
 N-N--0.415700(PDBName=N,ResName=LEU,ResNum=550_A)   0    7.53074900    6.67619300   -6.97687700 L
 C-CT--0.051800(PDBName=CA,ResName=LEU,ResNum=550_A)  0    6.62642200    7.20615000   -8.00388700 L
 C-C-0.597300(PDBName=C,ResName=LEU,ResNum=550_A)    0    5.22723700    6.56760400   -8.00818000 L
 O-O--0.567900(PDBName=O,ResName=LEU,ResNum=550_A)   0    4.23805300    7.28091700   -7.84583100 L
 C-CT--0.110200(PDBName=CB,ResName=LEU,ResNum=550_A)  0    7.32648000    7.10384300   -9.37323900 L
 C-CT-0.353100(PDBName=CG,ResName=LEU,ResNum=550_A)  0    6.49076200    7.61427900  -10.56418700 L
 C-CT--0.412100(PDBName=CD1,ResName=LEU,ResNum=550_A)  0    6.12210200    9.09417400  -10.43128100 L
 C-CT--0.412100(PDBName=CD2,ResName=LEU,ResNum=550_A)  0    7.28744200    7.43871300  -11.85704900 L
 N-N--0.415700(PDBName=N,ResName=ALA,ResNum=551_A)   0    5.12985100    5.25764900   -8.23864100 L
 C-CT-0.033700(PDBName=CA,ResName=ALA,ResNum=551_A)  0    3.85062400    4.55463900   -8.33071300 L
 C-C-0.597300(PDBName=C,ResName=ALA,ResNum=551_A)    0    3.03424800    4.65483200   -7.02440000 L
 O-O--0.567900(PDBName=O,ResName=ALA,ResNum=551_A)   0    1.87457500    5.05679800   -7.07462600 L
 C-CT--0.182500(PDBName=CB,ResName=ALA,ResNum=551_A)  0    4.08860100    3.11945700   -8.81333400 L
 N-N--0.415700(PDBName=N,ResName=TYR,ResNum=552_A)   0    3.63843400    4.38486700   -5.86028700 L
 C-CT--0.001400(PDBName=CA,ResName=TYR,ResNum=552_A)  0    3.04736000    4.59329100   -4.52848100 L
 C-C-0.597300(PDBName=C,ResName=TYR,ResNum=552_A)    0    2.48042800    6.01178600   -4.37655200 L
 O-O--0.567900(PDBName=O,ResName=TYR,ResNum=552_A)   0    1.31041100    6.17785900   -4.04358800 L
 C-CT--0.015200(PDBName=CB,ResName=TYR,ResNum=552_A)  0    4.08292300    4.27148900   -3.43317400 L
 C-CA--0.001100(PDBName=CG,ResName=TYR,ResNum=552_A)  0    3.54742200    4.26899100   -2.00535200 L
 C-CA--0.190600(PDBName=CD1,ResName=TYR,ResNum=552_A)  0    3.29863500    3.04413900   -1.35569200 L
 C-CA--0.190600(PDBName=CD2,ResName=TYR,ResNum=552_A)  0    3.32455500    5.47690000   -1.30881400 L
 C-CA--0.234100(PDBName=CE1,ResName=TYR,ResNum=552_A)  0    2.82865800    3.02172600   -0.02800200 L
 C-CA--0.234100(PDBName=CE2,ResName=TYR,ResNum=552_A)  0    2.84710800    5.45776000    0.01952400 L
 C-C-0.322600(PDBName=CZ,ResName=TYR,ResNum=552_A)   0    2.60337500    4.22618400    0.66799300 L
 O-OH--0.557900(PDBName=OH,ResName=TYR,ResNum=552_A)  0    2.16413600    4.19103400    1.95315300 L
 N-N--0.415700(PDBName=N,ResName=LEU,ResNum=553_A)   0    3.29514700    7.04275200   -4.62645600 L
 C-CT--0.051800(PDBName=CA,ResName=LEU,ResNum=553_A)  0    2.90355800    8.45751800   -4.61545800 L
 C-C-0.597300(PDBName=C,ResName=LEU,ResNum=553_A)    0    1.65925300    8.71021700   -5.48399200 L
 O-O--0.567900(PDBName=O,ResName=LEU,ResNum=553_A)   0    0.68082800    9.27528800   -4.99506600 L
 C-CT--0.110200(PDBName=CB,ResName=LEU,ResNum=553_A)  0    4.14287500    9.29435800   -5.00251900 L
 C-CT-0.353100(PDBName=CG,ResName=LEU,ResNum=553_A)  0    4.02414000   10.82843200   -5.08541300 L
 C-CT--0.412100(PDBName=CD1,ResName=LEU,ResNum=553_A)  0    3.32403700   11.32411000   -6.35026100 L
 C-CT--0.412100(PDBName=CD2,ResName=LEU,ResNum=553_A)  0    3.35354000   11.43926300   -3.85631500 L
 N-N--0.415700(PDBName=N,ResName=VAL,ResNum=554_A)   0    1.67958500    8.28482900   -6.75137400 L
 C-CT--0.087500(PDBName=CA,ResName=VAL,ResNum=554_A)  0    0.52465100    8.35229300   -7.66574900 L
 C-C-0.597300(PDBName=C,ResName=VAL,ResNum=554_A)    0   -0.70274700    7.65073300   -7.07223200 L
 O-O--0.567900(PDBName=O,ResName=VAL,ResNum=554_A)   0   -1.76946000    8.26113200   -7.00884200 L
 C-CT-0.298500(PDBName=CB,ResName=VAL,ResNum=554_A)  0    0.88855500    7.81734800   -9.06656200 L
 C-CT--0.319200(PDBName=CG1,ResName=VAL,ResNum=554_A)  0   -0.33136200    7.67357000   -9.98634300 L
 C-CT--0.319200(PDBName=CG2,ResName=VAL,ResNum=554_A)  0    1.86622000    8.77703600   -9.76114200 L
 N-N--0.347900(PDBName=N,ResName=ARG,ResNum=555_A)   0   -0.57074600    6.40157800   -6.60398500 L
 C-CT--0.263700(PDBName=CA,ResName=ARG,ResNum=555_A)  0   -1.64870900    5.65355800   -5.93590700 L
 C-C-0.734100(PDBName=C,ResName=ARG,ResNum=555_A)    0   -2.25871300    6.42184400   -4.76696600 L
 O-O--0.589400(PDBName=O,ResName=ARG,ResNum=555_A)   0   -3.47961400    6.50046500   -4.72809400 L
 C-CT--0.000700(PDBName=CB,ResName=ARG,ResNum=555_A)  0   -1.20608300    4.24505400   -5.51074500 L
 C-CT-0.039000(PDBName=CG,ResName=ARG,ResNum=555_A)  0   -1.03757300    3.30790300   -6.71623400 L H-H1 498   0.0000
 C-CT-0.048600(PDBName=CD,ResName=ARG,ResNum=555_A)  0   -0.82084200    1.85475300   -6.28427600 H
 N-N2--0.529500(PDBName=NE,ResName=ARG,ResNum=555_A)  0    0.34192300    1.66156800   -5.43178500 H
 C-CA-0.807600(PDBName=CZ,ResName=ARG,ResNum=555_A)  0    1.56299400    1.39225400   -5.84910800 H
 N-N2--0.862700(PDBName=NH1,ResName=ARG,ResNum=555_A)  0    1.90091100    1.40253700   -7.14850500 H
 N-N2--0.862700(PDBName=NH2,ResName=ARG,ResNum=555_A)  0    2.54823700    1.23407500   -4.94249400 H
 N-N--0.347900(PDBName=N,ResName=ARG,ResNum=556_A)   0   -1.46739600    7.01137300   -3.85881100 L
 C-CT--0.263700(PDBName=CA,ResName=ARG,ResNum=556_A)  0   -1.96494800    7.87293400   -2.75890800 L
 C-C-0.734100(PDBName=C,ResName=ARG,ResNum=556_A)    0   -2.76729000    9.07868900   -3.25693300 L
 O-O--0.589400(PDBName=O,ResName=ARG,ResNum=556_A)   0   -3.84131200    9.35209800   -2.72932300 L
 C-CT--0.000700(PDBName=CB,ResName=ARG,ResNum=556_A)  0   -0.83330000    8.35587500   -1.83464100 L
 C-CT-0.039000(PDBName=CG,ResName=ARG,ResNum=556_A)  0   -0.00026200    7.28201700   -1.11912800 L H-H1 509   0.0000
 C-CT-0.048600(PDBName=CD,ResName=ARG,ResNum=556_A)  0   -0.77178100    6.32132900   -0.20581200 H
 N-N2--0.529500(PDBName=NE,ResName=ARG,ResNum=556_A)  0   -1.56551700    5.32967900   -0.91870400 H
 C-CA-0.807600(PDBName=CZ,ResName=ARG,ResNum=556_A)  0   -1.08279400    4.25354400   -1.53590400 H
 N-N2--0.862700(PDBName=NH1,ResName=ARG,ResNum=556_A)  0    0.22220000    4.05076100   -1.67559600 H
 N-N2--0.862700(PDBName=NH2,ResName=ARG,ResNum=556_A)  0   -1.93208900    3.38129600   -2.10103300 H
 N-N--0.415700(PDBName=N,ResName=LEU,ResNum=557_A)   0   -2.24999700    9.80680600   -4.25101000 L
 C-CT--0.051800(PDBName=CA,ResName=LEU,ResNum=557_A)  0   -2.94175800   10.95146000   -4.86383200 L
 C-C-0.597300(PDBName=C,ResName=LEU,ResNum=557_A)    0   -4.29416000   10.57205900   -5.49333500 L
 O-O--0.567900(PDBName=O,ResName=LEU,ResNum=557_A)   0   -5.24349600   11.34187500   -5.38277400 L
 C-CT--0.110200(PDBName=CB,ResName=LEU,ResNum=557_A)  0   -2.03379100   11.64636900   -5.89507600 L
 C-CT-0.353100(PDBName=CG,ResName=LEU,ResNum=557_A)  0   -0.80935600   12.37100200   -5.30607400 L
 C-CT--0.412100(PDBName=CD1,ResName=LEU,ResNum=557_A)  0    0.02202300   12.95579500   -6.44928400 L
 C-CT--0.412100(PDBName=CD2,ResName=LEU,ResNum=557_A)  0   -1.18907400   13.52631500   -4.37557700 L
 N-N--0.415700(PDBName=N,ResName=LEU,ResNum=558_A)   0   -4.37507800    9.41635400   -6.15969100 L
 C-CT--0.051800(PDBName=CA,ResName=LEU,ResNum=558_A)  0   -5.62513900    8.83212000   -6.66661600 L
 C-C-0.597300(PDBName=C,ResName=LEU,ResNum=558_A)    0   -6.56178500    8.35952100   -5.53732300 L
 O-O--0.567900(PDBName=O,ResName=LEU,ResNum=558_A)   0   -7.77141200    8.53814600   -5.62634800 L
 C-CT--0.110200(PDBName=CB,ResName=LEU,ResNum=558_A)  0   -5.29141200    7.66418300   -7.61477700 L
 C-CT-0.353100(PDBName=CG,ResName=LEU,ResNum=558_A)  0   -4.60009600    8.07814900   -8.92685400 L
 C-CT--0.412100(PDBName=CD1,ResName=LEU,ResNum=558_A)  0   -4.08269000    6.83416300   -9.64960700 L
 C-CT--0.412100(PDBName=CD2,ResName=LEU,ResNum=558_A)  0   -5.55069400    8.81455000   -9.87388700 L
 N-N--0.516300(PDBName=N,ResName=GLU,ResNum=559_A)   0   -6.00391900    7.72587300   -4.50393900 L
 C-CT-0.039700(PDBName=CA,ResName=GLU,ResNum=559_A)  0   -6.70762800    7.11568700   -3.37013900 L
 C-C-0.536600(PDBName=C,ResName=GLU,ResNum=559_A)    0   -7.51455300    8.11453300   -2.53427500 L
 O-O--0.581900(PDBName=O,ResName=GLU,ResNum=559_A)   0   -8.65716700    7.81939200   -2.17720700 L
 C-CT-0.056000(PDBName=CB,ResName=GLU,ResNum=559_A)  0   -5.68826000    6.35658600   -2.50619400 L
 C-CT-0.013600(PDBName=CG,ResName=GLU,ResNum=559_A)  0   -6.28924900    5.54503600   -1.35874000 L
 C-C-0.805400(PDBName=CD,ResName=GLU,ResNum=559_A)   0   -5.18058700    4.96536000   -0.48044300 L
 O-O2--0.818800(PDBName=OE1,ResName=GLU,ResNum=559_A)  0   -5.28533800    5.04547900    0.75959600 L
 O-O2--0.818800(PDBName=OE2,ResName=GLU,ResNum=559_A)  0   -4.23416900    4.33426800   -1.00337300 L
 N-N--0.415700(PDBName=N,ResName=NME,ResNum=560_A)   0   -6.90835900    9.25806900   -2.19011000 L
 C-CT--0.149000(PDBName=CH3,ResName=NME,ResNum=560_A)  0   -7.53131200   10.32495600   -1.41606400 L
 N-N3--0.808049(PDBName=N,ResName=PRO,ResNum=561_A)  0    0.45595000   -1.43552100   -0.55562700 H
 C-CT-0.210456(PDBName=CA,ResName=PRO,ResNum=561_A)  0   -0.19306800   -0.26241000   -1.14159400 H
 C-C-0.808347(PDBName=C,ResName=PRO,ResNum=561_A)    0    0.65455900    0.50288600   -2.14106400 H
 O-O2--0.799959(PDBName=O,ResName=PRO,ResNum=561_A)  0    0.08136300    1.48442900   -2.69773200 H
 C-CT-0.263619(PDBName=CB,ResName=PRO,ResNum=561_A)  0   -0.51041800    0.64691900    0.07877900 H
 C-CT--0.060880(PDBName=CG,ResName=PRO,ResNum=561_A)  0    0.29901400    0.00174600    1.20893600 H
 C-CT--0.064337(PDBName=CD,ResName=PRO,ResNum=561_A)  0    0.21540800   -1.46905700    0.83871400 H
 O-O2--0.799959(PDBName=OXT,ResName=PRO,ResNum=561_A)  0    1.85591900    0.19765900   -2.36531700 H
 P-P-1.066180(PDBName=PA,ResName=FAD,ResNum=2001_A)  0  -12.31164100    3.57078400    3.04230100 L
 O-O2--0.747694(PDBName=O1A,ResName=FAD,ResNum=2001_A)  0  -12.70807300    4.86549200    2.45215000 L
 O-O2--0.747694(PDBName=O2A,ResName=FAD,ResNum=2001_A)  0  -13.23828300    2.93100400    4.00209800 L
 O-OS--0.442955(PDBName=O5B,ResName=FAD,ResNum=2001_A)  0  -12.14516100    2.53809600    1.82855600 L
 C-CT-0.078488(PDBName=C5B,ResName=FAD,ResNum=2001_A)  0  -11.87588400    2.99628400    0.51599400 L
 C-CT-0.068477(PDBName=C4B,ResName=FAD,ResNum=2001_A)  0  -11.52907100    1.81412700   -0.38953800 L
 O-OS--0.393278(PDBName=O4B,ResName=FAD,ResNum=2001_A)  0  -12.68217500    1.05404100   -0.73555000 L
 C-CT-0.278419(PDBName=C3B,ResName=FAD,ResNum=2001_A)  0  -10.91534700    2.26728900   -1.71148300 L
 O-OH--0.693689(PDBName=O3B,ResName=FAD,ResNum=2001_A)  0   -9.54341800    2.62224900   -1.57168200 L
 C-CT-0.148515(PDBName=C2B,ResName=FAD,ResNum=2001_A)  0  -11.15661800    1.02637000   -2.58385400 L
 O-OH--0.669311(PDBName=O2B,ResName=FAD,ResNum=2001_A)  0  -10.16664800    0.02328200   -2.40425600 L
 C-CT-0.071469(PDBName=C1B,ResName=FAD,ResNum=2001_A)  0  -12.46825400    0.46973600   -2.01620300 L
 N-N*--0.070501(PDBName=N9A,ResName=FAD,ResNum=2001_A)  0  -13.63722800    0.73383500   -2.88108200 L
 C-CK-0.175311(PDBName=C8A,ResName=FAD,ResNum=2001_A)  0  -14.59261500    1.71781000   -2.77415400 L
 N-NB--0.612527(PDBName=N7A,ResName=FAD,ResNum=2001_A)  0  -15.55536500    1.63217000   -3.65710800 L
 C-CB-0.052542(PDBName=C5A,ResName=FAD,ResNum=2001_A)  0  -15.17764800    0.51606300   -4.42006400 L
 C-CA-0.677103(PDBName=C6A,ResName=FAD,ResNum=2001_A)  0  -15.69895100   -0.14137000   -5.55758400 L
 N-N2--0.906687(PDBName=N6A,ResName=FAD,ResNum=2001_A)  0  -16.78346400    0.22206600   -6.21351100 L
 N-NC--0.767799(PDBName=N1A,ResName=FAD,ResNum=2001_A)  0  -15.09932100   -1.20527400   -6.08877900 L
 C-CQ-0.558202(PDBName=C2A,ResName=FAD,ResNum=2001_A)  0  -13.99998000   -1.64813800   -5.49207800 L
 N-NC--0.689452(PDBName=N3A,ResName=FAD,ResNum=2001_A)  0  -13.39375900   -1.15442900   -4.42017900 L
 C-CB-0.375245(PDBName=C4A,ResName=FAD,ResNum=2001_A)  0  -14.02517100   -0.04525400   -3.94367700 L
 N-NC--0.610510(PDBName=N1,ResName=FAD,ResNum=2001_A)  0   -4.07580800   -2.13703200   -1.20544500 H
 C-C-0.719257(PDBName=C2,ResName=FAD,ResNum=2001_A)  0   -3.65070000   -3.12324000   -2.06385100 H
 O-O--0.631133(PDBName=O2,ResName=FAD,ResNum=2001_A)  0   -4.24314300   -3.39909500   -3.08318700 H
 N-NA--0.449086(PDBName=N3,ResName=FAD,ResNum=2001_A)  0   -2.49797100   -3.85691100   -1.68549200 H
 C-C-0.482250(PDBName=C4,ResName=FAD,ResNum=2001_A)  0   -1.68432000   -3.51539300   -0.64030900 H
 O-O--0.561422(PDBName=O4,ResName=FAD,ResNum=2001_A)  0   -0.67813300   -4.17124400   -0.29215600 H
 C-CM-0.307935(PDBName=C4X,ResName=FAD,ResNum=2001_A)  0   -2.06445000   -2.32842700    0.03521500 H
 N-NC--0.471183(PDBName=N5,ResName=FAD,ResNum=2001_A)  0   -1.24736700   -2.07981700    1.20808500 H
 C-CA-0.277240(PDBName=C5X,ResName=FAD,ResNum=2001_A)  0   -1.98685200   -1.33622000    2.23065800 H
 C-CA--0.211553(PDBName=C6,ResName=FAD,ResNum=2001_A)  0   -1.46313400   -1.29803700    3.52080800 H
 C-CA-0.057714(PDBName=C7,ResName=FAD,ResNum=2001_A)  0   -2.05036100   -0.54668900    4.52777700 H
 C-CT--0.217006(PDBName=C7M,ResName=FAD,ResNum=2001_A)  0   -1.46191500   -0.50177000    5.90826600 H
 C-CA-0.078368(PDBName=C8,ResName=FAD,ResNum=2001_A)  0   -3.20342400    0.19641500    4.20399100 H
 C-CT--0.017098(PDBName=C8M,ResName=FAD,ResNum=2001_A)  0   -3.85402100    1.11871400    5.19615800 H
 C-CA--0.366852(PDBName=C9,ResName=FAD,ResNum=2001_A)  0   -3.73322500    0.10741500    2.93057100 H
 C-CA-0.024431(PDBName=C9A,ResName=FAD,ResNum=2001_A)  0   -3.17325000   -0.66935400    1.90877900 H
 N-N*-0.064249(PDBName=N10,ResName=FAD,ResNum=2001_A)  0   -3.78059700   -0.75664400    0.65101800 H
 C-CA-0.215358(PDBName=C10,ResName=FAD,ResNum=2001_A)  0   -3.31722900   -1.75680400   -0.20942000 H
 C-CT-0.021145(PDBName=C1P,ResName=FAD,ResNum=2001_A)  0   -5.15400700   -0.27508800    0.47380100 H
 C-CT-0.148009(PDBName=C2P,ResName=FAD,ResNum=2001_A)  0   -5.32669200    1.15578400   -0.09843200 L H-H1 589   0.0000
 O-OH--0.688811(PDBName=O2P,ResName=FAD,ResNum=2001_A)  0   -4.07800000    1.79426100   -0.33140700 L
 C-CT-0.044591(PDBName=C3P,ResName=FAD,ResNum=2001_A)  0   -6.27652300    2.09283400    0.69261200 L
 O-OH--0.644918(PDBName=O3P,ResName=FAD,ResNum=2001_A)  0   -5.59653600    2.69103800    1.78902800 L
 C-CT-0.164256(PDBName=C4P,ResName=FAD,ResNum=2001_A)  0   -7.58300100    1.44287800    1.18497500 L
 O-OH--0.693489(PDBName=O4P,ResName=FAD,ResNum=2001_A)  0   -8.23001700    0.80212900    0.08901700 L
 C-CT-0.034637(PDBName=C5P,ResName=FAD,ResNum=2001_A)  0   -8.50404100    2.46972800    1.86918300 L
 O-OS--0.400268(PDBName=O5P,ResName=FAD,ResNum=2001_A)  0   -9.42011600    1.81408000    2.73827400 L
 P-P-0.938751(PDBName=P,ResName=FAD,ResNum=2001_A)   0   -9.95390600    2.52288100    4.08450000 L
 O-O2--0.728304(PDBName=O1P,ResName=FAD,ResNum=2001_A)  0  -10.70005900    1.49046900    4.83820200 L
 O-O2--0.728304(PDBName=O2P,ResName=FAD,ResNum=2001_A)  0   -8.77091800    3.06441800    4.77098200 L
 O-OS--0.240907(PDBName=O3P,ResName=FAD,ResNum=2001_A)  0  -10.88235000    3.75370300    3.70526000 L
 O-OW--0.834000(PDBName=O,ResName=HOH,ResNum=2007_A)  0   -8.00931600    4.57356800   -5.22440000 L
 O-OW--0.834000(PDBName=O,ResName=HOH,ResNum=2008_A)  0    3.28550200   -7.75767600   -4.32064100 L
 O-OW--0.834000(PDBName=O,ResName=HOH,ResNum=2009_A)  0   -8.43696800   -0.97318000    3.53289700 L
 O-OW--0.834000(PDBName=O,ResName=HOH,ResNum=2013_A)  0   -5.34640100   -4.60241900   -7.19669800 L
 O-OW--0.834000(PDBName=O,ResName=HOH,ResNum=2023_A)  0    0.69751100  -11.40601100    0.27033900 L
 O-OW--0.834000(PDBName=O,ResName=HOH,ResNum=2029_A)  0   -9.39354500    4.96128500   -2.86341600 L
 O-OW--0.834000(PDBName=O,ResName=HOH,ResNum=2032_A)  0   -5.31229400    4.59011800   -5.83921800 L
 O-OW--0.834000(PDBName=O,ResName=HOH,ResNum=2035_A)  0    4.28266300   -4.10408400    6.25913100 L
 O-OW--0.834000(PDBName=O,ResName=HOH,ResNum=2037_A)  0   -5.78527900    3.51477800  -10.18542100 L
 O-OW--0.834000(PDBName=O,ResName=HOH,ResNum=2044_A)  0    6.11692900    2.91430600   -5.96977800 L
 O-OW--0.834000(PDBName=O,ResName=HOH,ResNum=2046_A)  0   -7.14130000    4.15806300   -7.89078100 L
 O-OW--0.834000(PDBName=O,ResName=HOH,ResNum=2054_A)  0    0.64233500   -7.71662400    8.44398400 L
 O-OW--0.834000(PDBName=O,ResName=HOH,ResNum=2055_A)  0  -14.05081900    5.95502800    0.48837500 L
 O-OW--0.834000(PDBName=O,ResName=HOH,ResNum=2064_A)  0    7.33616100   -0.27706000   -3.81486000 L
 O-OW--0.834000(PDBName=O,ResName=HOH,ResNum=2066_A)  0    7.38592900    3.33007400   -8.35628600 L
 O-OW--0.834000(PDBName=O,ResName=HOH,ResNum=2067_A)  0    0.34296900    1.05302300   -9.51455700 L
 O-OW--0.834000(PDBName=O,ResName=HOH,ResNum=2071_A)  0    0.62334000   -3.84624200   -2.71787600 L
 O-OW--0.834000(PDBName=O,ResName=HOH,ResNum=2075_A)  0   -3.13344700  -11.32040800   -5.10130500 L
 O-OW--0.834000(PDBName=O,ResName=HOH,ResNum=2082_A)  0    2.78030900   -2.04698500   -8.34820900 L
 O-OW--0.834000(PDBName=O,ResName=HOH,ResNum=2108_A)  0    2.76751000   -8.39785100   -8.16045400 L
 O-OW--0.834000(PDBName=O,ResName=HOH,ResNum=2109_A)  0    0.81181400   -1.52163400  -10.03070400 L
 O-OW--0.834000(PDBName=O,ResName=HOH,ResNum=2124_A)  0    7.04967300   -3.26199200   -0.33386700 L
 O-OW--0.834000(PDBName=O,ResName=HOH,ResNum=2128_A)  0    6.13553600   -0.97106300   -1.44674400 L
 O-OW--0.834000(PDBName=O,ResName=HOH,ResNum=2135_A)  0    1.87918700    6.57628000    3.16471400 L
 O-OW--0.834000(PDBName=O,ResName=HOH,ResNum=2153_A)  0   10.45412200   -2.60887400    2.44471400 L
 H-HC-0.029500(PDBName=1HB,ResName=PHE,ResNum=259_A)  0    2.00161300    8.54490200    1.48896400 L
 H-HC-0.029500(PDBName=2HB,ResName=PHE,ResNum=259_A)  0    3.16102700    9.32874900    0.43180800 L
 H-HA-0.133000(PDBName=HD1,ResName=PHE,ResNum=259_A)  0    2.32868000   10.76904300   -1.22940700 L
 H-HA-0.133000(PDBName=HD2,ResName=PHE,ResNum=259_A)  0   -0.04085200   10.04998300    2.29913600 L
 H-HA-0.143000(PDBName=HE1,ResName=PHE,ResNum=259_A)  0    0.47592900   12.10656500   -2.20020700 L
 H-HA-0.143000(PDBName=HE2,ResName=PHE,ResNum=259_A)  0   -1.87381500   11.42157700    1.34014200 L
 H-HA-0.129700(PDBName=HZ,ResName=PHE,ResNum=259_A)  0   -1.62793400   12.43342300   -0.91001400 L
 H-H1-0.097800(PDBName=HA,ResName=PHE,ResNum=259_A)  0    2.39322000   10.14343100    3.25190200 L
 H-H-0.271900(PDBName=H,ResName=PHE,ResNum=259_A)    0    3.06113200   11.89193700    1.25348200 L
 H-H1-0.035200(PDBName=1HB,ResName=SER,ResNum=283_A)  0    4.51071700   -1.70690800    6.72937500 L
 H-H1-0.035200(PDBName=2HB,ResName=SER,ResNum=283_A)  0    4.26905100   -0.04150500    6.22778100 L
 H-HO-0.427500(PDBName=HG,ResName=SER,ResNum=283_A)  0    5.31376500   -0.41922800    4.45002800 L
 H-H1-0.084300(PDBName=HA,ResName=SER,ResNum=283_A)  0    6.82695600   -1.23795500    7.31615300 L
 H-H-0.271900(PDBName=H,ResName=SER,ResNum=283_A)    0    5.37092200    0.82762500    8.84099600 L
 H-HC-0.029500(PDBName=1HB,ResName=TYR,ResNum=284_A)  0   10.70298900    1.38225500    8.04179900 L
 H-HC-0.029500(PDBName=2HB,ResName=TYR,ResNum=284_A)  0   10.77748900    3.03681900    7.43602800 L
 H-HA-0.169900(PDBName=HD1,ResName=TYR,ResNum=284_A)  0   10.00075100    1.05300900   10.26773000 L
 H-HA-0.169900(PDBName=HD2,ResName=TYR,ResNum=284_A)  0    8.71192800    4.58046500    8.15319000 L
 H-HA-0.165600(PDBName=HE1,ResName=TYR,ResNum=284_A)  0    8.78864800    1.82438600   12.30163800 L
 H-HA-0.165600(PDBName=HE2,ResName=TYR,ResNum=284_A)  0    7.48510000    5.34866000   10.19650700 L
 H-HO-0.399200(PDBName=HH,ResName=TYR,ResNum=284_A)  0    7.51749500    3.47817300   13.22467600 L
 H-H1-0.087600(PDBName=HA,ResName=TYR,ResNum=284_A)  0    8.57730800    2.83195500    6.42952900 L
 H-H-0.271900(PDBName=H,ResName=TYR,ResNum=284_A)    0    8.45054000    0.28345800    7.89514400 L
 H-HC--0.012200(PDBName=1HB,ResName=ASP,ResNum=285_A)  0    7.08208400    0.07077900    3.02195000 L
 H-HC--0.012200(PDBName=2HB,ResName=ASP,ResNum=285_A)  0    7.58953000    1.41662100    1.98843200 L
 H-H1-0.088000(PDBName=HA,ResName=ASP,ResNum=285_A)  0    9.45496000   -0.45604600    3.49588700 L
 H-H-0.293600(PDBName=H,ResName=ASP,ResNum=285_A)    0    8.05202800    1.82469300    4.45106000 L
 H-HC-0.024100(PDBName=1HB,ResName=MET,ResNum=286_A)  0   12.71847100   -1.63767400    0.61767300 L
 H-HC-0.024100(PDBName=2HB,ResName=MET,ResNum=286_A)  0   14.09066700   -0.59449000    0.28213500 L
 H-H1-0.044000(PDBName=1HG,ResName=MET,ResNum=286_A)  0   13.07059000   -1.32229100    3.04891800 L
 H-H1-0.044000(PDBName=2HG,ResName=MET,ResNum=286_A)  0   14.46347600   -2.03091100    2.24324000 L
 H-H1-0.068400(PDBName=1HE,ResName=MET,ResNum=286_A)  0   17.05725000    0.91815900    2.19352300 L
 H-H1-0.068400(PDBName=2HE,ResName=MET,ResNum=286_A)  0   16.69287600   -0.74255000    1.66974900 L
 H-H1-0.068400(PDBName=3HE,ResName=MET,ResNum=286_A)  0   15.87036700    0.63684500    0.90502200 L
 H-H1-0.088000(PDBName=HA,ResName=MET,ResNum=286_A)  0   12.90078600    1.28989600    1.41502900 L
 H-H-0.271900(PDBName=H,ResName=MET,ResNum=286_A)    0   11.05205100   -0.78798200    2.13155800 L
 H-HC-0.045700(PDBName=1HB,ResName=LEU,ResNum=287_A)  0   11.30490300    2.79807400   -2.40710700 L
 H-HC-0.045700(PDBName=2HB,ResName=LEU,ResNum=287_A)  0    9.97421800    2.62829300   -3.52797500 L
 H-HC--0.036100(PDBName=HG,ResName=LEU,ResNum=287_A)  0    9.46428900    2.81975000   -0.54266300 L
 H-HC-0.100000(PDBName=1HD2,ResName=LEU,ResNum=287_A)  0    7.26673400    3.73784200   -1.36499200 L
 H-HC-0.100000(PDBName=2HD2,ResName=LEU,ResNum=287_A)  0    7.55416700    2.07260000   -1.87699800 L
 H-HC-0.100000(PDBName=3HD2,ResName=LEU,ResNum=287_A)  0    7.77989100    3.40297000   -3.02463900 L
 H-HC-0.100000(PDBName=1HD1,ResName=LEU,ResNum=287_A)  0    9.09849400    5.25491500   -0.94123600 L
 H-HC-0.100000(PDBName=2HD1,ResName=LEU,ResNum=287_A)  0   10.78399300    4.74733300   -1.10868600 L
 H-HC-0.100000(PDBName=3HD1,ResName=LEU,ResNum=287_A)  0    9.81232500    5.04902600   -2.56066600 L
 H-H1-0.092200(PDBName=HA,ResName=LEU,ResNum=287_A)  0    9.23693000    0.59437300   -2.28235100 L
 H-H-0.271900(PDBName=H,ResName=LEU,ResNum=287_A)    0   10.12311900    0.21018400   -0.30719700 L
 H-H1-0.069800(PDBName=1HA,ResName=GLY,ResNum=288_A)  0   11.40226800   -2.33422300   -4.80386000 L
 H-H1-0.069800(PDBName=2HA,ResName=GLY,ResNum=288_A)  0   11.14400000   -0.98575100   -5.92085500 L
 H-H-0.271900(PDBName=H,ResName=GLY,ResNum=288_A)    0    9.24964600   -0.87085200   -3.74539500 L
 H-HC--0.017300(PDBName=1HB,ResName=GLU,ResNum=289_A)  0    6.58656600   -2.27355500   -6.07360100 L
 H-HC--0.017300(PDBName=2HB,ResName=GLU,ResNum=289_A)  0    5.78520400   -2.44614000   -7.62940100 L
 H-HC--0.042500(PDBName=1HG,ResName=GLU,ResNum=289_A)  0    7.33210900    0.03856900   -6.77298000 L
 H-HC--0.042500(PDBName=2HG,ResName=GLU,ResNum=289_A)  0    6.39362700   -0.15888700   -8.25902200 L
 H-H1-0.110500(PDBName=HA,ResName=GLU,ResNum=289_A)  0    7.93461600   -3.61203100   -7.58161700 L
 H-H-0.293600(PDBName=H,ResName=GLU,ResNum=289_A)    0    9.53242500   -1.18447900   -7.44495700 L
 H-HC-0.029500(PDBName=1HB,ResName=TYR,ResNum=304_A)  0   13.46913900   -6.29433600    0.00762900 L
 H-HC-0.029500(PDBName=2HB,ResName=TYR,ResNum=304_A)  0   13.98421300   -6.32045900   -1.67468800 L
 H-HA-0.169900(PDBName=HD1,ResName=TYR,ResNum=304_A)  0   12.08424500   -3.81654000    0.44717500 L
 H-HA-0.169900(PDBName=HD2,ResName=TYR,ResNum=304_A)  0   12.17329300   -6.24870000   -3.12220400 L
 H-HA-0.165600(PDBName=HE1,ResName=TYR,ResNum=304_A)  0    9.96803400   -2.76042800   -0.33627700 L
 H-HA-0.165600(PDBName=HE2,ResName=TYR,ResNum=304_A)  0   10.03422800   -5.23727800   -3.86201800 L
 H-HO-0.399200(PDBName=HH,ResName=TYR,ResNum=304_A)  0    8.65880100   -3.39033600   -3.53427200 L
 H-H1-0.087600(PDBName=HA,ResName=TYR,ResNum=304_A)  0   14.46515400   -4.15594000    0.38549300 L
 H-H-0.271900(PDBName=H,ResName=TYR,ResNum=304_A)    0   14.12197400   -3.75758600   -2.39331700 L
 H-H1-0.035200(PDBName=1HB,ResName=SER,ResNum=327_A)  0    6.18542500   -3.34507400    2.07716700 L
 H-H1-0.035200(PDBName=2HB,ResName=SER,ResNum=327_A)  0    5.37788500   -4.91715700    2.19888900 L
 H-HO-0.427500(PDBName=HG,ResName=SER,ResNum=327_A)  0    5.40736100   -2.74650600    3.97867300 L
 H-H1-0.084300(PDBName=HA,ResName=SER,ResNum=327_A)  0    6.92014800   -5.61683200    3.97347900 L
 H-H-0.271900(PDBName=H,ResName=SER,ResNum=327_A)    0    8.60841900   -3.22726800    3.61295500 L
 H-HC-0.018700(PDBName=HB,ResName=ILE,ResNum=328_A)  0    9.31197800   -7.77299000   -1.15895700 L
 H-HC-0.088200(PDBName=1HG2,ResName=ILE,ResNum=328_A)  0   11.00188500   -8.29448400    0.46966300 L
 H-HC-0.088200(PDBName=2HG2,ResName=ILE,ResNum=328_A)  0   10.04112800   -7.57814800    1.78472100 L
 H-HC-0.088200(PDBName=3HG2,ResName=ILE,ResNum=328_A)  0   10.72635000   -6.55342000    0.51330300 L
 H-HC-0.023600(PDBName=1HG1,ResName=ILE,ResNum=328_A)  0    8.06267400   -9.00692700    1.32885800 L
 H-HC-0.023600(PDBName=2HG1,ResName=ILE,ResNum=328_A)  0    7.32165000   -9.05049100   -0.27128300 L
 H-HC-0.018600(PDBName=1HD1,ResName=ILE,ResNum=328_A)  0    8.43152600  -11.14361600    0.08564400 L
 H-HC-0.018600(PDBName=2HD1,ResName=ILE,ResNum=328_A)  0    9.95608700  -10.34591100    0.49925200 L
 H-HC-0.018600(PDBName=3HD1,ResName=ILE,ResNum=328_A)  0    9.31891300  -10.24958900   -1.16214700 L
 H-H1-0.086900(PDBName=HA,ResName=ILE,ResNum=328_A)  0    8.69347900   -5.57336500   -0.31580100 L
 H-H-0.271900(PDBName=H,ResName=ILE,ResNum=328_A)    0    6.63614200   -6.53510500    1.50872100 L
 H-HC-0.036200(PDBName=1HB,ResName=LYS,ResNum=329_A)  0    6.85420200   -4.48101000   -4.22932500 L
 H-HC-0.036200(PDBName=2HB,ResName=LYS,ResNum=329_A)  0    5.56844900   -5.27932100   -5.12826900 L
 H-HC-0.010300(PDBName=1HG,ResName=LYS,ResNum=329_A)  0    5.19604500   -4.06624900   -2.35686500 L
 H-HC-0.010300(PDBName=2HG,ResName=LYS,ResNum=329_A)  0    3.94607800   -4.82669000   -3.36495000 L
 H-HC-0.062100(PDBName=1HD,ResName=LYS,ResNum=329_A)  0    5.51151700   -2.28848700   -3.98356700 L
 H-HC-0.062100(PDBName=2HD,ResName=LYS,ResNum=329_A)  0    4.49813900   -3.11949500   -5.16760500 L
 H-HP-0.113500(PDBName=1HE,ResName=LYS,ResNum=329_A)  0    2.51723300   -2.80826100   -3.75078300 H
 H-HP-0.113500(PDBName=2HE,ResName=LYS,ResNum=329_A)  0    3.26127900   -1.27791100   -4.22008000 H
 H-H-0.340000(PDBName=1HZ,ResName=LYS,ResNum=329_A)  0    4.35627400   -1.29656900   -1.97722300 H
 H-H-0.340000(PDBName=2HZ,ResName=LYS,ResNum=329_A)  0    3.34415400   -2.52744300   -1.54533400 H
 H-H-0.340000(PDBName=3HZ,ResName=LYS,ResNum=329_A)  0    2.66591300   -1.00258700   -2.04690300 H
 H-H1-0.142600(PDBName=HA,ResName=LYS,ResNum=329_A)  0    5.31853600   -6.81827300   -3.05845400 L
 H-H-0.274700(PDBName=H,ResName=LYS,ResNum=329_A)    0    8.10046000   -5.84085800   -2.50959600 L
 H-HC-0.045700(PDBName=1HB,ResName=LEU,ResNum=330_A)  0    5.24113600  -11.05912400   -6.71246300 L
 H-HC-0.045700(PDBName=2HB,ResName=LEU,ResNum=330_A)  0    4.22734400   -9.67213900   -6.33823900 L
 H-HC--0.036100(PDBName=HG,ResName=LEU,ResNum=330_A)  0    4.40362200  -10.23975500   -3.88424600 L
 H-HC-0.100000(PDBName=1HD1,ResName=LEU,ResNum=330_A)  0    2.87992300  -12.16459000   -4.00252200 L
 H-HC-0.100000(PDBName=2HD1,ResName=LEU,ResNum=330_A)  0    3.34743200  -12.44546900   -5.69961900 L
 H-HC-0.100000(PDBName=3HD1,ResName=LEU,ResNum=330_A)  0    2.48719200  -10.96288900   -5.23727600 L
 H-HC-0.100000(PDBName=1HD2,ResName=LEU,ResNum=330_A)  0    5.16156500  -12.51345800   -3.27493300 L
 H-HC-0.100000(PDBName=2HD2,ResName=LEU,ResNum=330_A)  0    5.76736200  -12.75376600   -4.93054000 L
 H-HC-0.100000(PDBName=3HD2,ResName=LEU,ResNum=330_A)  0    6.49562200  -11.52022200   -3.87391500 L
 H-H1-0.092200(PDBName=HA,ResName=LEU,ResNum=330_A)  0    7.11149800  -10.01105800   -5.42305100 L
 H-H-0.271900(PDBName=H,ResName=LEU,ResNum=330_A)    0    5.04531800   -8.24636000   -4.54604000 L
 H-H1-0.035200(PDBName=1HB,ResName=SER,ResNum=331_A)  0    4.55564500   -6.42193400   -9.21320500 L
 H-H1-0.035200(PDBName=2HB,ResName=SER,ResNum=331_A)  0    5.74846900   -5.71086400  -10.31626400 L
 H-HO-0.427500(PDBName=HG,ResName=SER,ResNum=331_A)  0    4.85781000   -4.75840800   -7.98651400 L
 H-H1-0.084300(PDBName=HA,ResName=SER,ResNum=331_A)  0    6.52831200   -7.88849500   -9.71729500 L
 H-H-0.271900(PDBName=H,ResName=SER,ResNum=331_A)    0    5.39777900   -7.37114000   -7.15898200 L
 H-HC-0.079700(PDBName=1HB,ResName=ASN,ResNum=368_A)  0    3.95318200   -6.59656300    6.30240000 L
 H-HC-0.079700(PDBName=2HB,ResName=ASN,ResNum=368_A)  0    3.95753800   -6.32289100    4.56512600 L
 H-H-0.419600(PDBName=1HD2,ResName=ASN,ResNum=368_A)  0    2.15223600   -7.14709500    3.40915600 L
 H-H-0.419600(PDBName=2HD2,ResName=ASN,ResNum=368_A)  0    0.91863700   -8.16435400    4.20873100 L
 H-H1-0.104800(PDBName=HA,ResName=ASN,ResNum=368_A)  0    4.74574900   -9.02660700    5.71115900 L
 H-H-0.271900(PDBName=H,ResName=ASN,ResNum=368_A)    0    6.99481400   -7.43809200    5.12511800 L
 H-HC-0.018700(PDBName=HB,ResName=ILE,ResNum=369_A)  0    3.59488700  -11.31975200    1.58778300 L
 H-HC-0.088200(PDBName=1HG2,ResName=ILE,ResNum=369_A)  0    4.64834200  -12.11692800   -0.48914200 L
 H-HC-0.088200(PDBName=2HG2,ResName=ILE,ResNum=369_A)  0    5.56424800  -10.60259900   -0.64021800 L
 H-HC-0.088200(PDBName=3HG2,ResName=ILE,ResNum=369_A)  0    3.80107800  -10.62031900   -0.81494700 L
 H-HC-0.023600(PDBName=1HG1,ResName=ILE,ResNum=369_A)  0    5.55280700  -11.25497200    3.08508100 L
 H-HC-0.023600(PDBName=2HG1,ResName=ILE,ResNum=369_A)  0    6.61277400  -10.89669100    1.72525900 L
 H-HC-0.018600(PDBName=1HD1,ResName=ILE,ResNum=369_A)  0    6.66803500  -13.27418800    2.50435000 L
 H-HC-0.018600(PDBName=2HD1,ResName=ILE,ResNum=369_A)  0    4.96663700  -13.44892000    2.02683000 L
 H-HC-0.018600(PDBName=3HD1,ResName=ILE,ResNum=369_A)  0    6.22154100  -13.13250200    0.80001700 L
 H-H1-0.086900(PDBName=HA,ResName=ILE,ResNum=369_A)  0    5.19755700   -8.77904900    1.08290000 L
 H-H-0.271900(PDBName=H,ResName=ILE,ResNum=369_A)    0    3.36421400   -9.04831300    3.38794700 L
 H-HC--0.012200(PDBName=1HB,ResName=ASP,ResNum=370_A)  0    3.70415200   -5.27510600   -0.49801500 L
 H-HC--0.012200(PDBName=2HB,ResName=ASP,ResNum=370_A)  0    2.05827900   -4.64515900   -0.48943300 L
 H-H1-0.088000(PDBName=HA,ResName=ASP,ResNum=370_A)  0    1.35860400   -6.92727000    0.42881500 L
 H-H-0.293600(PDBName=H,ResName=ASP,ResNum=370_A)    0    4.14520500   -7.50823500   -0.30016900 L
 H-HC-0.060300(PDBName=1HB,ResName=ALA,ResNum=371_A)  0   -0.97043600  -10.05058000   -1.99117300 L
 H-HC-0.060300(PDBName=2HB,ResName=ALA,ResNum=371_A)  0   -1.89528500   -9.52140600   -3.40310500 L
 H-HC-0.060300(PDBName=3HB,ResName=ALA,ResNum=371_A)  0   -2.05792200   -8.64145200   -1.88443000 L
 H-H1-0.082300(PDBName=HA,ResName=ALA,ResNum=371_A)  0    0.46143100   -8.83328000   -3.59064900 L
 H-H-0.271900(PDBName=H,ResName=ALA,ResNum=371_A)    0    0.33251100   -8.37479500   -0.90040200 L
 H-HC--0.017300(PDBName=1HB,ResName=GLU,ResNum=372_A)  0    0.83921200   -6.57684000   -7.37945800 L
 H-HC--0.017300(PDBName=2HB,ResName=GLU,ResNum=372_A)  0    0.21131700   -4.95529400   -7.63931000 L
 H-HC--0.042500(PDBName=1HG,ResName=GLU,ResNum=372_A)  0    1.65460900   -5.58827500   -5.05143200 L
 H-HC--0.042500(PDBName=2HG,ResName=GLU,ResNum=372_A)  0    1.44862900   -4.05013600   -5.86574000 L
 H-H1-0.110500(PDBName=HA,ResName=GLU,ResNum=372_A)  0   -1.18622600   -5.16287300   -5.59238700 L
 H-H-0.293600(PDBName=H,ResName=GLU,ResNum=372_A)    0    0.05222800   -7.89818000   -5.40216400 L
 H-HC--0.017300(PDBName=1HB,ResName=GLU,ResNum=373_A)  0   -0.48582000   -9.26035600   -9.40547500 L
 H-HC--0.017300(PDBName=2HB,ResName=GLU,ResNum=373_A)  0   -1.78476500  -10.39535800   -9.67967100 L
 H-HC--0.042500(PDBName=1HG,ResName=GLU,ResNum=373_A)  0   -1.38537100  -11.54208600   -7.62325500 L
 H-HC--0.042500(PDBName=2HG,ResName=GLU,ResNum=373_A)  0    0.17295000  -11.28095100   -8.37250000 L
 H-H1-0.110500(PDBName=HA,ResName=GLU,ResNum=373_A)  0   -2.70173000   -8.21595000   -9.26693700 L
 H-H-0.293600(PDBName=H,ResName=GLU,ResNum=373_A)    0   -0.61506700   -8.09208300   -7.34100900 L
 H-HC--0.029700(PDBName=HB,ResName=VAL,ResNum=402_A)  0   -1.11853600   -8.43522000    0.28678900 L
 H-HC-0.079100(PDBName=1HG1,ResName=VAL,ResNum=402_A)  0   -3.46072000   -6.78709700    1.33492300 L
 H-HC-0.079100(PDBName=2HG1,ResName=VAL,ResNum=402_A)  0   -2.42965600   -6.35662100   -0.04913800 L
 H-HC-0.079100(PDBName=3HG1,ResName=VAL,ResNum=402_A)  0   -3.45767100   -7.77154900   -0.14935400 L
 H-HC-0.079100(PDBName=1HG2,ResName=VAL,ResNum=402_A)  0   -1.40034200   -6.62524300    2.70854300 L
 H-HC-0.079100(PDBName=2HG2,ResName=VAL,ResNum=402_A)  0    0.04837600   -7.56435400    2.27141100 L
 H-HC-0.079100(PDBName=3HG2,ResName=VAL,ResNum=402_A)  0   -0.50724100   -6.24855400    1.23549900 L
 H-H1-0.096900(PDBName=HA,ResName=VAL,ResNum=402_A)  0   -2.53455600   -8.81018100    2.94223400 L
 H-H-0.271900(PDBName=H,ResName=VAL,ResNum=402_A)    0   -0.79661300  -10.79608400    1.56213600 L
 H-HC-0.018700(PDBName=HB,ResName=ILE,ResNum=403_A)  0   -7.42653600  -11.25067600    0.83959500 L
 H-HC-0.088200(PDBName=1HG2,ResName=ILE,ResNum=403_A)  0   -6.36516500  -13.25600400    1.67106100 L
 H-HC-0.088200(PDBName=2HG2,ResName=ILE,ResNum=403_A)  0   -4.89195500  -12.36070900    2.11010100 L
 H-HC-0.088200(PDBName=3HG2,ResName=ILE,ResNum=403_A)  0   -5.33831300  -12.57554500    0.40933400 L
 H-HC-0.023600(PDBName=1HG1,ResName=ILE,ResNum=403_A)  0   -6.13964700  -10.59556600    3.53381600 L
 H-HC-0.023600(PDBName=2HG1,ResName=ILE,ResNum=403_A)  0   -7.59742300   -9.86272200    2.85703400 L
 H-HC-0.018600(PDBName=1HD1,ResName=ILE,ResNum=403_A)  0   -8.26639900  -11.47344000    4.48753800 L
 H-HC-0.018600(PDBName=2HD1,ResName=ILE,ResNum=403_A)  0   -7.30710900  -12.75016600    3.72574800 L
 H-HC-0.018600(PDBName=3HD1,ResName=ILE,ResNum=403_A)  0   -8.72723200  -12.07751600    2.88303300 L
 H-H1-0.086900(PDBName=HA,ResName=ILE,ResNum=403_A)  0   -5.36475500  -10.33939200   -0.16918500 L
 H-H-0.271900(PDBName=H,ResName=ILE,ResNum=403_A)    0   -4.65265400   -8.81418200    2.24818400 L
 H-HC-0.017100(PDBName=1HB,ResName=GLN,ResNum=404_A)  0   -7.23187500   -7.86134500   -3.34067800 L
 H-HC-0.017100(PDBName=2HB,ResName=GLN,ResNum=404_A)  0   -7.83433100   -6.21649400   -3.10904300 L
 H-HC-0.035200(PDBName=1HG,ResName=GLN,ResNum=404_A)  0   -5.04825300   -7.13069000   -2.26598800 L
 H-HC-0.035200(PDBName=2HG,ResName=GLN,ResNum=404_A)  0   -5.69114000   -5.47987900   -2.22174300 L
 H-H-0.425100(PDBName=1HE2,ResName=GLN,ResNum=404_A)  0   -3.25024000   -6.35649200   -3.75555400 L
 H-H-0.425100(PDBName=2HE2,ResName=GLN,ResNum=404_A)  0   -3.71809400   -6.09370700   -5.41930200 L
 H-H1-0.085000(PDBName=HA,ResName=GLN,ResNum=404_A)  0   -7.49768200   -6.48304900   -0.63565800 L
 H-H-0.271900(PDBName=H,ResName=GLN,ResNum=404_A)    0   -6.59081100   -9.17909800   -1.47273100 L
 H-HC-0.060300(PDBName=1HB,ResName=ALA,ResNum=405_A)  0  -11.62235400   -5.62487300    0.91127600 L
 H-HC-0.060300(PDBName=2HB,ResName=ALA,ResNum=405_A)  0  -13.15233000   -5.95123600    0.07190300 L
 H-HC-0.060300(PDBName=3HB,ResName=ALA,ResNum=405_A)  0  -11.96559300   -4.86265300   -0.66949400 L
 H-H1-0.082300(PDBName=HA,ResName=ALA,ResNum=405_A)  0  -11.64712600   -7.85003000   -0.18556900 L
 H-H-0.271900(PDBName=H,ResName=ALA,ResNum=405_A)    0   -9.59279500   -5.94101600   -0.42128300 L
 H-HC-0.029500(PDBName=1HB,ResName=TYR,ResNum=406_A)  0  -12.82716900   -4.64138300   -4.81899100 L
 H-HC-0.029500(PDBName=2HB,ResName=TYR,ResNum=406_A)  0  -12.60855600   -5.50037200   -6.32490500 L
 H-HA-0.169900(PDBName=HD2,ResName=TYR,ResNum=406_A)  0  -11.29979300   -2.91730900   -4.32781000 L
 H-HA-0.169900(PDBName=HD1,ResName=TYR,ResNum=406_A)  0  -10.04625700   -6.15292400   -6.91082400 L
 H-HA-0.165600(PDBName=HE2,ResName=TYR,ResNum=406_A)  0   -9.15186100   -1.77872600   -4.72959300 L
 H-HA-0.165600(PDBName=HE1,ResName=TYR,ResNum=406_A)  0   -7.87233200   -5.04717800   -7.23573300 L
 H-HO-0.399200(PDBName=HH,ResName=TYR,ResNum=406_A)  0   -6.52350200   -3.38802300   -6.58013800 L
 H-H1-0.087600(PDBName=HA,ResName=TYR,ResNum=406_A)  0  -13.20288400   -6.98895600   -4.52285800 L
 H-H-0.271900(PDBName=H,ResName=TYR,ResNum=406_A)    0  -10.96428000   -5.76224300   -3.03335900 L
 H-HC-0.032700(PDBName=1HB,ResName=ARG,ResNum=431_A)  0   -1.35934300   -7.06481400    6.43953500 L
 H-HC-0.032700(PDBName=2HB,ResName=ARG,ResNum=431_A)  0   -1.83155200   -7.07225100    4.74945100 L
 H-HC-0.028500(PDBName=1HG,ResName=ARG,ResNum=431_A)  0   -2.60615900   -5.13177900    6.93537600 L
 H-HC-0.028500(PDBName=2HG,ResName=ARG,ResNum=431_A)  0   -3.66627500   -5.32077100    5.55238800 L
 H-H1-0.068700(PDBName=1HD,ResName=ARG,ResNum=431_A)  0   -2.00375600   -4.66427600    4.00140000 L
 H-H1-0.068700(PDBName=2HD,ResName=ARG,ResNum=431_A)  0   -2.15400900   -3.43418200    5.24934300 L
 H-H-0.345600(PDBName=HE,ResName=ARG,ResNum=431_A)   0   -0.04547600   -4.53418500    6.28293100 L
 H-H-0.447800(PDBName=1HH1,ResName=ARG,ResNum=431_A)  0    1.12592500   -4.14528200    2.50290600 L
 H-H-0.447800(PDBName=2HH1,ResName=ARG,ResNum=431_A)  0   -0.58809100   -4.31465400    2.76468900 L
 H-H-0.447800(PDBName=1HH2,ResName=ARG,ResNum=431_A)  0    2.29391600   -4.42106500    5.58140700 L
 H-H-0.447800(PDBName=2HH2,ResName=ARG,ResNum=431_A)  0    2.48600200   -4.46942500    3.83932900 L
 H-H1-0.156000(PDBName=HA,ResName=ARG,ResNum=431_A)  0   -3.70742100   -7.69758100    7.06041400 L
 H-H-0.274700(PDBName=H,ResName=ARG,ResNum=431_A)    0   -1.92409900   -9.40323900    5.48157800 L
 H-HC-0.045700(PDBName=1HB,ResName=LEU,ResNum=432_A)  0   -8.18920000   -9.00487400    5.72863900 L
 H-HC-0.045700(PDBName=2HB,ResName=LEU,ResNum=432_A)  0   -8.09586000   -7.48778200    6.62584100 L
 H-HC--0.036100(PDBName=HG,ResName=LEU,ResNum=432_A)  0   -9.52227100   -6.36992200    4.92479100 L
 H-HC-0.100000(PDBName=1HD1,ResName=LEU,ResNum=432_A)  0   -9.77942200   -9.15586900    3.70106800 L
 H-HC-0.100000(PDBName=2HD1,ResName=LEU,ResNum=432_A)  0  -10.76821100   -7.74060900    3.28255200 L
 H-HC-0.100000(PDBName=3HD1,ResName=LEU,ResNum=432_A)  0   -9.04842700   -7.73202800    2.92183900 L
 H-HC-0.100000(PDBName=1HD2,ResName=LEU,ResNum=432_A)  0  -10.51346200   -7.40330700    6.92716700 L
 H-HC-0.100000(PDBName=2HD2,ResName=LEU,ResNum=432_A)  0  -10.69563900   -8.94236800    6.05155700 L
 H-HC-0.100000(PDBName=3HD2,ResName=LEU,ResNum=432_A)  0  -11.60615500   -7.50492900    5.53772400 L
 H-H1-0.092200(PDBName=HA,ResName=LEU,ResNum=432_A)  0   -6.93488700   -8.05244500    3.87672900 L
 H-H-0.271900(PDBName=H,ResName=LEU,ResNum=432_A)    0   -5.80147400   -8.25278500    6.50422100 L
 H-HC--0.029700(PDBName=HB,ResName=VAL,ResNum=433_A)  0   -5.89743600   -2.87348000    1.54109200 L
 H-HC-0.079100(PDBName=1HG2,ResName=VAL,ResNum=433_A)  0   -5.55783300   -5.81777600    0.87570200 L
 H-HC-0.079100(PDBName=2HG2,ResName=VAL,ResNum=433_A)  0   -4.60892800   -4.52067400    0.14978600 L
 H-HC-0.079100(PDBName=3HG2,ResName=VAL,ResNum=433_A)  0   -6.34920600   -4.56374700   -0.10499500 L
 H-HC-0.079100(PDBName=1HG1,ResName=VAL,ResNum=433_A)  0   -4.53231500   -3.21010900    3.48651800 L
 H-HC-0.079100(PDBName=2HG1,ResName=VAL,ResNum=433_A)  0   -4.35742800   -4.95059600    3.13476100 L
 H-HC-0.079100(PDBName=3HG1,ResName=VAL,ResNum=433_A)  0   -3.62667200   -3.73927500    2.07335900 L
 H-H1-0.096900(PDBName=HA,ResName=VAL,ResNum=433_A)  0   -7.17554000   -3.58847700    3.48168300 L
 H-H-0.271900(PDBName=H,ResName=VAL,ResNum=433_A)    0   -6.98718900   -6.42293700    2.54651400 L
 H-HC-0.036200(PDBName=1HB,ResName=LYS,ResNum=434_A)  0   -9.94227200   -0.78081800    0.93977900 L
 H-HC-0.036200(PDBName=2HB,ResName=LYS,ResNum=434_A)  0  -11.14368900   -1.33314800   -0.24648700 L
 H-HC-0.010300(PDBName=1HG,ResName=LYS,ResNum=434_A)  0  -11.10146800   -2.40342800    2.59873700 L
 H-HC-0.010300(PDBName=2HG,ResName=LYS,ResNum=434_A)  0  -12.41253400   -2.49994200    1.41197400 L
 H-HC-0.062100(PDBName=1HD,ResName=LYS,ResNum=434_A)  0  -11.33653500    0.06441500    2.64014100 L
 H-HC-0.062100(PDBName=2HD,ResName=LYS,ResNum=434_A)  0  -12.77434000   -0.06549300    1.60795200 L
 H-HP-0.113500(PDBName=1HE,ResName=LYS,ResNum=434_A)  0  -12.54986100   -1.67345700    4.15998800 L
 H-HP-0.113500(PDBName=2HE,ResName=LYS,ResNum=434_A)  0  -14.01464100   -1.20542500    3.26723500 L
 H-H-0.340000(PDBName=1HZ,ResName=LYS,ResNum=434_A)  0  -13.70019200    0.20319600    5.27745800 L
 H-H-0.340000(PDBName=2HZ,ResName=LYS,ResNum=434_A)  0  -12.21103800    0.65556700    4.73742400 L
 H-H-0.340000(PDBName=3HZ,ResName=LYS,ResNum=434_A)  0  -13.47125300    1.15504800    3.95441900 L
 H-H1-0.142600(PDBName=HA,ResName=LYS,ResNum=434_A)  0  -10.43925300   -3.69609400    0.39621400 L
 H-H-0.274700(PDBName=H,ResName=LYS,ResNum=434_A)    0   -8.45860900   -2.23797600    2.01128300 L
 H-H1-0.069800(PDBName=1HA,ResName=GLY,ResNum=435_A)  0   -6.42848900   -2.62749400   -2.09129400 L
 H-H1-0.069800(PDBName=2HA,ResName=GLY,ResNum=435_A)  0   -7.72672400   -2.59681900   -3.24657400 L
 H-H-0.271900(PDBName=H,ResName=GLY,ResNum=435_A)    0   -8.26466100   -1.07629100   -0.77987700 L
 H-HC-0.060300(PDBName=1HB,ResName=ALA,ResNum=436_A)  0   -3.22869200    0.27771200   -2.21041000 L
 H-HC-0.060300(PDBName=2HB,ResName=ALA,ResNum=436_A)  0   -2.70096600    1.24937800   -3.59048000 L
 H-HC-0.060300(PDBName=3HB,ResName=ALA,ResNum=436_A)  0   -2.86069300   -0.50399100   -3.75857500 L
 H-H1-0.082300(PDBName=HA,ResName=ALA,ResNum=436_A)  0   -5.15805900    1.42922500   -3.20022500 L
 H-H-0.271900(PDBName=H,ResName=ALA,ResNum=436_A)    0   -4.96043900   -1.49665700   -3.20308400 L
 H-HC-0.029500(PDBName=1HB,ResName=TYR,ResNum=437_A)  0   -4.88384100   -2.20065200   -7.84279500 L
 H-HC-0.029500(PDBName=2HB,ResName=TYR,ResNum=437_A)  0   -3.92024800   -1.34155800   -9.03286500 L
 H-HA-0.169900(PDBName=HD2,ResName=TYR,ResNum=437_A)  0   -1.57821000   -0.71739600   -8.57738400 L
 H-HA-0.169900(PDBName=HD1,ResName=TYR,ResNum=437_A)  0   -3.89098000   -2.89760200   -5.65574800 L
 H-HA-0.165600(PDBName=HE2,ResName=TYR,ResNum=437_A)  0    0.45658000   -1.00709000   -7.14970100 L
 H-HA-0.165600(PDBName=HE1,ResName=TYR,ResNum=437_A)  0   -1.86447800   -3.12768300   -4.24007100 L
 H-HO-0.399200(PDBName=HH,ResName=TYR,ResNum=437_A)  0    0.39015000   -2.66771400   -4.01975100 L
 H-H1-0.087600(PDBName=HA,ResName=TYR,ResNum=437_A)  0   -4.06003600    0.71318400   -7.73798800 L
 H-H-0.271900(PDBName=H,ResName=TYR,ResNum=437_A)    0   -5.18909700   -1.01421700   -5.64089900 L
 H-HC-0.033900(PDBName=1HB,ResName=TRP,ResNum=438_A)  0   -9.03971400    0.09349800   -6.02650100 L
 H-HC-0.033900(PDBName=2HB,ResName=TRP,ResNum=438_A)  0   -8.73197900    1.65797400   -6.74563500 L
 H-H4-0.206200(PDBName=HD1,ResName=TRP,ResNum=438_A)  0  -11.40843300   -0.72712000   -8.14818100 L
 H-H-0.341200(PDBName=HE1,ResName=TRP,ResNum=438_A)  0  -13.73998500    0.28673100   -7.75650500 L
 H-HA-0.170000(PDBName=HE3,ResName=TRP,ResNum=438_A)  0  -10.11622700    3.24401800   -5.19893700 L
 H-HA-0.144700(PDBName=HZ3,ResName=TRP,ResNum=438_A)  0  -11.83879700    4.84100700   -4.40548300 L
 H-HA-0.157200(PDBName=HZ2,ResName=TRP,ResNum=438_A)  0  -14.86330900    2.64344200   -6.54682800 L
 H-HA-0.141700(PDBName=HH2,ResName=TRP,ResNum=438_A)  0  -14.21613500    4.55198300   -5.07660800 L
 H-H1-0.112300(PDBName=HA,ResName=TRP,ResNum=438_A)  0   -9.10903700   -0.94871200   -8.23990700 L
 H-H-0.271900(PDBName=H,ResName=TRP,ResNum=438_A)    0   -7.06770400   -0.97059000   -7.09313300 L
 H-HC-0.060300(PDBName=1HB,ResName=ALA,ResNum=485_A)  0   -4.16087900   -3.27676900    6.68409900 L
 H-HC-0.060300(PDBName=2HB,ResName=ALA,ResNum=485_A)  0   -4.37143500   -1.64098600    6.04260100 L
 H-HC-0.060300(PDBName=3HB,ResName=ALA,ResNum=485_A)  0   -5.39822600   -2.95784000    5.44760300 L
 H-H1-0.082300(PDBName=HA,ResName=ALA,ResNum=485_A)  0   -5.40028100   -1.87873500    8.28349200 L
 H-H-0.271900(PDBName=H,ResName=ALA,ResNum=485_A)    0   -7.13075300   -3.95820800    7.04893100 L
 H-H1-0.004300(PDBName=HB,ResName=THR,ResNum=486_A)  0   -9.52322500    0.12930600    7.28460500 L
 H-HC-0.064200(PDBName=1HG2,ResName=THR,ResNum=486_A)  0   -8.52064500   -0.06383100    9.53622300 L
 H-HC-0.064200(PDBName=2HG2,ResName=THR,ResNum=486_A)  0  -10.11620600    0.70623700    9.58333800 L
 H-HC-0.064200(PDBName=3HG2,ResName=THR,ResNum=486_A)  0   -8.65584000    1.69708700    9.74762000 L
 H-HO-0.410200(PDBName=HG1,ResName=THR,ResNum=486_A)  0  -10.08843100    2.07159000    6.49689500 L
 H-H1-0.100700(PDBName=HA,ResName=THR,ResNum=486_A)  0   -7.73395300    1.26324200    6.05477800 L
 H-H-0.271900(PDBName=H,ResName=THR,ResNum=486_A)    0   -6.00688700    0.18681300    8.04166300 L
 H-HC-0.036700(PDBName=1HB,ResName=HIS,ResNum=487_A)  0   -7.18264800    6.98454400    7.09976100 L
 H-HC-0.036700(PDBName=2HB,ResName=HIS,ResNum=487_A)  0   -8.46478400    5.93699500    6.48783200 L
 H-H4-0.186200(PDBName=HD2,ResName=HIS,ResNum=487_A)  0   -8.32925300    5.66229400    3.95657500 L
 H-H-0.333900(PDBName=HE2,ResName=HIS,ResNum=487_A)  0   -6.27951300    5.50471900    2.21803000 L
 H-H5-0.143500(PDBName=HE1,ResName=HIS,ResNum=487_A)  0   -4.13335100    5.71744200    3.37518700 L
 H-H1-0.136000(PDBName=HA,ResName=HIS,ResNum=487_A)  0   -5.89745700    4.99327800    7.81618400 L
 H-H-0.271900(PDBName=H,ResName=HIS,ResNum=487_A)    0   -7.85260300    3.54952400    6.24636300 L
 H-HC-0.017100(PDBName=1HB,ResName=GLN,ResNum=511_A)  0   -1.13645800   -1.79421100    8.52536700 L
 H-HC-0.017100(PDBName=2HB,ResName=GLN,ResNum=511_A)  0   -2.80676300   -2.30613300    8.28210000 L
 H-HC-0.035200(PDBName=1HG,ResName=GLN,ResNum=511_A)  0   -1.20977300   -3.16943700   10.71733300 L
 H-HC-0.035200(PDBName=2HG,ResName=GLN,ResNum=511_A)  0   -2.75184200   -3.79519100   10.15659800 L
 H-H-0.425100(PDBName=1HE2,ResName=GLN,ResNum=511_A)  0   -1.99916000   -5.97035800   10.04220800 L
 H-H-0.425100(PDBName=2HE2,ResName=GLN,ResNum=511_A)  0   -0.72996200   -6.43131300    8.89114700 L
 H-H1-0.085000(PDBName=HA,ResName=GLN,ResNum=511_A)  0   -1.68384300   -0.54257800   10.49894100 L
 H-H-0.271900(PDBName=H,ResName=GLN,ResNum=511_A)    0   -4.54269700   -1.30889200   10.40827000 L
 H-H1-0.111200(PDBName=1HB,ResName=CYS,ResNum=512_A)  0   -4.07448800    3.03361900   10.02418900 L
 H-H1-0.111200(PDBName=2HB,ResName=CYS,ResNum=512_A)  0   -3.54803600    4.49746200    9.19068500 L
 H-HS-0.193300(PDBName=HG,ResName=CYS,ResNum=512_A)  0   -0.97092300    4.18730000    9.91908100 L
 H-H1-0.112400(PDBName=HA,ResName=CYS,ResNum=512_A)  0   -3.58616800    2.50886300    7.70916300 L
 H-H-0.271900(PDBName=H,ResName=CYS,ResNum=512_A)    0   -1.33305100    1.35437600    9.29774000 L
 H-HC-0.045700(PDBName=1HB,ResName=LEU,ResNum=513_A)  0   -0.58633200    5.46619300    3.69744800 L
 H-HC-0.045700(PDBName=2HB,ResName=LEU,ResNum=513_A)  0   -2.21748800    5.82068800    4.22298900 L
 H-HC--0.036100(PDBName=HG,ResName=LEU,ResNum=513_A)  0   -2.87081500    3.49093800    4.00769300 L
 H-HC-0.100000(PDBName=1HD1,ResName=LEU,ResNum=513_A)  0   -2.65018000    3.17355200    1.63500800 L
 H-HC-0.100000(PDBName=2HD1,ResName=LEU,ResNum=513_A)  0   -1.18431900    4.16590900    1.57825300 L
 H-HC-0.100000(PDBName=3HD1,ResName=LEU,ResNum=513_A)  0   -2.76552300    4.91441700    1.90542600 L
 H-HC-0.100000(PDBName=1HD2,ResName=LEU,ResNum=513_A)  0    0.03536500    2.95240600    3.23572300 L
 H-HC-0.100000(PDBName=2HD2,ResName=LEU,ResNum=513_A)  0   -0.79373500    2.34861200    4.69416400 L
 H-HC-0.100000(PDBName=3HD2,ResName=LEU,ResNum=513_A)  0   -1.30281300    1.80957600    3.08888300 L
 H-H1-0.092200(PDBName=HA,ResName=LEU,ResNum=513_A)  0   -0.04920300    4.35593700    5.72867100 L
 H-H-0.271900(PDBName=H,ResName=LEU,ResNum=513_A)    0   -2.95469500    4.34254300    6.32775900 L
 H-HC-0.036700(PDBName=1HB,ResName=HIS,ResNum=514_A)  0    2.83325000    7.36128700    7.87434900 L
 H-HC-0.036700(PDBName=2HB,ResName=HIS,ResNum=514_A)  0    3.09315500    7.50513600    6.12755800 L
 H-H4-0.186200(PDBName=HD2,ResName=HIS,ResNum=514_A)  0    4.71305100    9.35129600    5.60146800 L
 H-H-0.333900(PDBName=HE2,ResName=HIS,ResNum=514_A)  0    4.83959400   11.87136500    6.23808100 L
 H-H5-0.143500(PDBName=HE1,ResName=HIS,ResNum=514_A)  0    3.25631700   12.39692700    8.19934500 L
 H-H1-0.136000(PDBName=HA,ResName=HIS,ResNum=514_A)  0    0.62250400    8.32277000    7.68827200 L
 H-H-0.271900(PDBName=H,ResName=HIS,ResNum=514_A)    0    1.31698500    5.94226600    6.19961900 L
 H-H1-0.069800(PDBName=1HA,ResName=GLY,ResNum=515_A)  0    0.11453600   12.25251600    5.64824300 L
 H-H1-0.069800(PDBName=2HA,ResName=GLY,ResNum=515_A)  0    0.49633700   11.28170600    4.23081800 L
 H-H-0.271900(PDBName=H,ResName=GLY,ResNum=515_A)    0    0.68165300   10.45014900    7.00281500 L
 H-HC-0.024100(PDBName=1HB,ResName=MET,ResNum=516_A)  0   -3.43287000    7.96989000    4.41603600 L
 H-HC-0.024100(PDBName=2HB,ResName=MET,ResNum=516_A)  0   -4.99458700    8.71133700    4.01595100 L
 H-H1-0.044000(PDBName=1HG,ResName=MET,ResNum=516_A)  0   -2.28675000    9.42835200    2.84131500 L
 H-H1-0.044000(PDBName=2HG,ResName=MET,ResNum=516_A)  0   -3.78294800   10.28874800    2.47883100 L
 H-H1-0.068400(PDBName=1HE,ResName=MET,ResNum=516_A)  0   -5.58176200    9.52438200    0.85352400 L
 H-H1-0.068400(PDBName=2HE,ResName=MET,ResNum=516_A)  0   -6.00916000    8.18408800    1.94688600 L
 H-H1-0.068400(PDBName=3HE,ResName=MET,ResNum=516_A)  0   -5.74642700    7.87758700    0.22033100 L
 H-H1-0.088000(PDBName=HA,ResName=MET,ResNum=516_A)  0   -4.16383700   10.89360200    4.83175000 L
 H-H-0.271900(PDBName=H,ResName=MET,ResNum=516_A)    0   -1.77259200    9.52846100    5.96559800 L
 H-HC-0.032700(PDBName=1HB,ResName=ARG,ResNum=538_A)  0    1.22696400   -2.70785000   11.57075300 L
 H-HC-0.032700(PDBName=2HB,ResName=ARG,ResNum=538_A)  0    0.51601400   -1.87271100   10.17956100 L
 H-HC-0.028500(PDBName=1HG,ResName=ARG,ResNum=538_A)  0    3.42185900   -2.37474400   10.81162900 L
 H-HC-0.028500(PDBName=2HG,ResName=ARG,ResNum=538_A)  0    2.96655700   -0.99265400    9.80624800 L
 H-H1-0.068700(PDBName=1HD,ResName=ARG,ResNum=538_A)  0    3.52798900   -2.65401500    8.30285000 L
 H-H1-0.068700(PDBName=2HD,ResName=ARG,ResNum=538_A)  0    1.78326600   -2.50308300    8.24358900 L
 H-H-0.345600(PDBName=HE,ResName=ARG,ResNum=538_A)   0    1.55844900   -4.65661900    8.99030400 L
 H-H-0.447800(PDBName=1HH1,ResName=ARG,ResNum=538_A)  0    5.40657800   -5.58470300    8.97476900 L
 H-H-0.447800(PDBName=2HH1,ResName=ARG,ResNum=538_A)  0    5.02648400   -3.88625500    9.20875200 L
 H-H-0.447800(PDBName=1HH2,ResName=ARG,ResNum=538_A)  0    3.98679700   -7.05226500    8.76755700 L
 H-H-0.447800(PDBName=2HH2,ResName=ARG,ResNum=538_A)  0    2.25496000   -6.77086400    8.86574200 L
 H-H1-0.156000(PDBName=HA,ResName=ARG,ResNum=538_A)  0    2.23825200   -0.43815000   12.22036700 L
 H-H-0.274700(PDBName=H,ResName=ARG,ResNum=538_A)    0   -0.61698400   -1.10616200   12.56736000 L
 H-HC-0.018700(PDBName=HB,ResName=ILE,ResNum=539_A)  0    3.61358800    3.83943800   11.38062000 L
 H-HC-0.088200(PDBName=1HG2,ResName=ILE,ResNum=539_A)  0    3.26349900    6.18216100   10.58226900 L
 H-HC-0.088200(PDBName=2HG2,ResName=ILE,ResNum=539_A)  0    3.50536600    5.09004600    9.23722300 L
 H-HC-0.088200(PDBName=3HG2,ResName=ILE,ResNum=539_A)  0    1.86366100    5.64537000    9.63006600 L
 H-HC-0.023600(PDBName=1HG1,ResName=ILE,ResNum=539_A)  0    1.51007600    3.65678600   12.79203900 L
 H-HC-0.023600(PDBName=2HG1,ResName=ILE,ResNum=539_A)  0    0.79000100    4.93523800   11.81827100 L
 H-HC-0.018600(PDBName=1HD1,ResName=ILE,ResNum=539_A)  0    1.72670300    5.69002700   14.01114800 L
 H-HC-0.018600(PDBName=2HD1,ResName=ILE,ResNum=539_A)  0    3.34742000    5.21399100   13.46683200 L
 H-HC-0.018600(PDBName=3HD1,ResName=ILE,ResNum=539_A)  0    2.47070800    6.53091600   12.64618700 L
 H-H1-0.086900(PDBName=HA,ResName=ILE,ResNum=539_A)  0    1.04249600    3.24869900    9.86522400 L
 H-H-0.271900(PDBName=H,ResName=ILE,ResNum=539_A)    0    2.26181100    1.77379900   12.01587500 L
 H-HC-0.029500(PDBName=1HB,ResName=TYR,ResNum=540_A)  0    1.22088600    1.67763800    5.91322600 L
 H-HC-0.029500(PDBName=2HB,ResName=TYR,ResNum=540_A)  0    1.70292100    2.99657300    4.87520400 L
 H-HA-0.169900(PDBName=HD1,ResName=TYR,ResNum=540_A)  0    1.41519700   -0.47748600    5.14036800 L
 H-HA-0.169900(PDBName=HD2,ResName=TYR,ResNum=540_A)  0    3.98305900    2.55988500    3.48473300 L
 H-HA-0.165600(PDBName=HE1,ResName=TYR,ResNum=540_A)  0    2.25873400   -2.09221900    3.45193300 L
 H-HA-0.165600(PDBName=HE2,ResName=TYR,ResNum=540_A)  0    4.83350900    0.90444600    1.80249300 L
 H-HO-0.399200(PDBName=HH,ResName=TYR,ResNum=540_A)  0    3.55384800   -2.43328300    1.67107700 L
 H-H1-0.087600(PDBName=HA,ResName=TYR,ResNum=540_A)  0    3.87370900    1.92899700    6.62216700 L
 H-H-0.271900(PDBName=H,ResName=TYR,ResNum=540_A)    0    1.36573900    3.00910200    7.77507300 L
 H-HC-0.060300(PDBName=1HB,ResName=ALA,ResNum=541_A)  0    6.51532400    5.52569400    7.75030600 L
 H-HC-0.060300(PDBName=2HB,ResName=ALA,ResNum=541_A)  0    6.42883200    7.07558700    6.88406600 L
 H-HC-0.060300(PDBName=3HB,ResName=ALA,ResNum=541_A)  0    4.96392700    6.36343400    7.58752600 L
 H-H1-0.082300(PDBName=HA,ResName=ALA,ResNum=541_A)  0    4.99941300    6.03490100    5.15966100 L
 H-H-0.271900(PDBName=H,ResName=ALA,ResNum=541_A)    0    5.51497100    3.30571300    6.18640000 L
 H-HC-0.025300(PDBName=1HB,ResName=PRO,ResNum=542_A)  0    7.95076400    3.69274500    0.85733600 L
 H-HC-0.025300(PDBName=2HB,ResName=PRO,ResNum=542_A)  0    7.62249900    5.45958000    0.86782000 L
 H-HC-0.021300(PDBName=1HG,ResName=PRO,ResNum=542_A)  0    5.80351700    3.20268600    1.73218400 L
 H-HC-0.021300(PDBName=2HG,ResName=PRO,ResNum=542_A)  0    5.42373000    4.62092000    0.70086000 L
 H-H1-0.039100(PDBName=1HD,ResName=PRO,ResNum=542_A)  0    4.79366500    4.62624200    3.32330300 L
 H-H1-0.039100(PDBName=2HD,ResName=PRO,ResNum=542_A)  0    5.46768000    6.09465100    2.56789400 L
 H-H1-0.064100(PDBName=HA,ResName=PRO,ResNum=542_A)  0    8.35488400    3.61825400    3.12400400 L
 H-H1-0.004300(PDBName=HB,ResName=THR,ResNum=548_A)  0   10.46906700    1.86347100   -5.75468100 L
 H-HC-0.064200(PDBName=1HG2,ResName=THR,ResNum=548_A)  0   12.37246500    0.79589500   -6.87761300 L
 H-HC-0.064200(PDBName=2HG2,ResName=THR,ResNum=548_A)  0   11.18397000    1.38220000   -8.05733200 L
 H-HC-0.064200(PDBName=3HG2,ResName=THR,ResNum=548_A)  0   12.69733400    2.28128500   -7.78971700 L
 H-HO-0.410200(PDBName=HG1,ResName=THR,ResNum=548_A)  0   12.34618500    2.01727600   -4.70361600 L
 H-H1-0.100700(PDBName=HA,ResName=THR,ResNum=548_A)  0   10.06925400    3.52803800   -7.68112400 L
 H-H-0.271900(PDBName=H,ResName=THR,ResNum=548_A)    0   12.57897100    4.48399300   -6.80238200 L
 H-HC-0.045700(PDBName=1HB,ResName=LEU,ResNum=549_A)  0    9.74857400    7.23575600   -3.36127000 L
 H-HC-0.045700(PDBName=2HB,ResName=LEU,ResNum=549_A)  0    9.38817300    8.12934900   -4.83498900 L
 H-HC--0.036100(PDBName=HG,ResName=LEU,ResNum=549_A)  0    7.16141700    8.71943000   -3.98443700 L
 H-HC-0.100000(PDBName=1HD1,ResName=LEU,ResNum=549_A)  0    7.97171800    7.25980800   -1.42766000 L
 H-HC-0.100000(PDBName=2HD1,ResName=LEU,ResNum=549_A)  0    6.52831400    8.27249100   -1.63711100 L
 H-HC-0.100000(PDBName=3HD1,ResName=LEU,ResNum=549_A)  0    6.67233400    6.75925600   -2.53266300 L
 H-HC-0.100000(PDBName=1HD2,ResName=LEU,ResNum=549_A)  0    9.08275700   10.16407200   -3.48412700 L
 H-HC-0.100000(PDBName=2HD2,ResName=LEU,ResNum=549_A)  0    9.36623400    9.27375100   -1.97049900 L
 H-HC-0.100000(PDBName=3HD2,ResName=LEU,ResNum=549_A)  0    7.87478300   10.21577500   -2.18946000 L
 H-H1-0.092200(PDBName=HA,ResName=LEU,ResNum=549_A)  0    8.00578000    5.56938700   -3.92991300 L
 H-H-0.271900(PDBName=H,ResName=LEU,ResNum=549_A)    0   10.29595800    6.08561100   -5.70364800 L
 H-HC-0.045700(PDBName=1HB,ResName=LEU,ResNum=550_A)  0    7.58177200    6.05816500   -9.55522400 L
 H-HC-0.045700(PDBName=2HB,ResName=LEU,ResNum=550_A)  0    8.25840500    7.66947400   -9.33046400 L
 H-HC--0.036100(PDBName=HG,ResName=LEU,ResNum=550_A)  0    5.57515800    7.02950800  -10.64925600 L
 H-HC-0.100000(PDBName=1HD1,ResName=LEU,ResNum=550_A)  0    7.02166900    9.69477800  -10.29897200 L
 H-HC-0.100000(PDBName=2HD1,ResName=LEU,ResNum=550_A)  0    5.45790500    9.23696200   -9.57936700 L
 H-HC-0.100000(PDBName=3HD1,ResName=LEU,ResNum=550_A)  0    5.59565000    9.42223800  -11.32729400 L
 H-HC-0.100000(PDBName=1HD2,ResName=LEU,ResNum=550_A)  0    7.54010700    6.38614200  -11.98855400 L
 H-HC-0.100000(PDBName=2HD2,ResName=LEU,ResNum=550_A)  0    6.68673400    7.76113400  -12.70719600 L
 H-HC-0.100000(PDBName=3HD2,ResName=LEU,ResNum=550_A)  0    8.20510000    8.02545000  -11.81642600 L
 H-H1-0.092200(PDBName=HA,ResName=LEU,ResNum=550_A)  0    6.47713300    8.26255500   -7.78108100 L
 H-H-0.271900(PDBName=H,ResName=LEU,ResNum=550_A)    0    8.48700300    6.48941300   -7.25920800 L
 H-HC-0.060300(PDBName=1HB,ResName=ALA,ResNum=551_A)  0    4.74582900    3.12122600   -9.68333600 L
 H-HC-0.060300(PDBName=2HB,ResName=ALA,ResNum=551_A)  0    4.53517600    2.51687100   -8.02417100 L
 H-HC-0.060300(PDBName=3HB,ResName=ALA,ResNum=551_A)  0    3.13778200    2.67658800   -9.10750100 L
 H-H1-0.082300(PDBName=HA,ResName=ALA,ResNum=551_A)  0    3.26017600    5.05503900   -9.09950400 L
 H-H-0.271900(PDBName=H,ResName=ALA,ResNum=551_A)    0    5.98641300    4.72503500   -8.34596500 L
 H-HC-0.029500(PDBName=1HB,ResName=TYR,ResNum=552_A)  0    4.50206200    3.28568800   -3.64082400 L
 H-HC-0.029500(PDBName=2HB,ResName=TYR,ResNum=552_A)  0    4.90622600    4.98338000   -3.49364800 L
 H-HA-0.169900(PDBName=HD1,ResName=TYR,ResNum=552_A)  0    3.47404300    2.10842000   -1.87221800 L
 H-HA-0.169900(PDBName=HD2,ResName=TYR,ResNum=552_A)  0    3.53603100    6.42119500   -1.79067100 L
 H-HA-0.165600(PDBName=HE1,ResName=TYR,ResNum=552_A)  0    2.63813900    2.08166600    0.46889600 L
 H-HA-0.165600(PDBName=HE2,ResName=TYR,ResNum=552_A)  0    2.69048500    6.37730700    0.56178900 L
 H-HO-0.399200(PDBName=HH,ResName=TYR,ResNum=552_A)  0    2.03462200    5.07258400    2.35544300 L
 H-H1-0.087600(PDBName=HA,ResName=TYR,ResNum=552_A)  0    2.21332600    3.90051100   -4.41543000 L
 H-H-0.271900(PDBName=H,ResName=TYR,ResNum=552_A)    0    4.58476200    4.02099500   -5.91389700 L
 H-HC-0.045700(PDBName=1HB,ResName=LEU,ResNum=553_A)  0    4.90749700    9.07945500   -4.25705400 L
 H-HC-0.045700(PDBName=2HB,ResName=LEU,ResNum=553_A)  0    4.53042200    8.93985800   -5.95580600 L
 H-HC--0.036100(PDBName=HG,ResName=LEU,ResNum=553_A)  0    5.04247600   11.21663100   -5.12378200 L
 H-HC-0.100000(PDBName=1HD1,ResName=LEU,ResNum=553_A)  0    3.75751800   10.84217600   -7.22685900 L
 H-HC-0.100000(PDBName=2HD1,ResName=LEU,ResNum=553_A)  0    2.25995100   11.10775700   -6.31045300 L
 H-HC-0.100000(PDBName=3HD1,ResName=LEU,ResNum=553_A)  0    3.45513000   12.40186300   -6.43978500 L
 H-HC-0.100000(PDBName=1HD2,ResName=LEU,ResNum=553_A)  0    3.88648300   11.12145200   -2.96167700 L
 H-HC-0.100000(PDBName=2HD2,ResName=LEU,ResNum=553_A)  0    3.38895700   12.52621400   -3.92435000 L
 H-HC-0.100000(PDBName=3HD2,ResName=LEU,ResNum=553_A)  0    2.31152800   11.12355300   -3.79985100 L
 H-H1-0.092200(PDBName=HA,ResName=LEU,ResNum=553_A)  0    2.62296300    8.71620700   -3.59423100 L
 H-H-0.271900(PDBName=H,ResName=LEU,ResNum=553_A)    0    4.23899900    6.80862700   -4.92315000 L
 H-HC--0.029700(PDBName=HB,ResName=VAL,ResNum=554_A)  0    1.36310100    6.84149700   -8.97327500 L
 H-HC-0.079100(PDBName=1HG1,ResName=VAL,ResNum=554_A)  0   -0.88205900    8.61375100  -10.03375100 L
 H-HC-0.079100(PDBName=2HG1,ResName=VAL,ResNum=554_A)  0   -0.99056000    6.88995700   -9.61339300 L
 H-HC-0.079100(PDBName=3HG1,ResName=VAL,ResNum=554_A)  0   -0.01056500    7.39065400  -10.98887000 L
 H-HC-0.079100(PDBName=1HG2,ResName=VAL,ResNum=554_A)  0    2.75569700    8.91998500   -9.15034000 L
 H-HC-0.079100(PDBName=2HG2,ResName=VAL,ResNum=554_A)  0    2.17307100    8.35885900  -10.71968400 L
 H-HC-0.079100(PDBName=3HG2,ResName=VAL,ResNum=554_A)  0    1.39046900    9.74418900   -9.92388300 L
 H-H1-0.096900(PDBName=HA,ResName=VAL,ResNum=554_A)  0    0.24444700    9.39944100   -7.77718500 L
 H-H-0.271900(PDBName=H,ResName=VAL,ResNum=554_A)    0    2.52598500    7.81704600   -7.06608500 L
 H-HC-0.032700(PDBName=1HB,ResName=ARG,ResNum=555_A)  0   -0.27747700    4.29831100   -4.94263700 L
 H-HC-0.032700(PDBName=2HB,ResName=ARG,ResNum=555_A)  0   -1.97961200    3.82323600   -4.86696200 L
 H-HC-0.028500(PDBName=1HG,ResName=ARG,ResNum=555_A)  0   -0.20001800    3.63064100   -7.33140600 L
 H-HC-0.028500(PDBName=2HG,ResName=ARG,ResNum=555_A)  0   -1.94203000    3.34462200   -7.32486500 L
 H-H1-0.068700(PDBName=1HD,ResName=ARG,ResNum=555_A)  0   -1.69745600    1.51147500   -5.73683400 H
 H-H1-0.068700(PDBName=2HD,ResName=ARG,ResNum=555_A)  0   -0.74804200    1.23642900   -7.17908200 H
 H-H-0.345600(PDBName=HE,ResName=ARG,ResNum=555_A)   0    0.21498300    1.65070700   -4.41050700 H
 H-H-0.447800(PDBName=1HH1,ResName=ARG,ResNum=555_A)  0    2.74181700    0.84228300   -7.33640300 H
 H-H-0.447800(PDBName=2HH1,ResName=ARG,ResNum=555_A)  0    1.19703100    1.33228200   -7.87995000 H
 H-H-0.447800(PDBName=1HH2,ResName=ARG,ResNum=555_A)  0    2.31565900    0.90304900   -4.00205800 H
 H-H-0.447800(PDBName=2HH2,ResName=ARG,ResNum=555_A)  0    3.42988900    0.85927000   -5.32064300 H
 H-H1-0.156000(PDBName=HA,ResName=ARG,ResNum=555_A)  0   -2.46644900    5.54071100   -6.64968000 L
 H-H-0.274700(PDBName=H,ResName=ARG,ResNum=555_A)    0    0.34787700    5.97149900   -6.68147400 L
 H-HC-0.032700(PDBName=1HB,ResName=ARG,ResNum=556_A)  0   -1.27901600    8.98924900   -1.06630500 L
 H-HC-0.032700(PDBName=2HB,ResName=ARG,ResNum=556_A)  0   -0.14979300    8.97657000   -2.41491000 L
 H-HC-0.028500(PDBName=1HG,ResName=ARG,ResNum=556_A)  0    0.72860900    7.80052100   -0.50023400 L
 H-HC-0.028500(PDBName=2HG,ResName=ARG,ResNum=556_A)  0    0.56255000    6.71102600   -1.84428000 L
 H-H1-0.068700(PDBName=1HD,ResName=ARG,ResNum=556_A)  0   -0.06254900    5.81454500    0.45641800 H
 H-H1-0.068700(PDBName=2HD,ResName=ARG,ResNum=556_A)  0   -1.44096400    6.90117400    0.42225700 H
 H-H-0.345600(PDBName=HE,ResName=ARG,ResNum=556_A)   0   -2.57602000    5.28889900   -0.76863000 H
 H-H-0.447800(PDBName=1HH1,ResName=ARG,ResNum=556_A)  0    0.52119900    3.18524000   -2.12455700 H
 H-H-0.447800(PDBName=2HH1,ResName=ARG,ResNum=556_A)  0    0.91351600    4.67106800   -1.28778100 H
 H-H-0.447800(PDBName=1HH2,ResName=ARG,ResNum=556_A)  0   -1.60174300    2.42907200   -2.23177600 H
 H-H-0.447800(PDBName=2HH2,ResName=ARG,ResNum=556_A)  0   -2.90485800    3.49211600   -1.78589600 H
 H-H1-0.156000(PDBName=HA,ResName=ARG,ResNum=556_A)  0   -2.67251600    7.29812100   -2.16160100 L
 H-H-0.274700(PDBName=H,ResName=ARG,ResNum=556_A)    0   -0.47090100    6.85578800   -3.98141100 L
 H-HC-0.045700(PDBName=1HB,ResName=LEU,ResNum=557_A)  0   -1.69293500   10.90182900   -6.61510900 L
 H-HC-0.045700(PDBName=2HB,ResName=LEU,ResNum=557_A)  0   -2.63340500   12.37865500   -6.43818900 L
 H-HC--0.036100(PDBName=HG,ResName=LEU,ResNum=557_A)  0   -0.19190600   11.66949500   -4.75006700 L
 H-HC-0.100000(PDBName=1HD2,ResName=LEU,ResNum=557_A)  0   -0.29218800   14.05892500   -4.06184600 L
 H-HC-0.100000(PDBName=2HD2,ResName=LEU,ResNum=557_A)  0   -1.68564300   13.13984100   -3.48689900 L
 H-HC-0.100000(PDBName=3HD2,ResName=LEU,ResNum=557_A)  0   -1.85950000   14.21534500   -4.88963500 L
 H-HC-0.100000(PDBName=1HD1,ResName=LEU,ResNum=557_A)  0    0.92624700   13.41379600   -6.05035900 L
 H-HC-0.100000(PDBName=2HD1,ResName=LEU,ResNum=557_A)  0    0.30342100   12.15985400   -7.13833900 L
 H-HC-0.100000(PDBName=3HD1,ResName=LEU,ResNum=557_A)  0   -0.55801900   13.70453100   -6.98889100 L
 H-H1-0.092200(PDBName=HA,ResName=LEU,ResNum=557_A)  0   -3.18648000   11.66206800   -4.07488600 L
 H-H-0.271900(PDBName=H,ResName=LEU,ResNum=557_A)    0   -1.35464400    9.50540600   -4.61865200 L
 H-HC-0.045700(PDBName=1HB,ResName=LEU,ResNum=558_A)  0   -4.64371900    6.96776600   -7.08390300 L
 H-HC-0.045700(PDBName=2HB,ResName=LEU,ResNum=558_A)  0   -6.21343100    7.13350100   -7.85870700 L
 H-HC--0.036100(PDBName=HG,ResName=LEU,ResNum=558_A)  0   -3.75081300    8.72598400   -8.71523700 L
 H-HC-0.100000(PDBName=1HD1,ResName=LEU,ResNum=558_A)  0   -3.37855300    6.30651400   -9.00704900 L
 H-HC-0.100000(PDBName=2HD1,ResName=LEU,ResNum=558_A)  0   -3.57441300    7.12228600  -10.56845600 L
 H-HC-0.100000(PDBName=3HD1,ResName=LEU,ResNum=558_A)  0   -4.91318400    6.16780900   -9.88575500 L
 H-HC-0.100000(PDBName=1HD2,ResName=LEU,ResNum=558_A)  0   -6.42014200    8.19139700  -10.08523700 L
 H-HC-0.100000(PDBName=2HD2,ResName=LEU,ResNum=558_A)  0   -5.03587200    9.04702900  -10.80495800 L
 H-HC-0.100000(PDBName=3HD2,ResName=LEU,ResNum=558_A)  0   -5.88024100    9.74644000   -9.41687500 L
 H-H1-0.092200(PDBName=HA,ResName=LEU,ResNum=558_A)  0   -6.17606900    9.59555300   -7.21553400 L
 H-H-0.271900(PDBName=H,ResName=LEU,ResNum=558_A)    0   -3.51826800    8.88405900   -6.26082800 L
 H-HC--0.017300(PDBName=1HB,ResName=GLU,ResNum=559_A)  0   -5.15487700    5.65304600   -3.14224000 L
 H-HC--0.017300(PDBName=2HB,ResName=GLU,ResNum=559_A)  0   -4.97367700    7.06620200   -2.09175100 L
 H-HC--0.042500(PDBName=1HG,ResName=GLU,ResNum=559_A)  0   -6.88475700    4.72833900   -1.76962300 L
 H-HC--0.042500(PDBName=2HG,ResName=GLU,ResNum=559_A)  0   -6.93909200    6.17655400   -0.75145200 L
 H-H1-0.110500(PDBName=HA,ResName=GLU,ResNum=559_A)  0   -7.42182800    6.40277900   -3.76426900 L
 H-H-0.293600(PDBName=H,ResName=GLU,ResNum=559_A)    0   -5.00252200    7.59224500   -4.54987200 L
 H-HC--0.109668(PDBName=1HB,ResName=PRO,ResNum=561_A)  0   -1.57492800    0.58980000    0.31088700 H
 H-HC--0.109668(PDBName=2HB,ResName=PRO,ResNum=561_A)  0   -0.23707100    1.69047100   -0.08979600 H
 H-HC-0.000420(PDBName=1HG,ResName=PRO,ResNum=561_A)  0   -0.06047000    0.23164900    2.20575700 H
 H-HC-0.000420(PDBName=2HG,ResName=PRO,ResNum=561_A)  0    1.35090000    0.28677200    1.14477200 H
 H-H1-0.084893(PDBName=1HD,ResName=PRO,ResNum=561_A)  0   -1.00940900   -3.02412200    1.52901300 H
 H-H1-0.084893(PDBName=2HD,ResName=PRO,ResNum=561_A)  0    0.90987300   -2.12529400    1.35931700 H
 H-H1--0.056179(PDBName=HA,ResName=PRO,ResNum=561_A)  0   -1.12023600   -0.53062100   -1.66064700 H
 H-H-0.355650(PDBName=1H,ResName=PRO,ResNum=561_A)   0    0.32989100   -2.30308300   -1.06342200 H
 H-HC-0.112300(PDBName=1HH3,ResName=ACE,ResNum=258_A)  0    4.59023000   14.45553000    3.14363300 L
 H-HC-0.112300(PDBName=2HH3,ResName=ACE,ResNum=258_A)  0    4.68183300   13.85836100    1.47238300 L
 H-HC-0.112300(PDBName=3HH3,ResName=ACE,ResNum=258_A)  0    3.09492600   14.19676500    2.22097300 L
 H-H-0.271900(PDBName=H,ResName=NME,ResNum=260_A)    0    5.62495100   10.46163300    2.09197100 L
 H-H1-0.097600(PDBName=1HH3,ResName=NME,ResNum=260_A)  0    7.60307900    9.42006100    2.83224200 L
 H-H1-0.097600(PDBName=2HH3,ResName=NME,ResNum=260_A)  0    6.84626600    7.99839900    2.09240300 L
 H-H1-0.097600(PDBName=3HH3,ResName=NME,ResNum=260_A)  0    6.63631500    8.31423300    3.82145100 L
 H-HC-0.112300(PDBName=1HH3,ResName=ACE,ResNum=282_A)  0    5.42591600   -1.16905900   11.75406000 L
 H-HC-0.112300(PDBName=2HH3,ResName=ACE,ResNum=282_A)  0    4.65555600    0.27384700   11.04079900 L
 H-HC-0.112300(PDBName=3HH3,ResName=ACE,ResNum=282_A)  0    6.41781300    0.21514700   11.24633800 L
 H-H-0.271900(PDBName=H,ResName=NME,ResNum=290_A)    0    6.74595700   -3.72847100   -9.56494600 L
 H-H1-0.097600(PDBName=1HH3,ResName=NME,ResNum=290_A)  0    6.34467600   -3.30812200  -11.85851000 L
 H-H1-0.097600(PDBName=2HH3,ResName=NME,ResNum=290_A)  0    8.09947400   -3.60133600  -11.86913600 L
 H-H1-0.097600(PDBName=3HH3,ResName=NME,ResNum=290_A)  0    7.47582200   -1.93474900  -11.81519000 L
 H-HC-0.112300(PDBName=1HH3,ResName=ACE,ResNum=303_A)  0   15.38160300   -0.44326700   -2.34225200 L
 H-HC-0.112300(PDBName=2HH3,ResName=ACE,ResNum=303_A)  0   15.42077000   -1.75475100   -3.54501400 L
 H-HC-0.112300(PDBName=3HH3,ResName=ACE,ResNum=303_A)  0   13.89791200   -1.32265800   -2.71573900 L
 H-H-0.271900(PDBName=H,ResName=NME,ResNum=305_A)    0   16.85620000   -3.56615100    0.26733500 L
 H-H1-0.097600(PDBName=1HH3,ResName=NME,ResNum=305_A)  0   18.39867200   -5.80818200    1.21874200 L
 H-H1-0.097600(PDBName=2HH3,ResName=NME,ResNum=305_A)  0   18.90151100   -5.39660500   -0.43264000 L
 H-H1-0.097600(PDBName=3HH3,ResName=NME,ResNum=305_A)  0   19.03305500   -4.18160100    0.86256800 L
 H-HC-0.112300(PDBName=1HH3,ResName=ACE,ResNum=326_A)  0    8.77707800   -2.52897400    7.06305400 L
 H-HC-0.112300(PDBName=2HH3,ResName=ACE,ResNum=326_A)  0    9.81838200   -2.75016300    5.63979300 L
 H-HC-0.112300(PDBName=3HH3,ResName=ACE,ResNum=326_A)  0    8.52170000   -1.54081500    5.59550600 L
 H-H-0.271900(PDBName=H,ResName=NME,ResNum=332_A)    0    8.08768600   -6.57961500   -6.94378800 L
 H-H1-0.097600(PDBName=1HH3,ResName=NME,ResNum=332_A)  0   10.09018100   -5.46430200   -6.56731200 L
 H-H1-0.097600(PDBName=2HH3,ResName=NME,ResNum=332_A)  0   10.68483600   -6.48364700   -7.90271600 L
 H-H1-0.097600(PDBName=3HH3,ResName=NME,ResNum=332_A)  0   10.04070400   -4.86211300   -8.24323300 L
 H-HC-0.112300(PDBName=1HH3,ResName=ACE,ResNum=367_A)  0    7.91187500   -6.16165000    8.15260600 L
 H-HC-0.112300(PDBName=2HH3,ResName=ACE,ResNum=367_A)  0    8.43207400   -6.56853200    6.51056700 L
 H-HC-0.112300(PDBName=3HH3,ResName=ACE,ResNum=367_A)  0    8.45693100   -7.81614700    7.78360700 L
 H-H-0.271900(PDBName=H,ResName=NME,ResNum=374_A)    0   -4.12449700   -7.58902700   -7.04806300 L
 H-H1-0.097600(PDBName=1HH3,ResName=NME,ResNum=374_A)  0   -5.30300800   -9.23651200   -5.29559900 L
 H-H1-0.097600(PDBName=2HH3,ResName=NME,ResNum=374_A)  0   -6.32162700   -8.20507000   -6.33160700 L
 H-H1-0.097600(PDBName=3HH3,ResName=NME,ResNum=374_A)  0   -5.99899200   -9.88936100   -6.79209800 L
 H-HC-0.112300(PDBName=1HH3,ResName=ACE,ResNum=401_A)  0    0.85016800  -11.54304900    4.56751100 L
 H-HC-0.112300(PDBName=2HH3,ResName=ACE,ResNum=401_A)  0    1.65490500  -10.91052400    3.11477100 L
 H-HC-0.112300(PDBName=3HH3,ResName=ACE,ResNum=401_A)  0    0.39647800  -12.15327900    2.95664000 L
 H-H-0.271900(PDBName=H,ResName=NME,ResNum=407_A)    0  -10.23988400   -8.20109100   -3.74804400 L
 H-H1-0.097600(PDBName=1HH3,ResName=NME,ResNum=407_A)  0   -8.94625300   -9.91855200   -4.57959900 L
 H-H1-0.097600(PDBName=2HH3,ResName=NME,ResNum=407_A)  0  -10.18252000  -10.18771200   -5.83172600 L
 H-H1-0.097600(PDBName=3HH3,ResName=NME,ResNum=407_A)  0   -8.91441700   -8.96938700   -6.08534900 L
 H-HC-0.112300(PDBName=1HH3,ResName=ACE,ResNum=430_A)  0   -3.33871700  -12.45551600    6.64959100 L
 H-HC-0.112300(PDBName=2HH3,ResName=ACE,ResNum=430_A)  0   -1.75152800  -11.67147100    6.45643500 L
 H-HC-0.112300(PDBName=3HH3,ResName=ACE,ResNum=430_A)  0   -2.84114800  -11.84834600    5.05519600 L
 H-H-0.271900(PDBName=H,ResName=NME,ResNum=439_A)    0   -8.46557100    2.54942700   -8.62078500 L
 H-H1-0.097600(PDBName=1HH3,ResName=NME,ResNum=439_A)  0  -10.22445800    2.95192900  -10.74306500 L
 H-H1-0.097600(PDBName=2HH3,ResName=NME,ResNum=439_A)  0   -8.66612400    2.56039800  -11.50332100 L
 H-H1-0.097600(PDBName=3HH3,ResName=NME,ResNum=439_A)  0   -8.79769500    3.96588600  -10.41494400 L
 H-HC-0.112300(PDBName=1HH3,ResName=ACE,ResNum=484_A)  0   -6.57169700   -6.13424600    9.81471200 L
 H-HC-0.112300(PDBName=2HH3,ResName=ACE,ResNum=484_A)  0   -6.44074700   -6.28577600    8.04478900 L
 H-HC-0.112300(PDBName=3HH3,ResName=ACE,ResNum=484_A)  0   -7.89997700   -5.56856500    8.77383300 L
 H-H-0.271900(PDBName=H,ResName=NME,ResNum=488_A)    0   -9.22010500    4.03911200    8.43832800 L
 H-H1-0.097600(PDBName=1HH3,ResName=NME,ResNum=488_A)  0   -9.06440100    4.36535800   11.27049100 L
 H-H1-0.097600(PDBName=2HH3,ResName=NME,ResNum=488_A)  0   -9.91482300    5.76749400   10.58693500 L
 H-H1-0.097600(PDBName=3HH3,ResName=NME,ResNum=488_A)  0  -10.55930500    4.12585700   10.33079500 L
 H-HC-0.112300(PDBName=1HH3,ResName=ACE,ResNum=510_A)  0   -4.47807300   -2.45837000   13.77655200 L
 H-HC-0.112300(PDBName=2HH3,ResName=ACE,ResNum=510_A)  0   -5.23749700   -2.89818000   12.22857800 L
 H-HC-0.112300(PDBName=3HH3,ResName=ACE,ResNum=510_A)  0   -5.38238700   -1.23368800   12.85630600 L
 H-H-0.271900(PDBName=H,ResName=NME,ResNum=517_A)    0   -3.49369100    7.82612800    6.60189700 L
 H-H1-0.097600(PDBName=1HH3,ResName=NME,ResNum=517_A)  0   -4.13017600    8.43071100    9.18628900 L
 H-H1-0.097600(PDBName=2HH3,ResName=NME,ResNum=517_A)  0   -5.73434500    8.29054400    8.44332700 L
 H-H1-0.097600(PDBName=3HH3,ResName=NME,ResNum=517_A)  0   -4.62899900    6.90318100    8.42350900 L
 H-HC-0.112300(PDBName=1HH3,ResName=ACE,ResNum=537_A)  0   -0.87069100    0.99689100   15.42958300 L
 H-HC-0.112300(PDBName=2HH3,ResName=ACE,ResNum=537_A)  0   -1.23805900   -0.67412600   14.93480400 L
 H-HC-0.112300(PDBName=3HH3,ResName=ACE,ResNum=537_A)  0   -1.89214200    0.69935600   14.00542100 L
 H-H-0.271900(PDBName=H,ResName=NME,ResNum=543_A)    0   10.45964000    4.05040000    2.52034000 L
 H-H1-0.097600(PDBName=1HH3,ResName=NME,ResNum=543_A)  0   12.50521000    5.12650100    2.52967600 L
 H-H1-0.097600(PDBName=2HH3,ResName=NME,ResNum=543_A)  0   11.79546400    6.29287100    3.67408200 L
 H-H1-0.097600(PDBName=3HH3,ResName=NME,ResNum=543_A)  0   11.64419500    6.56277900    1.92351500 L
 H-HC-0.112300(PDBName=1HH3,ResName=ACE,ResNum=547_A)  0   13.28067000    6.92297800   -7.06659800 L
 H-HC-0.112300(PDBName=2HH3,ResName=ACE,ResNum=547_A)  0   13.38518400    6.13490300   -8.66582200 L
 H-HC-0.112300(PDBName=3HH3,ResName=ACE,ResNum=547_A)  0   12.48359800    7.65473800   -8.47921700 L
 H-H-0.271900(PDBName=H,ResName=NME,ResNum=560_A)    0   -5.96326100    9.38192300   -2.54004500 L
 H-H1-0.097600(PDBName=1HH3,ResName=NME,ResNum=560_A)  0   -8.32435800   10.78304000   -2.00945100 L
 H-H1-0.097600(PDBName=2HH3,ResName=NME,ResNum=560_A)  0   -7.96651100    9.91115600   -0.50478800 L
 H-H1-0.097600(PDBName=3HH3,ResName=NME,ResNum=560_A)  0   -6.78735800   11.07919900   -1.15904900 L
 H-H1-0.062491(PDBName=1H5B,ResName=FAD,ResNum=2001_A)  0  -11.03435400    3.68956700    0.54098100 L
 H-H1-0.062491(PDBName=2H5B,ResName=FAD,ResNum=2001_A)  0  -12.74585400    3.51993400    0.11713800 L
 H-H1-0.145019(PDBName=H4B,ResName=FAD,ResNum=2001_A)  0  -10.80500500    1.18018300    0.11762900 L
 H-H1--0.003672(PDBName=H3B,ResName=FAD,ResNum=2001_A)  0  -11.48568800    3.10683300   -2.11078600 L
 H-HO-0.448277(PDBName=H3B,ResName=FAD,ResNum=2001_A)  0   -9.43522400    3.47434800   -2.06152600 L
 H-H1-0.074745(PDBName=H2B,ResName=FAD,ResNum=2001_A)  0  -11.24980200    1.28892900   -3.63667100 L
 H-HO-0.436097(PDBName=H2B,ResName=FAD,ResNum=2001_A)  0   -9.29767900    0.39487800   -2.65451900 L
 H-H2-0.161538(PDBName=H1B,ResName=FAD,ResNum=2001_A)  0  -12.35830000   -0.61197200   -1.92845500 L
 H-H5-0.183701(PDBName=H8A,ResName=FAD,ResNum=2001_A)  0  -14.55231600    2.48190600   -2.00690400 L
 H-H-0.388134(PDBName=H6A,ResName=FAD,ResNum=2001_A)  0  -17.04302900   -0.35187400   -6.99304100 L
 H-H5-0.038304(PDBName=H2A,ResName=FAD,ResNum=2001_A)  0  -13.53799600   -2.51854500   -5.93601600 L
 H-HA-0.150093(PDBName=H6,ResName=FAD,ResNum=2001_A)  0   -0.52691300   -1.81166500    3.71852000 H
 H-HC-0.078425(PDBName=1H7M,ResName=FAD,ResNum=2001_A)  0   -0.69506300   -1.26446000    6.04269400 H
 H-HC-0.078425(PDBName=2H7M,ResName=FAD,ResNum=2001_A)  0   -2.24589200   -0.66627300    6.64481100 H
 H-HC-0.078425(PDBName=3H7M,ResName=FAD,ResNum=2001_A)  0   -1.01866600    0.47538000    6.12662400 H
 H-HC-0.024215(PDBName=1H8M,ResName=FAD,ResNum=2001_A)  0   -3.10343100    1.73586200    5.68996100 H
 H-HC-0.024215(PDBName=2H8M,ResName=FAD,ResNum=2001_A)  0   -4.39108400    0.57555200    5.97434500 H
 H-HC-0.024215(PDBName=3H8M,ResName=FAD,ResNum=2001_A)  0   -4.57288700    1.77611600    4.70341600 H
 H-HA-0.212979(PDBName=H9,ResName=FAD,ResNum=2001_A)  0   -4.59122300    0.72013700    2.69021000 H
 H-H1-0.035700(PDBName=1H1P,ResName=FAD,ResNum=2001_A)  0   -5.67174600   -0.36603000    1.42451600 H
 H-H1-0.035700(PDBName=2H1P,ResName=FAD,ResNum=2001_A)  0   -5.62890600   -0.95456000   -0.23095600 H
 H-H1-0.084163(PDBName=H2P,ResName=FAD,ResNum=2001_A)  0   -5.79879500    1.02846100   -1.07166300 L
 H-HO-0.434731(PDBName=H2P,ResName=FAD,ResNum=2001_A)  0   -4.23365700    2.75869600   -0.44348000 L
 H-H1-0.100613(PDBName=H3P,ResName=FAD,ResNum=2001_A)  0   -6.58109700    2.87918800    0.00291200 L
 H-HO-0.447402(PDBName=H3P,ResName=FAD,ResNum=2001_A)  0   -5.33507100    3.60114700    1.49991500 L
 H-H1-0.201643(PDBName=H4P,ResName=FAD,ResNum=2001_A)  0   -7.32243800    0.71554500    1.95258000 L
 H-HO-0.439030(PDBName=H4P,ResName=FAD,ResNum=2001_A)  0   -8.59855400    1.48487400   -0.51274200 L
 H-H1-0.066465(PDBName=1H5P,ResName=FAD,ResNum=2001_A)  0   -7.89093400    3.15004200    2.46142200 L
 H-H1-0.066465(PDBName=2H5P,ResName=FAD,ResNum=2001_A)  0   -9.03151300    3.06220800    1.12388100 L
 H-HW-0.417000(PDBName=1H,ResName=HOH,ResNum=2007_A)  0   -7.03826600    4.59619000   -5.25839500 L
 H-HW-0.417000(PDBName=2H,ResName=HOH,ResNum=2007_A)  0   -8.23595100    4.52645100   -6.16434800 L
 H-HW-0.417000(PDBName=1H,ResName=HOH,ResNum=2008_A)  0    3.30210200   -7.33166500   -5.20606600 L
 H-HW-0.417000(PDBName=2H,ResName=HOH,ResNum=2008_A)  0    2.68480900   -7.18568400   -3.81548500 L
 H-HW-0.417000(PDBName=1H,ResName=HOH,ResNum=2009_A)  0   -8.27341500   -1.14494800    4.47791800 L
 H-HW-0.417000(PDBName=2H,ResName=HOH,ResNum=2009_A)  0   -8.86729100   -0.10619200    3.53922000 L
 H-HW-0.417000(PDBName=1H,ResName=HOH,ResNum=2013_A)  0   -4.47261200   -4.96443500   -7.41382900 L
 H-HW-0.417000(PDBName=2H,ResName=HOH,ResNum=2013_A)  0   -5.63241400   -5.17374000   -6.45244700 L
 H-HW-0.417000(PDBName=1H,ResName=HOH,ResNum=2023_A)  0    1.18593100  -10.59494600    0.48886700 L
 H-HW-0.417000(PDBName=2H,ResName=HOH,ResNum=2023_A)  0    0.61120300  -11.37835100   -0.68628700 L
 H-HW-0.417000(PDBName=1H,ResName=HOH,ResNum=2029_A)  0   -9.33511800    5.91053000   -2.67037700 L
 H-HW-0.417000(PDBName=2H,ResName=HOH,ResNum=2029_A)  0   -8.96151100    4.88401600   -3.73825500 L
 H-HW-0.417000(PDBName=1H,ResName=HOH,ResNum=2032_A)  0   -4.71772300    5.17425600   -5.34206400 L
 H-HW-0.417000(PDBName=2H,ResName=HOH,ResNum=2032_A)  0   -4.93097900    3.70011400   -5.70270300 L
 H-HW-0.417000(PDBName=1H,ResName=HOH,ResNum=2035_A)  0    4.40637900   -3.94604500    5.30141900 L
 H-HW-0.417000(PDBName=2H,ResName=HOH,ResNum=2035_A)  0    5.20882500   -4.16204400    6.54445200 L
 H-HW-0.417000(PDBName=1H,ResName=HOH,ResNum=2037_A)  0   -5.82451900    3.35757000  -11.12869100 L
 H-HW-0.417000(PDBName=2H,ResName=HOH,ResNum=2037_A)  0   -5.85247300    2.61087800   -9.81248700 L
 H-HW-0.417000(PDBName=1H,ResName=HOH,ResNum=2044_A)  0    6.99454700    3.01750200   -5.55243800 L
 H-HW-0.417000(PDBName=2H,ResName=HOH,ResNum=2044_A)  0    5.80590300    2.04851400   -5.61782800 L
 H-HW-0.417000(PDBName=1H,ResName=HOH,ResNum=2046_A)  0   -6.42373400    4.35084700   -7.26198900 L
 H-HW-0.417000(PDBName=2H,ResName=HOH,ResNum=2046_A)  0   -6.66689200    4.06156200   -8.73624900 L
 H-HW-0.417000(PDBName=1H,ResName=HOH,ResNum=2054_A)  0    0.35826300   -8.58720800    8.73856300 L
 H-HW-0.417000(PDBName=2H,ResName=HOH,ResNum=2054_A)  0    1.06767300   -7.91989100    7.58005900 L
 H-HW-0.417000(PDBName=1H,ResName=HOH,ResNum=2055_A)  0  -13.67591000    5.51132500    1.28270300 L
 H-HW-0.417000(PDBName=2H,ResName=HOH,ResNum=2055_A)  0  -13.31956000    6.49508900    0.19395300 L
 H-HW-0.417000(PDBName=1H,ResName=HOH,ResNum=2064_A)  0    6.89072600   -0.50532200   -2.98020400 L
 H-HW-0.417000(PDBName=2H,ResName=HOH,ResNum=2064_A)  0    6.59568600    0.04734200   -4.36772900 L
 H-HW-0.417000(PDBName=1H,ResName=HOH,ResNum=2066_A)  0    6.95513500    3.16934800   -7.49413700 L
 H-HW-0.417000(PDBName=2H,ResName=HOH,ResNum=2066_A)  0    7.45259500    2.44886200   -8.73268500 L
 H-HW-0.417000(PDBName=1H,ResName=HOH,ResNum=2067_A)  0    0.04495400    1.38268000  -10.36351300 L
 H-HW-0.417000(PDBName=2H,ResName=HOH,ResNum=2067_A)  0    0.52273000    0.10408100   -9.70408000 L
 H-HW-0.417000(PDBName=1H,ResName=HOH,ResNum=2071_A)  0    0.21179200   -4.09540000   -1.87511000 L
 H-HW-0.417000(PDBName=2H,ResName=HOH,ResNum=2071_A)  0    1.06861600   -4.67586000   -2.97165300 L
 H-HW-0.417000(PDBName=1H,ResName=HOH,ResNum=2075_A)  0   -2.19901300  -11.01592800   -5.13145500 L
 H-HW-0.417000(PDBName=2H,ResName=HOH,ResNum=2075_A)  0   -3.41512800  -11.20402500   -6.02004500 L
 H-HW-0.417000(PDBName=1H,ResName=HOH,ResNum=2082_A)  0    3.32175600   -1.41596600   -7.82806600 L
 H-HW-0.417000(PDBName=2H,ResName=HOH,ResNum=2082_A)  0    3.05986300   -2.91909000   -7.98155000 L
 H-HW-0.417000(PDBName=1H,ResName=HOH,ResNum=2108_A)  0    3.09150600   -7.66811100   -7.59975200 L
 H-HW-0.417000(PDBName=2H,ResName=HOH,ResNum=2108_A)  0    2.02027700   -8.75177000   -7.63109300 L
 H-HW-0.417000(PDBName=1H,ResName=HOH,ResNum=2109_A)  0    0.41962600   -2.39500500  -10.09899000 L
 H-HW-0.417000(PDBName=2H,ResName=HOH,ResNum=2109_A)  0    1.59424500   -1.69340300   -9.45286600 L
 H-HW-0.417000(PDBName=1H,ResName=HOH,ResNum=2124_A)  0    7.50050700   -2.73682800    0.36513600 L
 H-HW-0.417000(PDBName=2H,ResName=HOH,ResNum=2124_A)  0    7.70273000   -3.27541700   -1.05216200 L
 H-HW-0.417000(PDBName=1H,ResName=HOH,ResNum=2128_A)  0    6.81589300   -0.45044100   -0.95874400 L
 H-HW-0.417000(PDBName=2H,ResName=HOH,ResNum=2128_A)  0    6.27761600   -1.85535400   -1.05862100 L
 H-HW-0.417000(PDBName=1H,ResName=HOH,ResNum=2135_A)  0    2.72902500    7.00091200    3.37857100 L
 H-HW-0.417000(PDBName=2H,ResName=HOH,ResNum=2135_A)  0    1.24346600    7.18156900    3.58405700 L
 H-HW-0.417000(PDBName=1H,ResName=HOH,ResNum=2153_A)  0    9.62601200   -2.26738900    2.03293600 L
 H-HW-0.417000(PDBName=2H,ResName=HOH,ResNum=2153_A)  0   10.33503300   -3.56767400    2.32952400 L
 H-H-0.306126(PDBName=HX1,ResName=FAD,ResNum=2001_A)  0   -2.22117800   -4.64197300   -2.27463900 H
 H-H-0.388134(PDBName=HX2,ResName=FAD,ResNum=2001_A)  0  -17.29881600    1.01622400   -5.87515700 L

 1 2 1.0 1122 1.0 1123 1.0 1124 1.0
 2 3 2.0 4 1.5
 3
 4 5 1.0 635 1.0
 5 6 1.0 8 1.0 634 1.0
 6 7 2.0 15 1.5
 7
 8 9 1.0 627 1.0 628 1.0
 9 10 1.5 11 1.5
 10 12 1.5 629 1.0
 11 13 1.5 630 1.0
 12 14 1.5 631 1.0
 13 14 1.5 632 1.0
 14 633 1.0
 15 16 1.0 1125 1.0
 16 1126 1.0 1127 1.0 1128 1.0
 17 18 1.0 1129 1.0 1130 1.0 1131 1.0
 18 19 2.0 20 1.5
 19
 20 21 1.0 640 1.0
 21 22 1.0 24 1.0 639 1.0
 22 23 2.0 26 1.5
 23
 24 25 1.0 636 1.0 637 1.0
 25 638 1.0
 26 27 1.0 649 1.0
 27 28 1.0 30 1.0 648 1.0
 28 29 2.0 38 1.5
 29
 30 31 1.0 641 1.0 642 1.0
 31 32 1.5 33 1.5
 32 34 1.5 643 1.0
 33 35 1.5 644 1.0
 34 36 1.5 645 1.0
 35 36 1.5 646 1.0
 36 37 1.0
 37 647 1.0
 38 39 1.0 653 1.0
 39 40 1.0 42 1.0 652 1.0
 40 41 2.0 46 1.5
 41
 42 43 1.0 650 1.0 651 1.0
 43 44 2.0 45 2.0
 44
 45
 46 47 1.0 662 1.0
 47 48 1.0 50 1.0 661 1.0
 48 49 2.0 54 1.5
 49
 50 51 1.0 654 1.0 655 1.0
 51 52 1.0 656 1.0 657 1.0
 52 53 1.0
 53 658 1.0 659 1.0 660 1.0
 54 55 1.0 673 1.0
 55 56 1.0 58 1.0 672 1.0
 56 57 2.0 62 1.5
 57
 58 59 1.0 663 1.0 664 1.0
 59 60 1.0 61 1.0 665 1.0
 60 669 1.0 670 1.0 671 1.0
 61 666 1.0 667 1.0 668 1.0
 62 63 1.0 676 1.0
 63 64 1.0 674 1.0 675 1.0
 64 65 2.0 66 1.5
 65
 66 67 1.0 682 1.0
 67 68 1.0 70 1.0 681 1.0
 68 69 2.0 75 1.5
 69
 70 71 1.0 677 1.0 678 1.0
 71 72 1.0 679 1.0 680 1.0
 72 73 2.0 74 2.0
 73
 74
 75 76 1.0 1132 1.0
 76 1133 1.0 1134 1.0 1135 1.0
 77 78 1.0 1136 1.0 1137 1.0 1138 1.0
 78 79 2.0 80 1.5
 79
 80 81 1.0 691 1.0
 81 82 1.0 84 1.0 690 1.0
 82 83 2.0 92 1.5
 83
 84 85 1.0 683 1.0 684 1.0
 85 86 1.5 87 1.5
 86 88 1.5 685 1.0
 87 89 1.5 686 1.0
 88 90 1.5 687 1.0
 89 90 1.5 688 1.0
 90 91 1.0
 91 689 1.0
 92 93 1.0 1139 1.0
 93 1140 1.0 1141 1.0 1142 1.0
 94 95 1.0 1143 1.0 1144 1.0 1145 1.0
 95 96 2.0 97 1.5
 96
 97 98 1.0 696 1.0
 98 99 1.0 101 1.0 695 1.0
 99 100 2.0 103 1.5
 100
 101 102 1.0 692 1.0 693 1.0
 102 694 1.0
 103 104 1.0 707 1.0
 104 105 1.0 107 1.0 706 1.0
 105 106 2.0 111 1.5
 106
 107 108 1.0 109 1.0 697 1.0
 108 110 1.0 701 1.0 702 1.0
 109 698 1.0 699 1.0 700 1.0
 110 703 1.0 704 1.0 705 1.0
 111 112 1.0 720 1.0
 112 113 1.0 115 1.0 719 1.0
 113 114 2.0 120 1.5
 114
 115 116 1.0 708 1.0 709 1.0
 116 117 1.0 710 1.0 711 1.0
 117 118 1.0 712 1.0 713 1.0
 118 119 1.0 714 1.0 715 1.0
 119 716 1.0 717 1.0
 120 121 1.0 731 1.0
 121 122 1.0 124 1.0 730 1.0
 122 123 2.0 128 1.5
 123
 124 125 1.0 721 1.0 722 1.0
 125 126 1.0 127 1.0 723 1.0
 126 724 1.0 725 1.0 726 1.0
 127 727 1.0 728 1.0 729 1.0
 128 129 1.0 736 1.0
 129 130 1.0 132 1.0 735 1.0
 130 131 2.0 134 1.5
 131
 132 133 1.0 732 1.0 733 1.0
 133 734 1.0
 134 135 1.0 1146 1.0
 135 1147 1.0 1148 1.0 1149 1.0
 136 137 1.0 1150 1.0 1151 1.0 1152 1.0
 137 138 2.0 139 1.5
 138
 139 140 1.0 742 1.0
 140 141 1.0 143 1.0 741 1.0
 141 142 2.0 147 1.5
 142
 143 144 1.0 737 1.0 738 1.0
 144 145 2.0 146 2.0
 145
 146 739 1.0 740 1.0
 147 148 1.0 753 1.0
 148 149 1.0 151 1.0 752 1.0
 149 150 2.0 155 1.5
 150
 151 152 1.0 153 1.0 743 1.0
 152 154 1.0 747 1.0 748 1.0
 153 744 1.0 745 1.0 746 1.0
 154 749 1.0 750 1.0 751 1.0
 155 156 1.0 757 1.0
 156 157 1.0 159 1.0 756 1.0
 157 158 2.0 163 1.5
 158
 159 160 1.0 754 1.0 755 1.0
 160 161 2.0 162 2.0
 161
 162
 163 164 1.0 762 1.0
 164 165 1.0 167 1.0 761 1.0
 165 166 2.0 168 1.5
 166
 167 758 1.0 759 1.0 760 1.0
 168 169 1.0 768 1.0
 169 170 1.0 172 1.0 767 1.0
 170 171 2.0 177 1.5
 171
 172 173 1.0 763 1.0 764 1.0
 173 174 1.0 765 1.0 766 1.0
 174 175 2.0 176 2.0
 175
 176
 177 178 1.0 774 1.0
 178 179 1.0 181 1.0 773 1.0
 179 180 2.0 186 1.5
 180
 181 182 1.0 769 1.0 770 1.0
 182 183 1.0 771 1.0 772 1.0
 183 184 2.0 185 2.0
 184
 185
 186 187 1.0 1153 1.0
 187 1154 1.0 1155 1.0 1156 1.0
 188 189 1.0 1157 1.0 1158 1.0 1159 1.0
 189 190 2.0 191 1.5
 190
 191 192 1.0 783 1.0
 192 193 1.0 195 1.0 782 1.0
 193 194 2.0 198 1.5
 194
 195 196 1.0 197 1.0 775 1.0
 196 776 1.0 777 1.0 778 1.0
 197 779 1.0 780 1.0 781 1.0
 198 199 1.0 794 1.0
 199 200 1.0 202 1.0 793 1.0
 200 201 2.0 206 1.5
 201
 202 203 1.0 204 1.0 784 1.0
 203 205 1.0 788 1.0 789 1.0
 204 785 1.0 786 1.0 787 1.0
 205 790 1.0 791 1.0 792 1.0
 206 207 1.0 802 1.0
 207 208 1.0 210 1.0 801 1.0
 208 209 2.0 215 1.5
 209
 210 211 1.0 795 1.0 796 1.0
 211 212 1.0 797 1.0 798 1.0
 212 213 2.0 214 2.0
 213
 214 799 1.0 800 1.0
 215 216 1.0 807 1.0
 216 217 1.0 219 1.0 806 1.0
 217 218 2.0 220 1.5
 218
 219 803 1.0 804 1.0 805 1.0
 220 221 1.0 816 1.0
 221 222 1.0 224 1.0 815 1.0
 222 223 2.0 232 1.5
 223
 224 225 1.0 808 1.0 809 1.0
 225 226 1.5 227 1.5
 226 228 1.5 811 1.0
 227 229 1.5 810 1.0
 228 230 1.5 813 1.0
 229 230 1.5 812 1.0
 230 231 1.0
 231 814 1.0
 232 233 1.0 1160 1.0
 233 1161 1.0 1162 1.0 1163 1.0
 234 235 1.0 1164 1.0 1165 1.0 1166 1.0
 235 236 2.0 237 1.5
 236
 237 238 1.0 829 1.0
 238 239 1.0 241 1.0 828 1.0
 239 240 2.0 248 1.5
 240
 241 242 1.0 817 1.0 818 1.0
 242 243 1.0 819 1.0 820 1.0
 243 244 1.0 821 1.0 822 1.0
 244 245 1.5 823 1.0
 245 246 2.0 247 2.0
 246 824 1.0 825 1.0
 247 826 1.0 827 1.0
 248 249 1.0 840 1.0
 249 250 1.0 252 1.0 839 1.0
 250 251 2.0 256 1.5
 251
 252 253 1.0 830 1.0 831 1.0
 253 254 1.0 255 1.0 832 1.0
 254 833 1.0 834 1.0 835 1.0
 255 836 1.0 837 1.0 838 1.0
 256 257 1.0 849 1.0
 257 258 1.0 260 1.0 848 1.0
 258 259 2.0 263 1.5
 259
 260 261 1.0 262 1.0 841 1.0
 261 845 1.0 846 1.0 847 1.0
 262 842 1.0 843 1.0 844 1.0
 263 264 1.0 862 1.0
 264 265 1.0 267 1.0 861 1.0
 265 266 2.0 272 1.5
 266
 267 268 1.0 850 1.0 851 1.0
 268 269 1.0 852 1.0 853 1.0
 269 270 1.0 854 1.0 855 1.0
 270 271 1.0 856 1.0 857 1.0
 271 858 1.0 859 1.0 860 1.0
 272 273 1.0 865 1.0
 273 274 1.0 863 1.0 864 1.0
 274 275 2.0 276 1.5
 275
 276 277 1.0 870 1.0
 277 278 1.0 280 1.0 869 1.0
 278 279 2.0 281 1.5
 279
 280 866 1.0 867 1.0 868 1.0
 281 282 1.0 879 1.0
 282 283 1.0 285 1.0 878 1.0
 283 284 2.0 293 1.5
 284
 285 286 1.0 871 1.0 872 1.0
 286 287 1.5 288 1.5
 287 289 1.5 874 1.0
 288 290 1.5 873 1.0
 289 291 1.5 876 1.0
 290 291 1.5 875 1.0
 291 292 1.0
 292 877 1.0
 293 294 1.0 889 1.0
 294 295 1.0 297 1.0 888 1.0
 295 296 2.0 307 1.5
 296
 297 298 1.0 880 1.0 881 1.0
 298 299 2.0 300 1.0
 299 301 1.0 882 1.0
 300 302 1.5 303 1.5
 301 302 1.5 883 1.0
 302 304 1.5
 303 305 1.5 884 1.0
 304 306 1.5 886 1.0
 305 306 1.5 885 1.0
 306 887 1.0
 307 308 1.0 1167 1.0
 308 1168 1.0 1169 1.0 1170 1.0
 309 310 1.0 1171 1.0 1172 1.0 1173 1.0
 310 311 2.0 312 1.5
 311
 312 313 1.0 894 1.0
 313 314 1.0 316 1.0 893 1.0
 314 315 2.0 317 1.5
 315
 316 890 1.0 891 1.0 892 1.0
 317 318 1.0 901 1.0
 318 319 1.0 321 1.0 900 1.0
 319 320 2.0 324 1.5
 320
 321 322 1.0 323 1.0 895 1.0
 322 899 1.0
 323 896 1.0 897 1.0 898 1.0
 324 325 1.0 908 1.0
 325 326 1.0 328 1.0 907 1.0
 326 327 2.0 334 1.5
 327
 328 329 1.0 902 1.0 903 1.0
 329 330 1.0 331 2.0
 330 332 1.5
 331 333 1.5 904 1.0
 332 333 1.5 906 1.0
 333 905 1.0
 334 335 1.0 1174 1.0
 335 1175 1.0 1176 1.0 1177 1.0
 336 337 1.0 1178 1.0 1179 1.0 1180 1.0
 337 338 2.0 339 1.5
 338
 339 340 1.0 916 1.0
 340 341 1.0 343 1.0 915 1.0
 341 342 2.0 348 1.5
 342
 343 344 1.0 909 1.0 910 1.0
 344 345 1.0 911 1.0 912 1.0
 345 346 2.0 347 2.0
 346
 347 913 1.0 914 1.0
 348 349 1.0 921 1.0
 349 350 1.0 352 1.0 920 1.0
 350 351 2.0 354 1.5
 351
 352 353 1.0 917 1.0 918 1.0
 353 919 1.0
 354 355 1.0 932 1.0
 355 356 1.0 358 1.0 931 1.0
 356 357 2.0 362 1.5
 357
 358 359 1.0 922 1.0 923 1.0
 359 360 1.0 361 1.0 924 1.0
 360 925 1.0 926 1.0 927 1.0
 361 928 1.0 929 1.0 930 1.0
 362 363 1.0 939 1.0
 363 364 1.0 366 1.0 938 1.0
 364 365 2.0 372 1.5
 365
 366 367 1.0 933 1.0 934 1.0
 367 368 1.0 369 2.0
 368 370 1.5
 369 371 1.5 935 1.0
 370 371 1.5 937 1.0
 371 936 1.0
 372 373 1.0 942 1.0
 373 374 1.0 940 1.0 941 1.0
 374 375 2.0 376 1.5
 375
 376 377 1.0 951 1.0
 377 378 1.0 380 1.0 950 1.0
 378 379 2.0 384 1.5
 379
 380 381 1.0 943 1.0 944 1.0
 381 382 1.0 945 1.0 946 1.0
 382 383 1.0
 383 947 1.0 948 1.0 949 1.0
 384 385 1.0 1181 1.0
 385 1182 1.0 1183 1.0 1184 1.0
 386 387 1.0 1185 1.0 1186 1.0 1187 1.0
 387 388 2.0 389 1.5
 388
 389 390 1.0 964 1.0
 390 391 1.0 393 1.0 963 1.0
 391 392 2.0 400 1.5
 392
 393 394 1.0 952 1.0 953 1.0
 394 395 1.0 954 1.0 955 1.0
 395 396 1.0 956 1.0 957 1.0
 396 397 2.0 958 1.0
 397 398 2.0 399 2.0
 398 959 1.0 960 1.0
 399 961 1.0 962 1.0
 400 401 1.0 975 1.0
 401 402 1.0 404 1.0 974 1.0
 402 403 2.0 408 1.5
 403
 404 405 1.0 406 1.0 965 1.0
 405 407 1.0 969 1.0 970 1.0
 406 966 1.0 967 1.0 968 1.0
 407 971 1.0 972 1.0 973 1.0
 408 409 1.0 984 1.0
 409 410 1.0 412 1.0 983 1.0
 410 411 2.0 420 1.5
 411
 412 413 1.0 976 1.0 977 1.0
 413 414 1.5 415 1.5
 414 416 1.5 978 1.0
 415 417 1.5 979 1.0
 416 418 1.5 980 1.0
 417 418 1.5 981 1.0
 418 419 1.0
 419 982 1.0
 420 421 1.0 989 1.0
 421 422 1.0 424 1.0 988 1.0
 422 423 2.0 425 1.5
 423
 424 985 1.0 986 1.0 987 1.0
 425 426 1.0 431 1.0
 426 427 1.0 429 1.0 996 1.0
 427 428 2.0 432 1.5
 428
 429 430 1.0 990 1.0 991 1.0
 430 431 1.0 992 1.0 993 1.0
 431 994 1.0 995 1.0
 432 433 1.0 1188 1.0
 433 1189 1.0 1190 1.0 1191 1.0
 434 435 1.0 1192 1.0 1193 1.0 1194 1.0
 435 436 2.0 437 1.5
 436
 437 438 1.0 1003 1.0
 438 439 1.0 441 1.0 1002 1.0
 439 440 2.0 444 1.5
 440
 441 442 1.0 443 1.0 997 1.0
 442 1001 1.0
 443 998 1.0 999 1.0 1000 1.0
 444 445 1.0 1014 1.0
 445 446 1.0 448 1.0 1013 1.0
 446 447 2.0 452 1.5
 447
 448 449 1.0 1004 1.0 1005 1.0
 449 450 1.0 451 1.0 1006 1.0
 450 1007 1.0 1008 1.0 1009 1.0
 451 1010 1.0 1011 1.0 1012 1.0
 452 453 1.0 1025 1.0
 453 454 1.0 456 1.0 1024 1.0
 454 455 2.0 460 1.5
 455
 456 457 1.0 1015 1.0 1016 1.0
 457 458 1.0 459 1.0 1017 1.0
 458 1018 1.0 1019 1.0 1020 1.0
 459 1021 1.0 1022 1.0 1023 1.0
 460 461 1.0 1030 1.0
 461 462 1.0 464 1.0 1029 1.0
 462 463 2.0 465 1.5
 463
 464 1026 1.0 1027 1.0 1028 1.0
 465 466 1.0 1039 1.0
 466 467 1.0 469 1.0 1038 1.0
 467 468 2.0 477 1.5
 468
 469 470 1.0 1031 1.0 1032 1.0
 470 471 1.5 472 1.5
 471 473 1.5 1033 1.0
 472 474 1.5 1034 1.0
 473 475 1.5 1035 1.0
 474 475 1.5 1036 1.0
 475 476 1.0
 476 1037 1.0
 477 478 1.0 1050 1.0
 478 479 1.0 481 1.0 1049 1.0
 479 480 2.0 485 1.5
 480
 481 482 1.0 1040 1.0 1041 1.0
 482 483 1.0 484 1.0 1042 1.0
 483 1043 1.0 1044 1.0 1045 1.0
 484 1046 1.0 1047 1.0 1048 1.0
 485 486 1.0 1059 1.0
 486 487 1.0 489 1.0 1058 1.0
 487 488 2.0 492 1.5
 488
 489 490 1.0 491 1.0 1051 1.0
 490 1052 1.0 1053 1.0 1054 1.0
 491 1055 1.0 1056 1.0 1057 1.0
 492 493 1.0 1072 1.0
 493 494 1.0 496 1.0 1071 1.0
 494 495 2.0 503 1.5
 495
 496 497 1.0 1060 1.0 1061 1.0
 497 498 1.0 1062 1.0 1063 1.0
 498 499 1.0 1064 1.0 1065 1.0
 499 500 2.0 1066 1.0
 500 501 1.5 502 1.5
 501 1067 1.0 1068 1.0
 502 1069 1.0 1070 1.0
 503 504 1.0 1085 1.0
 504 505 1.0 507 1.0 1084 1.0
 505 506 2.0 514 1.5
 506
 507 508 1.0 1073 1.0 1074 1.0
 508 509 1.0 1075 1.0 1076 1.0
 509 510 1.0 1077 1.0 1078 1.0
 510 511 1.5 1079 1.0
 511 512 1.5 513 1.5
 512 1080 1.0 1081 1.0
 513 1082 1.0 1083 1.0
 514 515 1.0 1096 1.0
 515 516 1.0 518 1.0 1095 1.0
 516 517 2.0 522 1.5
 517
 518 519 1.0 1086 1.0 1087 1.0
 519 520 1.0 521 1.0 1088 1.0
 520 1092 1.0 1093 1.0 1094 1.0
 521 1089 1.0 1090 1.0 1091 1.0
 522 523 1.0 1107 1.0
 523 524 1.0 526 1.0 1106 1.0
 524 525 2.0 530 1.5
 525
 526 527 1.0 1097 1.0 1098 1.0
 527 528 1.0 529 1.0 1099 1.0
 528 1100 1.0 1101 1.0 1102 1.0
 529 1103 1.0 1104 1.0 1105 1.0
 530 531 1.0 1113 1.0
 531 532 1.0 534 1.0 1112 1.0
 532 533 2.0 539 1.5
 533
 534 535 1.0 1108 1.0 1109 1.0
 535 536 1.0 1110 1.0 1111 1.0
 536 537 2.0 538 2.0
 537
 538
 539 540 1.0 1195 1.0
 540 1196 1.0 1197 1.0 1198 1.0
 541 542 1.0 547 1.0 1121 1.0
 542 543 1.0 545 1.0 1120 1.0
 543 544 2.0 548 2.0
 544
 545 546 1.0 1114 1.0 1115 1.0
 546 547 1.0 1116 1.0 1117 1.0
 547 1119 1.0
 548
 549 550 2.0 551 2.0 552 1.5 601 1.5
 550
 551
 552 553 1.0
 553 554 1.0 1199 1.0 1200 1.0
 554 555 1.0 556 1.0 1201 1.0
 555 560 1.0
 556 557 1.0 558 1.0 1202 1.0
 557 1203 1.0
 558 559 1.0 560 1.0 1204 1.0
 559 1205 1.0
 560 561 1.0 1206 1.0
 561 562 1.5 570 1.5
 562 563 2.0 1207 1.0
 563 564 1.0
 564 565 1.5 570 2.0
 565 566 2.0 567 1.5
 566 1208 1.0 1279 1.0
 567 568 1.5
 568 569 1.5 1209 1.0
 569 570 1.5
 570
 571 572 1.5 588 2.0
 572 573 2.0 574 1.0
 573
 574 575 1.5 1278 1.0
 575 576 2.0 577 1.5
 576
 577 578 1.0 588 1.5
 578 579 1.0 1118 1.0
 579 580 1.5 586 1.5
 580 581 1.5 1210 1.0
 581 582 1.0 583 1.5
 582 1211 1.0 1212 1.0 1213 1.0
 583 584 1.0 585 2.0
 584 1214 1.0 1215 1.0 1216 1.0
 585 586 1.5 1217 1.0
 586 587 1.0
 587 588 1.0 589 1.0
 588
 589 590 1.0 1218 1.0 1219 1.0
 590 591 1.0 592 1.0 1220 1.0
 591 1221 1.0
 592 593 1.0 594 1.0 1222 1.0
 593 1223 1.0
 594 595 1.0 596 1.0 1224 1.0
 595 1225 1.0
 596 597 1.0 1226 1.0 1227 1.0
 597 598 1.0
 598 599 2.0 600 2.0 601 1.5
 599
 600
 601
 602 1228 1.0 1229 1.0
 603 1230 1.0 1231 1.0
 604 1232 1.0 1233 1.0
 605 1234 1.0 1235 1.0
 606 1236 1.0 1237 1.0
 607 1238 1.0 1239 1.0
 608 1240 1.0 1241 1.0
 609 1242 1.0 1243 1.0
 610 1244 1.0 1245 1.0
 611 1246 1.0 1247 1.0
 612 1248 1.0 1249 1.0
 613 1250 1.0 1251 1.0
 614 1252 1.0 1253 1.0
 615 1254 1.0 1255 1.0
 616 1256 1.0 1257 1.0
 617 1258 1.0 1259 1.0
 618 1260 1.0 1261 1.0
 619 1262 1.0 1263 1.0
 620 1264 1.0 1265 1.0
 621 1266 1.0 1267 1.0
 622 1268 1.0 1269 1.0
 623 1270 1.0 1271 1.0
 624 1272 1.0 1273 1.0
 625 1274 1.0 1275 1.0
 626 1276 1.0 1277 1.0
 627
 628
 629
 630
 631
 632
 633
 634
 635
 636
 637
 638
 639
 640
 641
 642
 643
 644
 645
 646
 647
 648
 649
 650
 651
 652
 653
 654
 655
 656
 657
 658
 659
 660
 661
 662
 663
 664
 665
 666
 667
 668
 669
 670
 671
 672
 673
 674
 675
 676
 677
 678
 679
 680
 681
 682
 683
 684
 685
 686
 687
 688
 689
 690
 691
 692
 693
 694
 695
 696
 697
 698
 699
 700
 701
 702
 703
 704
 705
 706
 707
 708
 709
 710
 711
 712
 713
 714
 715
 716
 717
 718
 719
 720
 721
 722
 723
 724
 725
 726
 727
 728
 729
 730
 731
 732
 733
 734
 735
 736
 737
 738
 739
 740
 741
 742
 743
 744
 745
 746
 747
 748
 749
 750
 751
 752
 753
 754
 755
 756
 757
 758
 759
 760
 761
 762
 763
 764
 765
 766
 767
 768
 769
 770
 771
 772
 773
 774
 775
 776
 777
 778
 779
 780
 781
 782
 783
 784
 785
 786
 787
 788
 789
 790
 791
 792
 793
 794
 795
 796
 797
 798
 799
 800
 801
 802
 803
 804
 805
 806
 807
 808
 809
 810
 811
 812
 813
 814
 815
 816
 817
 818
 819
 820
 821
 822
 823
 824
 825
 826
 827
 828
 829
 830
 831
 832
 833
 834
 835
 836
 837
 838
 839
 840
 841
 842
 843
 844
 845
 846
 847
 848
 849
 850
 851
 852
 853
 854
 855
 856
 857
 858
 859
 860
 861
 862
 863
 864
 865
 866
 867
 868
 869
 870
 871
 872
 873
 874
 875
 876
 877
 878
 879
 880
 881
 882
 883
 884
 885
 886
 887
 888
 889
 890
 891
 892
 893
 894
 895
 896
 897
 898
 899
 900
 901
 902
 903
 904
 905
 906
 907
 908
 909
 910
 911
 912
 913
 914
 915
 916
 917
 918
 919
 920
 921
 922
 923
 924
 925
 926
 927
 928
 929
 930
 931
 932
 933
 934
 935
 936
 937
 938
 939
 940
 941
 942
 943
 944
 945
 946
 947
 948
 949
 950
 951
 952
 953
 954
 955
 956
 957
 958
 959
 960
 961
 962
 963
 964
 965
 966
 967
 968
 969
 970
 971
 972
 973
 974
 975
 976
 977
 978
 979
 980
 981
 982
 983
 984
 985
 986
 987
 988
 989
 990
 991
 992
 993
 994
 995
 996
 997
 998
 999
 1000
 1001
 1002
 1003
 1004
 1005
 1006
 1007
 1008
 1009
 1010
 1011
 1012
 1013
 1014
 1015
 1016
 1017
 1018
 1019
 1020
 1021
 1022
 1023
 1024
 1025
 1026
 1027
 1028
 1029
 1030
 1031
 1032
 1033
 1034
 1035
 1036
 1037
 1038
 1039
 1040
 1041
 1042
 1043
 1044
 1045
 1046
 1047
 1048
 1049
 1050
 1051
 1052
 1053
 1054
 1055
 1056
 1057
 1058
 1059
 1060
 1061
 1062
 1063
 1064
 1065
 1066
 1067
 1068
 1069
 1070
 1071
 1072
 1073
 1074
 1075
 1076
 1077
 1078
 1079
 1080
 1081
 1082
 1083
 1084
 1085
 1086
 1087
 1088
 1089
 1090
 1091
 1092
 1093
 1094
 1095
 1096
 1097
 1098
 1099
 1100
 1101
 1102
 1103
 1104
 1105
 1106
 1107
 1108
 1109
 1110
 1111
 1112
 1113
 1114
 1115
 1116
 1117
 1118
 1119
 1120
 1121
 1122
 1123
 1124
 1125
 1126
 1127
 1128
 1129
 1130
 1131
 1132
 1133
 1134
 1135
 1136
 1137
 1138
 1139
 1140
 1141
 1142
 1143
 1144
 1145
 1146
 1147
 1148
 1149
 1150
 1151
 1152
 1153
 1154
 1155
 1156
 1157
 1158
 1159
 1160
 1161
 1162
 1163
 1164
 1165
 1166
 1167
 1168
 1169
 1170
 1171
 1172
 1173
 1174
 1175
 1176
 1177
 1178
 1179
 1180
 1181
 1182
 1183
 1184
 1185
 1186
 1187
 1188
 1189
 1190
 1191
 1192
 1193
 1194
 1195
 1196
 1197
 1198
 1199
 1200
 1201
 1202
 1203
 1204
 1205
 1206
 1207
 1208
 1209
 1210
 1211
 1212
 1213
 1214
 1215
 1216
 1217
 1218
 1219
 1220
 1221
 1222
 1223
 1224
 1225
 1226
 1227
 1228
 1229
 1230
 1231
 1232
 1233
 1234
 1235
 1236
 1237
 1238
 1239
 1240
 1241
 1242
 1243
 1244
 1245
 1246
 1247
 1248
 1249
 1250
 1251
 1252
 1253
 1254
 1255
 1256
 1257
 1258
 1259
 1260
 1261
 1262
 1263
 1264
 1265
 1266
 1267
 1268
 1269
 1270
 1271
 1272
 1273
 1274
 1275
 1276
 1277
 1278
 1279


HrmStr1	CM	NC	467.70   1.352
HrmStr1	CA	N*	467.70   1.352
HrmBnd1	NC	C	NA	68.402     112.475
HrmBnd1	NC	CA	N*	69.800     128.740
HrmBnd1	C	CM	NC	64.000     130.800
HrmBnd1	C	CM	CA	64.300     120.330
HrmBnd1	CM	NC	CA	69.900     109.950
HrmBnd1	CM	CA	N*	69.500     119.720
HrmBnd1	NC	CM	CA	69.500     119.720
HrmBnd1	NC	CA	CA	69.500     119.720
HrmBnd1	CA	CA	N*	69.500     119.720
HrmBnd1	CA	N*	CA	69.900     109.950
HrmBnd1	CA	N*	CT	67.900     109.510
