# Supplementary material for: Computational insights on the hydride and proton transfer mechanisms of L-proline dehydrogenase
Source: PLoS One. 2023 Nov 15;18(11):e0290901. doi: 10.1371/journal.pone.0290901 (PMC10651016; doi:10.1371/journal.pone.0290901)
Supplement: S1 Data — (ZIP) [file pone.0290901.s002.zip › RC1.txt]

%mem=10GB
%nprocshared=16
# opt=maxcycle=5000 freq oniom(m062x/6-31g(d,p):amber=hardfirst)
geom=connectivity scf=maxcycle=5000

Title Card Required

-3 1 2 1 2 1
 C-CT--0.366200(PDBName=CH3,ResName=ACE,ResNum=258_A)  0    4.65856400    8.32289000   10.25238900 L
 C-C-0.597200(PDBName=C,ResName=ACE,ResNum=258_A)    0    4.74725100    6.93068500    9.67609000 L
 O-O--0.567900(PDBName=O,ResName=ACE,ResNum=258_A)   0    5.44478500    6.08144000   10.22015400 L
 N-N--0.415700(PDBName=N,ResName=PHE,ResNum=259_A)   0    4.05123300    6.70658500    8.56353200 L
 C-CT--0.002400(PDBName=CA,ResName=PHE,ResNum=259_A)  0    3.88521000    5.41739800    7.87155300 L
 C-C-0.597300(PDBName=C,ResName=PHE,ResNum=259_A)    0    5.14615300    4.92353700    7.11588800 L
 O-O--0.567900(PDBName=O,ResName=PHE,ResNum=259_A)   0    5.04327800    4.34797100    6.03328200 L
 C-CT--0.034300(PDBName=CB,ResName=PHE,ResNum=259_A)  0    2.67381000    5.55187200    6.92958600 L
 C-CA-0.011800(PDBName=CG,ResName=PHE,ResNum=259_A)  0    1.34201900    5.71405700    7.63608300 L
 C-CA--0.125600(PDBName=CD1,ResName=PHE,ResNum=259_A)  0    0.83684000    6.99146200    7.95018500 L
 C-CA--0.125600(PDBName=CD2,ResName=PHE,ResNum=259_A)  0    0.57963000    4.57062600    7.93495000 L
 C-CA--0.170400(PDBName=CE1,ResName=PHE,ResNum=259_A)  0   -0.42828400    7.11996400    8.55066300 L
 C-CA--0.170400(PDBName=CE2,ResName=PHE,ResNum=259_A)  0   -0.68795800    4.69970400    8.52760100 L
 C-CA--0.107200(PDBName=CZ,ResName=PHE,ResNum=259_A)  0   -1.19196600    5.97457600    8.83470500 L
 N-N--0.415700(PDBName=N,ResName=NME,ResNum=260_A)   0    6.33871600    5.09222100    7.69678700 L
 C-CT--0.149000(PDBName=CH3,ResName=NME,ResNum=260_A)  0    7.61173000    4.62482700    7.15266600 L
 C-CT--0.366200(PDBName=CH3,ResName=ACE,ResNum=282_A)  0    6.87779600   -9.38757900    6.10240200 L
 C-C-0.597200(PDBName=C,ResName=ACE,ResNum=282_A)    0    6.99426600   -8.54863800    4.84986500 L
 O-O--0.567900(PDBName=O,ResName=ACE,ResNum=282_A)   0    7.02166900   -9.08611200    3.74503200 L
 N-N--0.415700(PDBName=N,ResName=SER,ResNum=283_A)   0    7.05450300   -7.23281400    5.02331400 L
 C-CT--0.024900(PDBName=CA,ResName=SER,ResNum=283_A)  0    7.49209400   -6.27143900    4.00817900 L
 C-C-0.597300(PDBName=C,ResName=SER,ResNum=283_A)    0    8.14615900   -5.05271000    4.65410100 L
 O-O--0.567900(PDBName=O,ResName=SER,ResNum=283_A)   0    7.49573300   -4.03374100    4.88438800 L
 C-CT-0.211700(PDBName=CB,ResName=SER,ResNum=283_A)  0    6.33749900   -5.86162200    3.09000900 L
 O-OH--0.654600(PDBName=OG,ResName=SER,ResNum=283_A)  0    6.74467000   -4.85369900    2.18260700 L
 N-N--0.415700(PDBName=N,ResName=TYR,ResNum=284_A)   0    9.45036500   -5.14915100    4.90559600 L
 C-CT--0.001400(PDBName=CA,ResName=TYR,ResNum=284_A)  0   10.30915000   -3.97232400    5.02068300 L
 C-C-0.597300(PDBName=C,ResName=TYR,ResNum=284_A)    0   10.54773500   -3.41580800    3.61298800 L
 O-O--0.567900(PDBName=O,ResName=TYR,ResNum=284_A)   0   10.89331700   -4.17817800    2.71112800 L
 C-CT--0.015200(PDBName=CB,ResName=TYR,ResNum=284_A)  0   11.62078300   -4.34010100    5.72481000 L
 C-CA--0.001100(PDBName=CG,ResName=TYR,ResNum=284_A)  0   11.42027600   -4.92101700    7.11439600 L
 C-CA--0.190600(PDBName=CD1,ResName=TYR,ResNum=284_A)  0   11.83476400   -6.23741400    7.40150100 L
 C-CA--0.190600(PDBName=CD2,ResName=TYR,ResNum=284_A)  0   10.79297600   -4.14968000    8.11338800 L
 C-CA--0.234100(PDBName=CE1,ResName=TYR,ResNum=284_A)  0   11.62052200   -6.78403200    8.68234400 L
 C-CA--0.234100(PDBName=CE2,ResName=TYR,ResNum=284_A)  0   10.57327600   -4.69376500    9.39306600 L
 C-C-0.322600(PDBName=CZ,ResName=TYR,ResNum=284_A)   0   10.98647200   -6.01045500    9.68003900 L
 O-OH--0.557900(PDBName=OH,ResName=TYR,ResNum=284_A)  0   10.77386100   -6.53168600   10.91657000 L
 N-N--0.516300(PDBName=N,ResName=ASP,ResNum=285_A)   0   10.30035300   -2.12250800    3.41216500 L
 C-CT-0.038100(PDBName=CA,ResName=ASP,ResNum=285_A)  0   10.16153400   -1.51339700    2.08247600 L
 C-C-0.536600(PDBName=C,ResName=ASP,ResNum=285_A)    0   11.02441500   -0.24830100    1.92305400 L
 O-O--0.581900(PDBName=O,ResName=ASP,ResNum=285_A)   0   10.97054500    0.66316100    2.74825500 L
 C-CT--0.030300(PDBName=CB,ResName=ASP,ResNum=285_A)  0    8.66762100   -1.24292000    1.82436000 L
 C-C-0.799400(PDBName=CG,ResName=ASP,ResNum=285_A)   0    8.40090800   -0.51990200    0.50244800 L
 O-O2--0.801400(PDBName=OD1,ResName=ASP,ResNum=285_A)  0    7.51070500    0.35229000    0.47648100 L
 O-O2--0.801400(PDBName=OD2,ResName=ASP,ResNum=285_A)  0    9.08725900   -0.82674300   -0.50335900 L
 N-N--0.415700(PDBName=N,ResName=MET,ResNum=286_A)   0   11.82797100   -0.20300200    0.85742600 L
 C-CT--0.023700(PDBName=CA,ResName=MET,ResNum=286_A)  0   12.63130900    0.95517400    0.43549300 L
 C-C-0.597300(PDBName=C,ResName=MET,ResNum=286_A)    0   11.80513400    2.06175400   -0.24272500 L
 O-O--0.567900(PDBName=O,ResName=MET,ResNum=286_A)   0   12.24993500    3.21354100   -0.29331300 L
 C-CT-0.034200(PDBName=CB,ResName=MET,ResNum=286_A)  0   13.71255500    0.49402200   -0.55049100 L
 C-CT-0.001800(PDBName=CG,ResName=MET,ResNum=286_A)  0   14.74209300   -0.46731900    0.05685100 L
 S-S--0.273700(PDBName=SD,ResName=MET,ResNum=286_A)  0   15.74127000    0.19073500    1.42585000 L
 C-CT--0.053600(PDBName=CE,ResName=MET,ResNum=286_A)  0   16.63063900    1.52277200    0.57383700 L
 N-N--0.415700(PDBName=N,ResName=LEU,ResNum=287_A)   0   10.62628700    1.70221800   -0.76792600 L
 C-CT--0.051800(PDBName=CA,ResName=LEU,ResNum=287_A)  0    9.68675900    2.53383800   -1.52576900 L
 C-C-0.597300(PDBName=C,ResName=LEU,ResNum=287_A)    0   10.24153700    2.96512200   -2.90245600 L
 O-O--0.567900(PDBName=O,ResName=LEU,ResNum=287_A)   0   11.44604800    2.93158000   -3.16118400 L
 C-CT--0.110200(PDBName=CB,ResName=LEU,ResNum=287_A)  0    9.22390100    3.73785500   -0.68081100 L
 C-CT-0.353100(PDBName=CG,ResName=LEU,ResNum=287_A)  0    8.75219300    3.44057200    0.75894500 L
 C-CT--0.412100(PDBName=CD1,ResName=LEU,ResNum=287_A)  0    9.51624400    4.32717600    1.74626800 L
 C-CT--0.412100(PDBName=CD2,ResName=LEU,ResNum=287_A)  0    7.25528600    3.70164400    0.90617400 L
 N-N--0.415700(PDBName=N,ResName=GLY,ResNum=288_A)   0    9.35858800    3.39956700   -3.80108800 L
 C-CT--0.025200(PDBName=CA,ResName=GLY,ResNum=288_A)  0    9.70317400    3.81800300   -5.16309300 L
 C-C-0.597300(PDBName=C,ResName=GLY,ResNum=288_A)    0    8.55490300    3.55996800   -6.13320900 L
 O-O--0.567900(PDBName=O,ResName=GLY,ResNum=288_A)   0    8.18400900    2.41136300   -6.35540700 L
 N-N--0.516300(PDBName=N,ResName=GLU,ResNum=289_A)   0    7.97994100    4.61786400   -6.69438200 L
 C-CT-0.039700(PDBName=CA,ResName=GLU,ResNum=289_A)  0    6.75454200    4.58322900   -7.50117400 L
 C-C-0.536600(PDBName=C,ResName=GLU,ResNum=289_A)    0    6.60200200    5.87608600   -8.31863800 L
 O-O--0.581900(PDBName=O,ResName=GLU,ResNum=289_A)   0    7.29518600    6.86401500   -8.05356300 L
 C-CT-0.056000(PDBName=CB,ResName=GLU,ResNum=289_A)  0    5.54149400    4.37508500   -6.57881100 L
 C-CT-0.013600(PDBName=CG,ResName=GLU,ResNum=289_A)  0    5.40982900    5.45630900   -5.50014100 L
 C-C-0.805400(PDBName=CD,ResName=GLU,ResNum=289_A)   0    4.20568200    5.16933800   -4.61451100 L
 O-O2--0.818800(PDBName=OE1,ResName=GLU,ResNum=289_A)  0    3.07260300    5.48836600   -5.02582700 L
 O-O2--0.818800(PDBName=OE2,ResName=GLU,ResNum=289_A)  0    4.38015600    4.68020400   -3.47080300 L
 N-N--0.415700(PDBName=N,ResName=NME,ResNum=290_A)   0    5.68212300    5.87374200   -9.28715700 L
 C-CT--0.149000(PDBName=CH3,ResName=NME,ResNum=290_A)  0    5.41917300    6.98293400  -10.19696700 L
 C-CT--0.366200(PDBName=CH3,ResName=ACE,ResNum=303_A)  0   14.67267800    3.11983600   -3.54231800 L
 C-C-0.597200(PDBName=C,ResName=ACE,ResNum=303_A)    0   15.18878300    1.70245200   -3.60620700 L
 O-O--0.567900(PDBName=O,ResName=ACE,ResNum=303_A)   0   16.04105800    1.33197200   -2.80499700 L
 N-N--0.415700(PDBName=N,ResName=TYR,ResNum=304_A)   0   14.67847100    0.90877300   -4.54757400 L
 C-CT--0.001400(PDBName=CA,ResName=TYR,ResNum=304_A)  0   14.95373100   -0.52758800   -4.71019200 L
 C-C-0.597300(PDBName=C,ResName=TYR,ResNum=304_A)    0   16.40206300   -0.84235900   -5.15739500 L
 O-O--0.567900(PDBName=O,ResName=TYR,ResNum=304_A)   0   16.64806300   -1.29177800   -6.27612400 L
 C-CT--0.015200(PDBName=CB,ResName=TYR,ResNum=304_A)  0   13.91567300   -1.12957500   -5.68069700 L
 C-CA--0.001100(PDBName=CG,ResName=TYR,ResNum=304_A)  0   12.46638900   -0.75561800   -5.41359900 L
 C-CA--0.190600(PDBName=CD1,ResName=TYR,ResNum=304_A)  0   11.93627800   -0.83456700   -4.11059400 L
 C-CA--0.190600(PDBName=CD2,ResName=TYR,ResNum=304_A)  0   11.64827800   -0.31729600   -6.47537700 L
 C-CA--0.234100(PDBName=CE1,ResName=TYR,ResNum=304_A)  0   10.60807900   -0.44572700   -3.86459100 L
 C-CA--0.234100(PDBName=CE2,ResName=TYR,ResNum=304_A)  0   10.31427500    0.06126400   -6.23370000 L
 C-C-0.322600(PDBName=CZ,ResName=TYR,ResNum=304_A)   0    9.80003700    0.01089900   -4.92185300 L
 O-OH--0.557900(PDBName=OH,ResName=TYR,ResNum=304_A)  0    8.51989800    0.38082800   -4.67360100 L
 N-N--0.415700(PDBName=N,ResName=NME,ResNum=305_A)   0   17.37421200   -0.63733200   -4.26252300 L
 C-CT--0.149000(PDBName=CH3,ResName=NME,ResNum=305_A)  0   18.79315300   -0.89905600   -4.48677900 L
 C-CT--0.366200(PDBName=CH3,ResName=ACE,ResNum=326_A)  0    9.51890400   -7.08525100    1.03539100 L
 C-C-0.597200(PDBName=C,ResName=ACE,ResNum=326_A)    0    8.38914500   -6.74154800    0.09617200 L
 O-O--0.567900(PDBName=O,ResName=ACE,ResNum=326_A)   0    7.37713900   -7.44253400    0.08276000 L
 N-N--0.415700(PDBName=N,ResName=SER,ResNum=327_A)   0    8.59770600   -5.68876000   -0.69387700 L
 C-CT--0.024900(PDBName=CA,ResName=SER,ResNum=327_A)  0    7.75374000   -5.23798300   -1.81328500 L
 C-C-0.597300(PDBName=C,ResName=SER,ResNum=327_A)    0    8.57173900   -4.48639600   -2.86781700 L
 O-O--0.567900(PDBName=O,ResName=SER,ResNum=327_A)   0    9.64595100   -3.96619000   -2.56259200 L
 C-CT-0.211700(PDBName=CB,ResName=SER,ResNum=327_A)  0    6.65469900   -4.28125200   -1.33517800 L
 O-OH--0.654600(PDBName=OG,ResName=SER,ResNum=327_A)  0    5.83139700   -4.92935000   -0.39245000 L
 N-N--0.415700(PDBName=N,ResName=ILE,ResNum=328_A)   0    8.03118000   -4.39458500   -4.08267800 L
 C-CT--0.059700(PDBName=CA,ResName=ILE,ResNum=328_A)  0    8.30612100   -3.34960400   -5.07805200 L
 C-C-0.597300(PDBName=C,ResName=ILE,ResNum=328_A)    0    6.97919800   -2.88871200   -5.70506500 L
 O-O--0.567900(PDBName=O,ResName=ILE,ResNum=328_A)   0    5.96831100   -3.58612000   -5.58566700 L
 C-CT-0.130300(PDBName=CB,ResName=ILE,ResNum=328_A)  0    9.31094200   -3.80592700   -6.16661100 L
 C-CT--0.043000(PDBName=CG1,ResName=ILE,ResNum=328_A)  0    8.78911800   -4.99618300   -7.00455200 L
 C-CT--0.320400(PDBName=CG2,ResName=ILE,ResNum=328_A)  0   10.68423900   -4.12181900   -5.55038700 L
 C-CT--0.066000(PDBName=CD1,ResName=ILE,ResNum=328_A)  0    9.63109300   -5.27675000   -8.25592200 L
 N-N--0.347900(PDBName=N,ResName=LYS,ResNum=329_A)   0    6.99919700   -1.75948000   -6.41879100 L
 C-CT--0.240000(PDBName=CA,ResName=LYS,ResNum=329_A)  0    5.87902400   -1.20412200   -7.19568500 L
 C-C-0.734100(PDBName=C,ResName=LYS,ResNum=329_A)    0    6.27072700   -1.04182600   -8.66560100 L
 O-O--0.589400(PDBName=O,ResName=LYS,ResNum=329_A)   0    7.37662000   -0.58215600   -8.95361300 L
 C-CT--0.009400(PDBName=CB,ResName=LYS,ResNum=329_A)  0    5.43345900    0.13483200   -6.58666700 L
 C-CT-0.018700(PDBName=CG,ResName=LYS,ResNum=329_A)  0    4.54614500   -0.07761400   -5.35378500 L
 C-CT--0.047900(PDBName=CD,ResName=LYS,ResNum=329_A)  0    4.20723000    1.24585600   -4.66987700 L H-HP 118   0.0000
 C-CT--0.014300(PDBName=CE,ResName=LYS,ResNum=329_A)  0    3.07492800    1.10443400   -3.64324700 H
 N-N3--0.385400(PDBName=NZ,ResName=LYS,ResNum=329_A)  0    3.35080800    0.29231200   -2.44356100 H
 N-N--0.415700(PDBName=N,ResName=LEU,ResNum=330_A)   0    5.38407900   -1.44326400   -9.57641100 L
 C-CT--0.051800(PDBName=CA,ResName=LEU,ResNum=330_A)  0    5.55636000   -1.45160300  -11.03618800 L
 C-C-0.597300(PDBName=C,ResName=LEU,ResNum=330_A)    0    5.97855900   -0.08694900  -11.59613300 L
 O-O--0.567900(PDBName=O,ResName=LEU,ResNum=330_A)   0    6.92111900   -0.01183900  -12.38295700 L
 C-CT--0.110200(PDBName=CB,ResName=LEU,ResNum=330_A)  0    4.25056800   -1.93855800  -11.69605100 L
 C-CT-0.353100(PDBName=CG,ResName=LEU,ResNum=330_A)  0    4.00144700   -3.45229200  -11.56350600 L
 C-CT--0.412100(PDBName=CD1,ResName=LEU,ResNum=330_A)  0    2.55512500   -3.78424600  -11.92860800 L
 C-CT--0.412100(PDBName=CD2,ResName=LEU,ResNum=330_A)  0    4.91752000   -4.26776600  -12.48258100 L
 N-N--0.415700(PDBName=N,ResName=SER,ResNum=331_A)   0    5.30621300    0.98522000  -11.17735200 L
 C-CT--0.024900(PDBName=CA,ResName=SER,ResNum=331_A)  0    5.60250300    2.37232200  -11.56753800 L
 C-C-0.597300(PDBName=C,ResName=SER,ResNum=331_A)    0    6.96287500    2.91167300  -11.08815300 L
 O-O--0.567900(PDBName=O,ResName=SER,ResNum=331_A)   0    7.36950300    3.99384500  -11.51397400 L
 C-CT-0.211700(PDBName=CB,ResName=SER,ResNum=331_A)  0    4.48368400    3.29795000  -11.08116700 L
 O-OH--0.654600(PDBName=OG,ResName=SER,ResNum=331_A)  0    4.33420500    3.21366700   -9.67563500 L
 N-N--0.415700(PDBName=N,ResName=NME,ResNum=332_A)   0    7.67428400    2.19455800  -10.20681100 L
 C-CT--0.149000(PDBName=CH3,ResName=NME,ResNum=332_A)  0    8.98475600    2.56745900   -9.68493300 L
 C-CT--0.366200(PDBName=CH3,ResName=ACE,ResNum=367_A)  0    8.85218700  -10.08255600   -1.19622000 L
 C-C-0.597200(PDBName=C,ResName=ACE,ResNum=367_A)    0    7.43313500   -9.93036000   -1.69332900 L
 O-O--0.567900(PDBName=O,ResName=ACE,ResNum=367_A)   0    6.54449800  -10.63502800   -1.21067500 L
 N-N--0.415700(PDBName=N,ResName=ASN,ResNum=368_A)   0    7.21697500   -9.01017600   -2.63261200 L
 C-CT-0.014300(PDBName=CA,ResName=ASN,ResNum=368_A)  0    5.95069200   -8.77771400   -3.32914700 L
 C-C-0.597300(PDBName=C,ResName=ASN,ResNum=368_A)    0    6.14779500   -7.90021300   -4.57809400 L
 O-O--0.567900(PDBName=O,ResName=ASN,ResNum=368_A)   0    7.15393900   -7.20244600   -4.68006800 L
 C-CT--0.204100(PDBName=CB,ResName=ASN,ResNum=368_A)  0    4.96107500   -8.08637100   -2.37165800 L
 C-C-0.713000(PDBName=CG,ResName=ASN,ResNum=368_A)   0    3.54037600   -8.24827600   -2.85680000 L
 O-O--0.593100(PDBName=OD1,ResName=ASN,ResNum=368_A)  0    3.08324300   -9.35839800   -3.07545800 L
 N-N--0.919100(PDBName=ND2,ResName=ASN,ResNum=368_A)  0    2.80458300   -7.19212600   -3.06943100 L
 N-N--0.415700(PDBName=N,ResName=ILE,ResNum=369_A)   0    5.14442400   -7.86904000   -5.45699400 L
 C-CT--0.059700(PDBName=CA,ResName=ILE,ResNum=369_A)  0    4.88289300   -6.76986700   -6.39682600 L
 C-C-0.597300(PDBName=C,ResName=ILE,ResNum=369_A)    0    3.50486400   -6.21822800   -6.01925100 L
 O-O--0.567900(PDBName=O,ResName=ILE,ResNum=369_A)   0    2.53865100   -6.98265500   -5.96052600 L
 C-CT-0.130300(PDBName=CB,ResName=ILE,ResNum=369_A)  0    4.94199600   -7.23592100   -7.86997000 L
 C-CT--0.043000(PDBName=CG1,ResName=ILE,ResNum=369_A)  0    6.31567500   -7.87032800   -8.19335000 L
 C-CT--0.320400(PDBName=CG2,ResName=ILE,ResNum=369_A)  0    4.66267300   -6.03679500   -8.79514400 L
 C-CT--0.066000(PDBName=CD1,ResName=ILE,ResNum=369_A)  0    6.43824600   -8.43359500   -9.61504100 L
 N-N--0.516300(PDBName=N,ResName=ASP,ResNum=370_A)   0    3.43679600   -4.94516200   -5.64213300 L
 C-CT-0.038100(PDBName=CA,ResName=ASP,ResNum=370_A)  0    2.23698800   -4.27152000   -5.13163200 L
 C-C-0.536600(PDBName=C,ResName=ASP,ResNum=370_A)    0    1.21872600   -3.93378700   -6.25238500 L
 O-O--0.581900(PDBName=O,ResName=ASP,ResNum=370_A)   0    1.24855400   -4.53829900   -7.32674400 L
 C-CT--0.030300(PDBName=CB,ResName=ASP,ResNum=370_A)  0    2.69741100   -3.04962900   -4.31356500 L
 C-C-0.799400(PDBName=CG,ResName=ASP,ResNum=370_A)   0    3.26320700   -3.39163600   -2.93252800 L
 O-O2--0.801400(PDBName=OD1,ResName=ASP,ResNum=370_A)  0    3.88010400   -2.49474600   -2.32231100 L
 O-O2--0.801400(PDBName=OD2,ResName=ASP,ResNum=370_A)  0    2.98170900   -4.49336600   -2.39546200 L
 N-N--0.415700(PDBName=N,ResName=ALA,ResNum=371_A)   0    0.28948400   -3.00377000   -6.01396500 L
 C-CT-0.033700(PDBName=CA,ResName=ALA,ResNum=371_A)  0   -0.60378900   -2.44801200   -7.03406200 L
 C-C-0.597300(PDBName=C,ResName=ALA,ResNum=371_A)    0   -0.79678800   -0.93675600   -6.84567800 L
 O-O--0.567900(PDBName=O,ResName=ALA,ResNum=371_A)   0   -0.87353300   -0.45007400   -5.70891500 L
 C-CT--0.182500(PDBName=CB,ResName=ALA,ResNum=371_A)  0   -1.95153500   -3.17984500   -6.99048300 L
 N-N--0.516300(PDBName=N,ResName=GLU,ResNum=372_A)   0   -0.94767200   -0.22100100   -7.95750300 L
 C-CT-0.039700(PDBName=CA,ResName=GLU,ResNum=372_A)  0   -1.17747300    1.22064100   -8.04604700 L
 C-C-0.536600(PDBName=C,ResName=GLU,ResNum=372_A)    0   -2.49511100    1.48586500   -8.79465400 L
 O-O--0.581900(PDBName=O,ResName=GLU,ResNum=372_A)   0   -3.54269300    1.68006700   -8.16994400 L
 C-CT-0.056000(PDBName=CB,ResName=GLU,ResNum=372_A)  0    0.03004100    1.94728300   -8.67921200 L
 C-CT-0.013600(PDBName=CG,ResName=GLU,ResNum=372_A)  0    1.35630700    1.81873000   -7.91064800 L
 C-C-0.805400(PDBName=CD,ResName=GLU,ResNum=372_A)   0    2.24457300    0.68177000   -8.42914500 L
 O-O2--0.818800(PDBName=OE1,ResName=GLU,ResNum=372_A)  0    3.05401200    0.94663200   -9.35249100 L
 O-O2--0.818800(PDBName=OE2,ResName=GLU,ResNum=372_A)  0    2.18772900   -0.43630100   -7.86933900 L
 N-N--0.516300(PDBName=N,ResName=GLU,ResNum=373_A)   0   -2.47899800    1.45653100  -10.12667900 L
 C-CT-0.039700(PDBName=CA,ResName=GLU,ResNum=373_A)  0   -3.67327000    1.52537700  -10.97189700 L
 C-C-0.536600(PDBName=C,ResName=GLU,ResNum=373_A)    0   -4.60233600    0.30245600  -10.82151300 L
 O-O--0.581900(PDBName=O,ResName=GLU,ResNum=373_A)   0   -4.16758000   -0.79647300  -10.47413200 L
 C-CT-0.056000(PDBName=CB,ResName=GLU,ResNum=373_A)  0   -3.27327700    1.76974700  -12.44207800 L
 C-CT-0.013600(PDBName=CG,ResName=GLU,ResNum=373_A)  0   -2.63941900    0.58725200  -13.20218600 L
 C-C-0.805400(PDBName=CD,ResName=GLU,ResNum=373_A)   0   -1.33285900    0.06276000  -12.58622500 L
 O-O2--0.818800(PDBName=OE1,ResName=GLU,ResNum=373_A)  0   -0.52578200    0.88597700  -12.09683700 L
 O-O2--0.818800(PDBName=OE2,ResName=GLU,ResNum=373_A)  0   -1.15850300   -1.17362600  -12.54866200 L
 N-N--0.415700(PDBName=N,ResName=NME,ResNum=374_A)   0   -5.89759200    0.50174900  -11.10068000 L
 C-CT--0.149000(PDBName=CH3,ResName=NME,ResNum=374_A)  0   -6.93644300   -0.52392500  -11.02458100 L
 C-CT--0.366200(PDBName=CH3,ResName=ACE,ResNum=401_A)  0    0.67995200   -9.99503800   -5.77567600 L
 C-C-0.597200(PDBName=C,ResName=ACE,ResNum=401_A)    0   -0.43948200   -9.36790500   -4.98042200 L
 O-O--0.567900(PDBName=O,ResName=ACE,ResNum=401_A)   0   -0.56219700   -9.66003100   -3.79001100 L
 N-N--0.415700(PDBName=N,ResName=VAL,ResNum=402_A)   0   -1.24507800   -8.52572900   -5.62788300 L
 C-CT--0.087500(PDBName=CA,ResName=VAL,ResNum=402_A)  0   -2.33882000   -7.70510000   -5.06890400 L
 C-C-0.597300(PDBName=C,ResName=VAL,ResNum=402_A)    0   -3.52163200   -7.64937800   -6.04354600 L
 O-O--0.567900(PDBName=O,ResName=VAL,ResNum=402_A)   0   -3.31443900   -7.65255100   -7.25224400 L
 C-CT-0.298500(PDBName=CB,ResName=VAL,ResNum=402_A)  0   -1.85214200   -6.25961700   -4.81046800 L
 C-CT--0.319200(PDBName=CG1,ResName=VAL,ResNum=402_A)  0   -2.86511500   -5.40070600   -4.03806200 L
 C-CT--0.319200(PDBName=CG2,ResName=VAL,ResNum=402_A)  0   -0.53760400   -6.19653500   -4.02997800 L
 N-N--0.415700(PDBName=N,ResName=ILE,ResNum=403_A)   0   -4.75796000   -7.56287000   -5.53533700 L
 C-CT--0.059700(PDBName=CA,ResName=ILE,ResNum=403_A)  0   -5.95644700   -7.24189500   -6.33604100 L
 C-C-0.597300(PDBName=C,ResName=ILE,ResNum=403_A)    0   -6.87352300   -6.25654600   -5.59143900 L
 O-O--0.567900(PDBName=O,ResName=ILE,ResNum=403_A)   0   -7.27268200   -6.50853400   -4.45529700 L
 C-CT-0.130300(PDBName=CB,ResName=ILE,ResNum=403_A)  0   -6.72164400   -8.50803200   -6.80890500 L
 C-CT--0.043000(PDBName=CG1,ResName=ILE,ResNum=403_A)  0   -7.11567800   -9.46351300   -5.65904800 L
 C-CT--0.320400(PDBName=CG2,ResName=ILE,ResNum=403_A)  0   -5.91393400   -9.24719700   -7.89072800 L
 C-CT--0.066000(PDBName=CD1,ResName=ILE,ResNum=403_A)  0   -7.91825500  -10.69606800   -6.09400400 L
 N-N--0.415700(PDBName=N,ResName=GLN,ResNum=404_A)   0   -7.18114700   -5.12429000   -6.23171200 L
 C-CT--0.003100(PDBName=CA,ResName=GLN,ResNum=404_A)  0   -8.11739600   -4.09058500   -5.76400000 L
 C-C-0.597300(PDBName=C,ResName=GLN,ResNum=404_A)    0   -9.56945200   -4.49316800   -6.06348400 L
 O-O--0.567900(PDBName=O,ResName=GLN,ResNum=404_A)   0   -9.90120100   -4.81449500   -7.20365600 L
 C-CT--0.003600(PDBName=CB,ResName=GLN,ResNum=404_A)  0   -7.80662800   -2.76256200   -6.48133900 L
 C-CT--0.064500(PDBName=CG,ResName=GLN,ResNum=404_A)  0   -6.48539700   -2.11527400   -6.02750400 L
 C-C-0.695100(PDBName=CD,ResName=GLN,ResNum=404_A)   0   -6.00760200   -1.00290800   -6.96355700 L
 O-O--0.608600(PDBName=OE1,ResName=GLN,ResNum=404_A)  0   -6.69025700   -0.55833600   -7.87357000 L
 N-N--0.940700(PDBName=NE2,ResName=GLN,ResNum=404_A)  0   -4.81431600   -0.49788400   -6.76252400 L
 N-N--0.415700(PDBName=N,ResName=ALA,ResNum=405_A)   0  -10.45027700   -4.44094800   -5.06406200 L
 C-CT-0.033700(PDBName=CA,ResName=ALA,ResNum=405_A)  0  -11.87038800   -4.77908900   -5.17907100 L
 C-C-0.597300(PDBName=C,ResName=ALA,ResNum=405_A)    0  -12.62487000   -3.91204900   -6.20376500 L
 O-O--0.567900(PDBName=O,ResName=ALA,ResNum=405_A)   0  -13.49507500   -4.42074000   -6.90650500 L
 C-CT--0.182500(PDBName=CB,ResName=ALA,ResNum=405_A)  0  -12.52393900   -4.68925800   -3.79550000 L
 N-N--0.415700(PDBName=N,ResName=TYR,ResNum=406_A)   0  -12.31405300   -2.61164200   -6.28351300 L
 C-CT--0.001400(PDBName=CA,ResName=TYR,ResNum=406_A)  0  -12.87957800   -1.70756700   -7.29638500 L
 C-C-0.597300(PDBName=C,ResName=TYR,ResNum=406_A)    0  -12.18960800   -1.79590200   -8.67623700 L
 O-O--0.567900(PDBName=O,ResName=TYR,ResNum=406_A)   0  -12.61996700   -1.12309200   -9.61232200 L
 C-CT--0.015200(PDBName=CB,ResName=TYR,ResNum=406_A)  0  -12.91262400   -0.26572800   -6.75059500 L
 C-CA--0.001100(PDBName=CG,ResName=TYR,ResNum=406_A)  0  -11.57828400    0.36829500   -6.38322900 L
 C-CA--0.190600(PDBName=CD1,ResName=TYR,ResNum=406_A)  0  -10.62692300    0.65295200   -7.38312200 L
 C-CA--0.190600(PDBName=CD2,ResName=TYR,ResNum=406_A)  0  -11.30735700    0.73141300   -5.04729000 L
 C-CA--0.234100(PDBName=CE1,ResName=TYR,ResNum=406_A)  0   -9.39318900    1.23742300   -7.04722300 L
 C-CA--0.234100(PDBName=CE2,ResName=TYR,ResNum=406_A)  0  -10.08411500    1.34578300   -4.71364200 L
 C-C-0.322600(PDBName=CZ,ResName=TYR,ResNum=406_A)   0   -9.10893300    1.57682000   -5.70848400 L
 O-OH--0.557900(PDBName=OH,ResName=TYR,ResNum=406_A)  0   -7.90077200    2.11335000   -5.38269000 L
 N-N--0.415700(PDBName=N,ResName=NME,ResNum=407_A)   0  -11.12136700   -2.59408700   -8.81727800 L
 C-CT--0.149000(PDBName=CH3,ResName=NME,ResNum=407_A)  0  -10.30782100   -2.70438000  -10.02436700 L
 C-CT--0.366200(PDBName=CH3,ResName=ACE,ResNum=430_A)  0   -2.87611700  -12.65726700   -3.75498900 L
 C-C-0.597200(PDBName=C,ResName=ACE,ResNum=430_A)    0   -3.43334000  -11.80726300   -2.63810400 L
 O-O--0.567900(PDBName=O,ResName=ACE,ResNum=430_A)   0   -4.37736400  -12.20336300   -1.96137200 L
 N-N--0.347900(PDBName=N,ResName=ARG,ResNum=431_A)   0   -2.85244600  -10.62411700   -2.43713600 L
 C-CT--0.263700(PDBName=CA,ResName=ARG,ResNum=431_A)  0   -3.31231800   -9.61961700   -1.47074200 L
 C-C-0.734100(PDBName=C,ResName=ARG,ResNum=431_A)    0   -4.60960100   -8.96204300   -1.96751600 L
 O-O--0.589400(PDBName=O,ResName=ARG,ResNum=431_A)   0   -4.58246000   -7.87773800   -2.54315500 L
 C-CT--0.000700(PDBName=CB,ResName=ARG,ResNum=431_A)  0   -2.18249700   -8.59560400   -1.23184300 L
 C-CT-0.039000(PDBName=CG,ResName=ARG,ResNum=431_A)  0   -2.43254200   -7.70750600   -0.01048800 L
 C-CT-0.048600(PDBName=CD,ResName=ARG,ResNum=431_A)  0   -1.68198100   -6.36752100   -0.05625800 L
 N-N2--0.529500(PDBName=NE,ResName=ARG,ResNum=431_A)  0   -0.21950600   -6.52187600    0.07632500 L
 C-CA-0.807600(PDBName=CZ,ResName=ARG,ResNum=431_A)  0    0.72362600   -5.80637000   -0.50929800 L
 N-N2--0.862700(PDBName=NH1,ResName=ARG,ResNum=431_A)  0    0.48939100   -4.79152100   -1.27793200 L
 N-N2--0.862700(PDBName=NH2,ResName=ARG,ResNum=431_A)  0    1.98083900   -6.06532600   -0.34503200 L
 N-N--0.415700(PDBName=N,ResName=LEU,ResNum=432_A)   0   -5.74638800   -9.61745700   -1.74456500 L
 C-CT--0.051800(PDBName=CA,ResName=LEU,ResNum=432_A)  0   -7.06966300   -9.01196100   -1.91308100 L
 C-C-0.597300(PDBName=C,ResName=LEU,ResNum=432_A)    0   -7.23289700   -7.82183900   -0.95690900 L
 O-O--0.567900(PDBName=O,ResName=LEU,ResNum=432_A)   0   -7.10580900   -7.97793200    0.25691200 L
 C-CT--0.110200(PDBName=CB,ResName=LEU,ResNum=432_A)  0   -8.15544200  -10.08489900   -1.70853800 L
 C-CT-0.353100(PDBName=CG,ResName=LEU,ResNum=432_A)  0   -9.60251800   -9.54869200   -1.73754700 L
 C-CT--0.412100(PDBName=CD1,ResName=LEU,ResNum=432_A)  0   -9.98271700   -8.91167800   -3.07541200 L
 C-CT--0.412100(PDBName=CD2,ResName=LEU,ResNum=432_A)  0  -10.57245800  -10.70130700   -1.47489800 L
 N-N--0.415700(PDBName=N,ResName=VAL,ResNum=433_A)   0   -7.50738000   -6.64725700   -1.51507700 L
 C-CT--0.087500(PDBName=CA,ResName=VAL,ResNum=433_A)  0   -7.68876900   -5.36530700   -0.81862800 L
 C-C-0.597300(PDBName=C,ResName=VAL,ResNum=433_A)    0   -8.86684700   -4.60920600   -1.41668900 L
 O-O--0.567900(PDBName=O,ResName=VAL,ResNum=433_A)   0   -9.28040700   -4.89957800   -2.53760600 L
 C-CT-0.298500(PDBName=CB,ResName=VAL,ResNum=433_A)  0   -6.42882900   -4.48104300   -0.91784300 L
 C-CT--0.319200(PDBName=CG1,ResName=VAL,ResNum=433_A)  0   -5.30578800   -5.05896300   -0.06573800 L
 C-CT--0.319200(PDBName=CG2,ResName=VAL,ResNum=433_A)  0   -5.90841000   -4.28196800   -2.34705000 L
 N-N--0.347900(PDBName=N,ResName=LYS,ResNum=434_A)   0   -9.40025100   -3.61188200   -0.70740800 L
 C-CT--0.240000(PDBName=CA,ResName=LYS,ResNum=434_A)  0  -10.34332000   -2.65860300   -1.30713600 L
 C-C-0.734100(PDBName=C,ResName=LYS,ResNum=434_A)    0   -9.61670500   -1.73963100   -2.29954300 L
 O-O--0.589400(PDBName=O,ResName=LYS,ResNum=434_A)   0   -9.74831200   -1.96594800   -3.50158300 L
 C-CT--0.009400(PDBName=CB,ResName=LYS,ResNum=434_A)  0  -11.17735300   -1.95613400   -0.23230400 L
 C-CT-0.018700(PDBName=CG,ResName=LYS,ResNum=434_A)  0  -11.99452500   -2.98800300    0.56838600 L
 C-CT--0.047900(PDBName=CD,ResName=LYS,ResNum=434_A)  0  -13.16028400   -2.34033200    1.32005300 L
 C-CT--0.014300(PDBName=CE,ResName=LYS,ResNum=434_A)  0  -13.90492100   -3.34961900    2.19938300 L
 N-N3--0.385400(PDBName=NZ,ResName=LYS,ResNum=434_A)  0  -13.23077000   -3.53429700    3.50406400 L
 N-N--0.415700(PDBName=N,ResName=GLY,ResNum=435_A)   0   -8.78028100   -0.81392200   -1.82482700 L
 C-CT--0.025200(PDBName=CA,ResName=GLY,ResNum=435_A)  0   -7.77792300   -0.12576700   -2.65024600 L
 C-C-0.597300(PDBName=C,ResName=GLY,ResNum=435_A)    0   -7.38397900    1.26731200   -2.14510100 L
 O-O--0.567900(PDBName=O,ResName=GLY,ResNum=435_A)   0   -8.19547200    1.99802600   -1.57302900 L
 N-N--0.415700(PDBName=N,ResName=ALA,ResNum=436_A)   0   -6.11975200    1.63752500   -2.35948500 L
 C-CT-0.033700(PDBName=CA,ResName=ALA,ResNum=436_A)  0   -5.47583400    2.80977000   -1.75869300 L
 C-C-0.597300(PDBName=C,ResName=ALA,ResNum=436_A)    0   -5.82513600    4.16698300   -2.41029200 L
 O-O--0.567900(PDBName=O,ResName=ALA,ResNum=436_A)   0   -5.42664500    5.20395600   -1.87215300 L
 C-CT--0.182500(PDBName=CB,ResName=ALA,ResNum=436_A)  0   -3.95848400    2.57055000   -1.75789200 L
 N-N--0.415700(PDBName=N,ResName=TYR,ResNum=437_A)   0   -6.57631700    4.19879800   -3.51974600 L
 C-CT--0.001400(PDBName=CA,ResName=TYR,ResNum=437_A)  0   -6.79330900    5.39484900   -4.35986700 L
 C-C-0.597300(PDBName=C,ResName=TYR,ResNum=437_A)    0   -8.26584200    5.84472200   -4.45982400 L
 O-O--0.567900(PDBName=O,ResName=TYR,ResNum=437_A)   0   -8.58288800    6.73698100   -5.24770200 L
 C-CT--0.015200(PDBName=CB,ResName=TYR,ResNum=437_A)  0   -6.21243500    5.15119300   -5.76503800 L
 C-CA--0.001100(PDBName=CG,ResName=TYR,ResNum=437_A)  0   -4.72072800    4.87907200   -5.82005300 L
 C-CA--0.190600(PDBName=CD1,ResName=TYR,ResNum=437_A)  0   -4.21553300    3.61265100   -5.46838100 L
 C-CA--0.190600(PDBName=CD2,ResName=TYR,ResNum=437_A)  0   -3.84030500    5.88518400   -6.26413300 L
 C-CA--0.234100(PDBName=CE1,ResName=TYR,ResNum=437_A)  0   -2.83398400    3.36367300   -5.51910100 L
 C-CA--0.234100(PDBName=CE2,ResName=TYR,ResNum=437_A)  0   -2.46021600    5.62469300   -6.35604500 L
 C-C-0.322600(PDBName=CZ,ResName=TYR,ResNum=437_A)   0   -1.95136500    4.36734100   -5.97216000 L
 O-OH--0.557900(PDBName=OH,ResName=TYR,ResNum=437_A)  0   -0.61072100    4.15256200   -6.01015400 L
 N-N--0.415700(PDBName=N,ResName=TRP,ResNum=438_A)   0   -9.16602100    5.27022900   -3.65619600 L
 C-CT--0.027500(PDBName=CA,ResName=TRP,ResNum=438_A)  0  -10.57973300    5.65935000   -3.57839700 L
 C-C-0.597300(PDBName=C,ResName=TRP,ResNum=438_A)    0  -10.78794700    7.06840100   -2.98797100 L
 O-O--0.567900(PDBName=O,ResName=TRP,ResNum=438_A)   0  -11.20607600    7.98517400   -3.69787400 L
 C-CT--0.005000(PDBName=CB,ResName=TRP,ResNum=438_A)  0  -11.34744100    4.60156600   -2.77650700 L
 C-C*--0.141500(PDBName=CG,ResName=TRP,ResNum=438_A)  0  -12.77106000    4.96553100   -2.48213300 L
 C-CW--0.163800(PDBName=CD1,ResName=TRP,ResNum=438_A)  0  -13.77641300    4.95822500   -3.38499900 L
 C-CB-0.124300(PDBName=CD2,ResName=TRP,ResNum=438_A)  0  -13.35554900    5.44405200   -1.22953200 L
 N-NA--0.341800(PDBName=NE1,ResName=TRP,ResNum=438_A)  0  -14.93643800    5.40849800   -2.78507900 L
 C-CN-0.138000(PDBName=CE2,ResName=TRP,ResNum=438_A)  0  -14.73245600    5.73275500   -1.46067200 L
 C-CA--0.238700(PDBName=CE3,ResName=TRP,ResNum=438_A)  0  -12.86565000    5.66954200    0.07649000 L
 C-CA--0.260100(PDBName=CZ2,ResName=TRP,ResNum=438_A)  0  -15.57938700    6.21898700   -0.45363800 L
 C-CA--0.197200(PDBName=CZ3,ResName=TRP,ResNum=438_A)  0  -13.70634300    6.15021200    1.09817600 L
 C-CA--0.113400(PDBName=CH2,ResName=TRP,ResNum=438_A)  0  -15.06042100    6.42434600    0.83632600 L
 N-N--0.415700(PDBName=N,ResName=NME,ResNum=439_A)   0  -10.51776400    7.24467700   -1.68984100 L
 C-CT--0.149000(PDBName=CH3,ResName=NME,ResNum=439_A)  0  -10.75260000    8.47607800   -0.94347500 L
 C-CT--0.366200(PDBName=CH3,ResName=ACE,ResNum=484_A)  0   -6.13532400  -10.60968800    1.82049400 L
 C-C-0.597200(PDBName=C,ResName=ACE,ResNum=484_A)    0   -5.36466600   -9.67948800    2.72640800 L
 O-O--0.567900(PDBName=O,ResName=ACE,ResNum=484_A)   0   -4.45751500  -10.12905200    3.42111600 L
 N-N--0.415700(PDBName=N,ResName=ALA,ResNum=485_A)   0   -5.70516800   -8.39295700    2.72123800 L
 C-CT-0.033700(PDBName=CA,ResName=ALA,ResNum=485_A)  0   -5.11493700   -7.39419900    3.61024700 L
 C-C-0.597300(PDBName=C,ResName=ALA,ResNum=485_A)    0   -6.09249800   -6.28434900    4.01485600 L
 O-O--0.567900(PDBName=O,ResName=ALA,ResNum=485_A)   0   -6.97332200   -5.88620500    3.24956600 L
 C-CT--0.182500(PDBName=CB,ResName=ALA,ResNum=485_A)  0   -3.87428700   -6.81067300    2.94029400 L
 N-N--0.415700(PDBName=N,ResName=THR,ResNum=486_A)   0   -5.92421000   -5.78533400    5.23811200 L
 C-CT--0.038900(PDBName=CA,ResName=THR,ResNum=486_A)  0   -6.77657300   -4.75077700    5.83397200 L
 C-C-0.597300(PDBName=C,ResName=THR,ResNum=486_A)    0   -6.06409500   -4.03204200    6.98223600 L
 O-O--0.567900(PDBName=O,ResName=THR,ResNum=486_A)   0   -5.12084900   -4.56705500    7.57144100 L
 C-CT-0.365400(PDBName=CB,ResName=THR,ResNum=486_A)  0   -8.11056800   -5.36820700    6.30815800 L
 O-OH--0.676100(PDBName=OG1,ResName=THR,ResNum=486_A)  0   -8.96542100   -4.39990300    6.85982200 L
 C-CT--0.243800(PDBName=CG2,ResName=THR,ResNum=486_A)  0   -7.95345400   -6.46049300    7.36956500 L
 N-N--0.415700(PDBName=N,ResName=HIS,ResNum=487_A)   0   -6.51717200   -2.82121300    7.30674000 L
 C-CT--0.058100(PDBName=CA,ResName=HIS,ResNum=487_A)  0   -6.23797100   -2.16296600    8.58820000 L
 C-C-0.597300(PDBName=C,ResName=HIS,ResNum=487_A)    0   -6.98623100   -2.80068300    9.76971100 L
 O-O--0.567900(PDBName=O,ResName=HIS,ResNum=487_A)   0   -6.48544600   -2.77281000   10.89101900 L
 C-CT--0.007400(PDBName=CB,ResName=HIS,ResNum=487_A)  0   -6.56930000   -0.67226800    8.48156300 L
 C-CC-0.186800(PDBName=CG,ResName=HIS,ResNum=487_A)  0   -5.56700600    0.08630400    7.65341900 L
 N-NB--0.543200(PDBName=ND1,ResName=HIS,ResNum=487_A)  0   -4.19934400    0.15428700    7.92413400 L
 C-CW--0.220700(PDBName=CD2,ResName=HIS,ResNum=487_A)  0   -5.85407900    0.87643100    6.58021200 L
 C-CR-0.163500(PDBName=CE1,ResName=HIS,ResNum=487_A)  0   -3.69685100    0.99953800    7.01323100 L
 N-NA--0.279500(PDBName=NE2,ResName=HIS,ResNum=487_A)  0   -4.65916400    1.44038500    6.19094200 L
 N-N--0.415700(PDBName=N,ResName=NME,ResNum=488_A)   0   -8.17679600   -3.36716900    9.53675300 L
 C-CT--0.149000(PDBName=CH3,ResName=NME,ResNum=488_A)  0   -9.01645800   -3.99322600   10.55246600 L
 C-CT--0.366200(PDBName=CH3,ResName=ACE,ResNum=510_A)  0   -3.36812300  -11.92388700    5.94102800 L
 C-C-0.597200(PDBName=C,ResName=ACE,ResNum=510_A)    0   -2.16233700  -11.01604500    5.94865300 L
 O-O--0.567900(PDBName=O,ResName=ACE,ResNum=510_A)   0   -1.05813100  -11.46611400    6.24063900 L
 N-N--0.415700(PDBName=N,ResName=GLN,ResNum=511_A)   0   -2.36195700   -9.74216300    5.61902600 L
 C-CT--0.003100(PDBName=CA,ResName=GLN,ResNum=511_A)  0   -1.32405900   -8.69998200    5.60249800 L
 C-C-0.597300(PDBName=C,ResName=GLN,ResNum=511_A)    0   -1.87398600   -7.39600800    6.21286400 L
 O-O--0.567900(PDBName=O,ResName=GLN,ResNum=511_A)   0   -3.05727600   -7.09261900    6.05519800 L
 C-CT--0.003600(PDBName=CB,ResName=GLN,ResNum=511_A)  0   -0.76739300   -8.48246900    4.17283200 L
 C-CT--0.064500(PDBName=CG,ResName=GLN,ResNum=511_A)  0   -0.70916700   -9.76223100    3.30425400 L
 C-C-0.695100(PDBName=CD,ResName=GLN,ResNum=511_A)   0   -0.00355600   -9.60246900    1.96241800 L
 O-O--0.608600(PDBName=OE1,ResName=GLN,ResNum=511_A)  0    0.71000800   -8.65048400    1.68548600 L
 N-N--0.940700(PDBName=NE2,ResName=GLN,ResNum=511_A)  0   -0.14873800  -10.54915300    1.06399700 L
 N-N--0.415700(PDBName=N,ResName=CYS,ResNum=512_A)   0   -1.03728700   -6.62743800    6.91344100 L
 C-CT-0.021300(PDBName=CA,ResName=CYS,ResNum=512_A)  0   -1.44256500   -5.43615800    7.67637000 L
 C-C-0.597300(PDBName=C,ResName=CYS,ResNum=512_A)    0   -0.36568600   -4.33624500    7.63812400 L
 O-O--0.567900(PDBName=O,ResName=CYS,ResNum=512_A)   0    0.83055400   -4.63154000    7.59427000 L
 C-CT--0.123100(PDBName=CB,ResName=CYS,ResNum=512_A)  0   -1.77660400   -5.85638100    9.11638500 L
 S-SH--0.311900(PDBName=SG,ResName=CYS,ResNum=512_A)  0   -0.36056000   -6.68771000    9.89926900 L
 N-N--0.415700(PDBName=N,ResName=LEU,ResNum=513_A)   0   -0.77865600   -3.06584500    7.62327600 L
 C-CT--0.051800(PDBName=CA,ResName=LEU,ResNum=513_A)  0    0.13211900   -1.92019800    7.51588500 L
 C-C-0.597300(PDBName=C,ResName=LEU,ResNum=513_A)    0    0.71376700   -1.52141600    8.88341000 L
 O-O--0.567900(PDBName=O,ResName=LEU,ResNum=513_A)   0    0.06130400   -1.65744700    9.91535700 L
 C-CT--0.110200(PDBName=CB,ResName=LEU,ResNum=513_A)  0   -0.61387900   -0.72162300    6.88336100 L
 C-CT-0.353100(PDBName=CG,ResName=LEU,ResNum=513_A)  0    0.27839800    0.13195500    5.95907500 L
 C-CT--0.412100(PDBName=CD1,ResName=LEU,ResNum=513_A)  0   -0.33262600    1.50626600    5.68610100 L
 C-CT--0.412100(PDBName=CD2,ResName=LEU,ResNum=513_A)  0    0.45141400   -0.54942500    4.60003400 L
 N-N--0.415700(PDBName=N,ResName=HIS,ResNum=514_A)   0    1.92171200   -0.96393200    8.88054300 L
 C-CT--0.058100(PDBName=CA,ResName=HIS,ResNum=514_A)  0    2.42192600   -0.07309700    9.93067300 L
 C-C-0.597300(PDBName=C,ResName=HIS,ResNum=514_A)    0    1.54740100    1.19542700   10.04733800 L
 O-O--0.567900(PDBName=O,ResName=HIS,ResNum=514_A)   0    0.74122000    1.50280200    9.16866700 L
 C-CT--0.007400(PDBName=CB,ResName=HIS,ResNum=514_A)  0    3.89399800    0.22879000    9.60620400 L
 C-CC-0.186800(PDBName=CG,ResName=HIS,ResNum=514_A)  0    4.51057100    1.35365000   10.39104600 L
 N-NB--0.543200(PDBName=ND1,ResName=HIS,ResNum=514_A)  0    4.55089300    1.45893000   11.78116800 L
 C-CW--0.220700(PDBName=CD2,ResName=HIS,ResNum=514_A)  0    5.00442200    2.49507800    9.83940100 L
 C-CR-0.163500(PDBName=CE1,ResName=HIS,ResNum=514_A)  0    5.07468100    2.66746200   12.03711500 L
 N-NA--0.279500(PDBName=NE2,ResName=HIS,ResNum=514_A)  0    5.34487900    3.31750800   10.89051100 L
 N-N--0.415700(PDBName=N,ResName=GLY,ResNum=515_A)   0    1.65737900    1.92368500   11.16139100 L
 C-CT--0.025200(PDBName=CA,ResName=GLY,ResNum=515_A)  0    0.91048500    3.15900100   11.43601100 L
 C-C-0.597300(PDBName=C,ResName=GLY,ResNum=515_A)    0   -0.53880100    2.93531500   11.88754400 L
 O-O--0.567900(PDBName=O,ResName=GLY,ResNum=515_A)   0   -1.01293600    3.63941500   12.77490700 L
 N-N--0.415700(PDBName=N,ResName=MET,ResNum=516_A)   0   -1.23396100    1.97049000   11.27929400 L
 C-CT--0.023700(PDBName=CA,ResName=MET,ResNum=516_A)  0   -2.60877600    1.56108000   11.59113600 L
 C-C-0.597300(PDBName=C,ResName=MET,ResNum=516_A)    0   -2.69083600    0.03139400   11.74698600 L
 O-O--0.567900(PDBName=O,ResName=MET,ResNum=516_A)   0   -2.46231000   -0.46603300   12.84798200 L
 C-CT-0.034200(PDBName=CB,ResName=MET,ResNum=516_A)  0   -3.56940600    2.11388300   10.52601100 L
 C-CT-0.001800(PDBName=CG,ResName=MET,ResNum=516_A)  0   -3.83999400    3.61384700   10.66835700 L
 S-S--0.273700(PDBName=SD,ResName=MET,ResNum=516_A)  0   -4.66478100    4.35717900    9.23138500 L
 C-CT--0.053600(PDBName=CE,ResName=MET,ResNum=516_A)  0   -6.23098900    3.44156800    9.18224700 L
 N-N--0.415700(PDBName=N,ResName=NME,ResNum=517_A)   0   -2.99913700   -0.71489600   10.67645500 L
 C-CT--0.149000(PDBName=CH3,ResName=NME,ResNum=517_A)  0   -3.06066900   -2.17394100   10.69268300 L
 C-CT--0.366200(PDBName=CH3,ResName=ACE,ResNum=537_A)  0    0.29405300  -11.79920200    9.16443900 L
 C-C-0.597200(PDBName=C,ResName=ACE,ResNum=537_A)    0    1.50640600  -11.07848500    8.62533100 L
 O-O--0.567900(PDBName=O,ResName=ACE,ResNum=537_A)   0    2.43362300  -10.78022200    9.37289400 L
 N-N--0.347900(PDBName=N,ResName=ARG,ResNum=538_A)   0    1.51646400  -10.78376100    7.32233600 L
 C-CT--0.263700(PDBName=CA,ResName=ARG,ResNum=538_A)  0    2.57819100   -9.98025100    6.69707100 L
 C-C-0.734100(PDBName=C,ResName=ARG,ResNum=538_A)    0    2.44301600   -8.50594000    7.10800000 L
 O-O--0.589400(PDBName=O,ResName=ARG,ResNum=538_A)   0    1.74059900   -7.73680400    6.45391900 L
 C-CT--0.000700(PDBName=CB,ResName=ARG,ResNum=538_A)  0    2.58656800  -10.15959700    5.16419800 L
 C-CT-0.039000(PDBName=CG,ResName=ARG,ResNum=538_A)  0    3.84632600   -9.53244700    4.53917700 L
 C-CT-0.048600(PDBName=CD,ResName=ARG,ResNum=538_A)  0    3.61582500   -8.75594700    3.23903600 L
 N-N2--0.529500(PDBName=NE,ResName=ARG,ResNum=538_A)  0    3.36652900   -9.60886200    2.06290700 L
 C-CA-0.807600(PDBName=CZ,ResName=ARG,ResNum=538_A)  0    4.26263600  -10.04717900    1.19462800 L
 N-N2--0.862700(PDBName=NH1,ResName=ARG,ResNum=538_A)  0    5.54817600  -10.00551500    1.40758400 L
 N-N2--0.862700(PDBName=NH2,ResName=ARG,ResNum=538_A)  0    3.89009500  -10.53834900    0.04675900 L
 N-N--0.415700(PDBName=N,ResName=ILE,ResNum=539_A)   0    3.15023500   -8.11567900    8.16607300 L
 C-CT--0.059700(PDBName=CA,ResName=ILE,ResNum=539_A)  0    3.35269900   -6.71234600    8.55807800 L
 C-C-0.597300(PDBName=C,ResName=ILE,ResNum=539_A)    0    4.15052000   -5.98519100    7.46289600 L
 O-O--0.567900(PDBName=O,ResName=ILE,ResNum=539_A)   0    5.21651800   -6.45341600    7.05686700 L
 C-CT-0.130300(PDBName=CB,ResName=ILE,ResNum=539_A)  0    4.06554300   -6.61484900    9.92957900 L
 C-CT--0.043000(PDBName=CG1,ResName=ILE,ResNum=539_A)  0    3.22896800   -7.29459900   11.04157000 L
 C-CT--0.320400(PDBName=CG2,ResName=ILE,ResNum=539_A)  0    4.32489000   -5.13841700   10.29608900 L
 C-CT--0.066000(PDBName=CD1,ResName=ILE,ResNum=539_A)  0    3.98903200   -7.49810100   12.35885400 L
 N-N--0.415700(PDBName=N,ResName=TYR,ResNum=540_A)   0    3.64745300   -4.84101700    7.00069600 L
 C-CT--0.001400(PDBName=CA,ResName=TYR,ResNum=540_A)  0    4.26535300   -3.97829200    5.99004100 L
 C-C-0.597300(PDBName=C,ResName=TYR,ResNum=540_A)    0    4.72309900   -2.66761200    6.64832500 L
 O-O--0.567900(PDBName=O,ResName=TYR,ResNum=540_A)   0    3.89072800   -1.86442300    7.06167000 L
 C-CT--0.015200(PDBName=CB,ResName=TYR,ResNum=540_A)  0    3.24337600   -3.75827500    4.85950400 L
 C-CA--0.001100(PDBName=CG,ResName=TYR,ResNum=540_A)  0    3.76430200   -3.19962300    3.54085000 L
 C-CA--0.190600(PDBName=CD1,ResName=TYR,ResNum=540_A)  0    3.39314200   -3.83500500    2.33775300 L
 C-CA--0.190600(PDBName=CD2,ResName=TYR,ResNum=540_A)  0    4.56806700   -2.03921500    3.48759600 L
 C-CA--0.234100(PDBName=CE1,ResName=TYR,ResNum=540_A)  0    3.81873300   -3.31798800    1.10039000 L
 C-CA--0.234100(PDBName=CE2,ResName=TYR,ResNum=540_A)  0    5.01433200   -1.53859800    2.24920500 L
 C-C-0.322600(PDBName=CZ,ResName=TYR,ResNum=540_A)   0    4.63432400   -2.17073300    1.05080600 L
 O-OH--0.557900(PDBName=OH,ResName=TYR,ResNum=540_A)  0    5.03116500   -1.64520900   -0.13362500 L
 N-N--0.415700(PDBName=N,ResName=ALA,ResNum=541_A)   0    6.03666700   -2.44839400    6.74647500 L
 C-CT-0.033700(PDBName=CA,ResName=ALA,ResNum=541_A)  0    6.66346300   -1.33303500    7.45980900 L
 C-C-0.597300(PDBName=C,ResName=ALA,ResNum=541_A)    0    7.86455200   -0.76501200    6.66600700 L
 O-O--0.567900(PDBName=O,ResName=ALA,ResNum=541_A)   0    8.95639900   -1.33600800    6.72399000 L
 C-CT--0.182500(PDBName=CB,ResName=ALA,ResNum=541_A)  0    7.07774700   -1.83149900    8.85302300 L
 N-N--0.254800(PDBName=N,ResName=PRO,ResNum=542_A)   0    7.69025600    0.32218500    5.89084600 L
 C-CT--0.026600(PDBName=CA,ResName=PRO,ResNum=542_A)  0    8.77767500    0.95000500    5.14138700 L
 C-C-0.589600(PDBName=C,ResName=PRO,ResNum=542_A)    0    9.90302700    1.51438300    6.02086800 L
 O-O--0.574800(PDBName=O,ResName=PRO,ResNum=542_A)   0    9.67662200    1.91922800    7.16223900 L
 C-CT--0.007000(PDBName=CB,ResName=PRO,ResNum=542_A)  0    8.13663500    2.05710800    4.30381500 L
 C-CT-0.018900(PDBName=CG,ResName=PRO,ResNum=542_A)  0    6.65184000    1.72013500    4.28501900 L
 C-CT-0.019200(PDBName=CD,ResName=PRO,ResNum=542_A)  0    6.43809800    1.00364800    5.61403700 L
 N-N--0.415700(PDBName=N,ResName=NME,ResNum=543_A)   0   11.11486000    1.58310600    5.46177100 L
 C-CT--0.149000(PDBName=CH3,ResName=NME,ResNum=543_A)  0   12.31326800    2.09285700    6.11965300 L
 C-CT--0.366200(PDBName=CH3,ResName=ACE,ResNum=547_A)  0   12.20245700   10.88330200   -0.60592500 L
 C-C-0.597200(PDBName=C,ResName=ACE,ResNum=547_A)    0   11.10050700    9.97958300   -1.10410200 L
 O-O--0.567900(PDBName=O,ResName=ACE,ResNum=547_A)   0    9.95637400   10.40332000   -1.20344100 L
 N-N--0.415700(PDBName=N,ResName=THR,ResNum=548_A)   0   11.44054400    8.72122300   -1.37453200 L
 C-CT--0.038900(PDBName=CA,ResName=THR,ResNum=548_A)  0   10.55754200    7.67457700   -1.93256300 L
 C-C-0.597300(PDBName=C,ResName=THR,ResNum=548_A)    0    9.28252600    7.39431600   -1.12369200 L
 O-O--0.567900(PDBName=O,ResName=THR,ResNum=548_A)   0    8.34748700    6.79908700   -1.64975300 L
 C-CT-0.365400(PDBName=CB,ResName=THR,ResNum=548_A)  0   11.33647700    6.36071000   -2.11960700 L
 O-OH--0.676100(PDBName=OG1,ResName=THR,ResNum=548_A)  0   12.04363900    6.04838800   -0.93657600 L
 C-CT--0.243800(PDBName=CG2,ResName=THR,ResNum=548_A)  0   12.36054000    6.45098300   -3.24848700 L
 N-N--0.415700(PDBName=N,ResName=LEU,ResNum=549_A)   0    9.21392400    7.83494900    0.13647000 L
 C-CT--0.051800(PDBName=CA,ResName=LEU,ResNum=549_A)  0    8.03975800    7.76539900    1.01621000 L
 C-C-0.597300(PDBName=C,ResName=LEU,ResNum=549_A)    0    6.88793700    8.72055200    0.62639900 L
 O-O--0.567900(PDBName=O,ResName=LEU,ResNum=549_A)   0    5.77533000    8.53849000    1.11288400 L
 C-CT--0.110200(PDBName=CB,ResName=LEU,ResNum=549_A)  0    8.53147700    7.99787300    2.46368700 L
 C-CT-0.353100(PDBName=CG,ResName=LEU,ResNum=549_A)  0    7.48687700    7.82370100    3.58629300 L
 C-CT--0.412100(PDBName=CD1,ResName=LEU,ResNum=549_A)  0    6.78691500    6.46293200    3.57749500 L
 C-CT--0.412100(PDBName=CD2,ResName=LEU,ResNum=549_A)  0    8.16895600    7.97889000    4.94708500 L
 N-N--0.415700(PDBName=N,ResName=LEU,ResNum=550_A)   0    7.13430000    9.74825600   -0.19661900 L
 C-CT--0.051800(PDBName=CA,ResName=LEU,ResNum=550_A)  0    6.21264000   10.86566600   -0.45696000 L
 C-C-0.597300(PDBName=C,ResName=LEU,ResNum=550_A)    0    4.77634000   10.44239400   -0.82850300 L
 O-O--0.567900(PDBName=O,ResName=LEU,ResNum=550_A)   0    3.85748300   10.66324500   -0.03846100 L
 C-CT--0.110200(PDBName=CB,ResName=LEU,ResNum=550_A)  0    6.85408300   11.80884800   -1.49458100 L
 C-CT-0.353100(PDBName=CG,ResName=LEU,ResNum=550_A)  0    5.99486600   13.03005200   -1.87901200 L
 C-CT--0.412100(PDBName=CD1,ResName=LEU,ResNum=550_A)  0    5.67747000   13.92541100   -0.67850500 L
 C-CT--0.412100(PDBName=CD2,ResName=LEU,ResNum=550_A)  0    6.74048600   13.87170300   -2.91459800 L
 N-N--0.415700(PDBName=N,ResName=ALA,ResNum=551_A)   0    4.56313200    9.87904100   -2.02069900 L
 C-CT-0.033700(PDBName=CA,ResName=ALA,ResNum=551_A)  0    3.23854700    9.48078600   -2.50892000 L
 C-C-0.597300(PDBName=C,ResName=ALA,ResNum=551_A)    0    2.54870400    8.47230200   -1.56877700 L
 O-O--0.567900(PDBName=O,ResName=ALA,ResNum=551_A)   0    1.37271600    8.63849800   -1.23420600 L
 C-CT--0.182500(PDBName=CB,ResName=ALA,ResNum=551_A)  0    3.36452700    8.95052700   -3.94240800 L
 N-N--0.415700(PDBName=N,ResName=TYR,ResNum=552_A)   0    3.29245800    7.46087200   -1.11397700 L
 C-CT--0.001400(PDBName=CA,ResName=TYR,ResNum=552_A)  0    2.88980900    6.45901700   -0.12448000 L
 C-C-0.597300(PDBName=C,ResName=TYR,ResNum=552_A)    0    2.30431000    7.08750500    1.14307900 L
 O-O--0.567900(PDBName=O,ResName=TYR,ResNum=552_A)   0    1.22583600    6.68831600    1.58213200 L
 C-CT--0.015200(PDBName=CB,ResName=TYR,ResNum=552_A)  0    4.09485300    5.55380600    0.16994600 L
 C-CA--0.001100(PDBName=CG,ResName=TYR,ResNum=552_A)  0    3.82938600    4.35146600    1.05508400 L
 C-CA--0.190600(PDBName=CD1,ResName=TYR,ResNum=552_A)  0    3.92279900    3.05503900    0.51282400 L
 C-CA--0.190600(PDBName=CD2,ResName=TYR,ResNum=552_A)  0    3.58319000    4.51589400    2.43202800 L
 C-CA--0.234100(PDBName=CE1,ResName=TYR,ResNum=552_A)  0    3.80259100    1.92646200    1.34440200 L
 C-CA--0.234100(PDBName=CE2,ResName=TYR,ResNum=552_A)  0    3.40136900    3.39153300    3.25387200 L
 C-C-0.322600(PDBName=CZ,ResName=TYR,ResNum=552_A)   0    3.53119100    2.09358700    2.71982100 L
 O-OH--0.557900(PDBName=OH,ResName=TYR,ResNum=552_A)  0    3.44127100    1.01607200    3.54456500 L
 N-N--0.415700(PDBName=N,ResName=LEU,ResNum=553_A)   0    3.00675600    8.04943100    1.74887500 L
 C-CT--0.051800(PDBName=CA,ResName=LEU,ResNum=553_A)  0    2.54582900    8.81932000    2.90617400 L
 C-C-0.597300(PDBName=C,ResName=LEU,ResNum=553_A)    0    1.28379400    9.62330800    2.56786600 L
 O-O--0.567900(PDBName=O,ResName=LEU,ResNum=553_A)   0    0.29511100    9.53095600    3.29128300 L
 C-CT--0.110200(PDBName=CB,ResName=LEU,ResNum=553_A)  0    3.71383900    9.69037100    3.41008700 L
 C-CT-0.353100(PDBName=CG,ResName=LEU,ResNum=553_A)  0    3.54175700   10.44722400    4.74218100 L
 C-CT--0.412100(PDBName=CD1,ResName=LEU,ResNum=553_A)  0    2.60935500   11.65734900    4.66438700 L
 C-CT--0.412100(PDBName=CD2,ResName=LEU,ResNum=553_A)  0    3.08915500    9.53276900    5.88259000 L
 N-N--0.415700(PDBName=N,ResName=VAL,ResNum=554_A)   0    1.30032600   10.39277900    1.47475600 L
 C-CT--0.087500(PDBName=CA,ResName=VAL,ResNum=554_A)  0    0.15070100   11.18657600    1.00193100 L
 C-C-0.597300(PDBName=C,ResName=VAL,ResNum=554_A)    0   -1.12493200   10.34302300    0.86888600 L
 O-O--0.567900(PDBName=O,ResName=VAL,ResNum=554_A)   0   -2.16975900   10.77302600    1.35364400 L
 C-CT-0.298500(PDBName=CB,ResName=VAL,ResNum=554_A)  0    0.49690100   11.96039000   -0.28679000 L
 C-CT--0.319200(PDBName=CG1,ResName=VAL,ResNum=554_A)  0   -0.72300900   12.61695600   -0.94593800 L
 C-CT--0.319200(PDBName=CG2,ResName=VAL,ResNum=554_A)  0    1.49451300   13.08546500    0.02798500 L
 N-N--0.347900(PDBName=N,ResName=ARG,ResNum=555_A)   0   -1.06680800    9.13073200    0.29382300 L
 C-CT--0.263700(PDBName=CA,ResName=ARG,ResNum=555_A)  0   -2.23671600    8.23194300    0.17387100 L
 C-C-0.734100(PDBName=C,ResName=ARG,ResNum=555_A)    0   -2.97085800    7.97685800    1.49186300 L
 O-O--0.589400(PDBName=O,ResName=ARG,ResNum=555_A)   0   -4.20209700    7.93349400    1.49960200 L
 C-CT--0.000700(PDBName=CB,ResName=ARG,ResNum=555_A)  0   -1.87226800    6.89428700   -0.49147500 L
 C-CT-0.039000(PDBName=CG,ResName=ARG,ResNum=555_A)  0   -1.75095900    7.04787100   -2.01146700 L H-H1 498   0.0000
 C-CT-0.048600(PDBName=CD,ResName=ARG,ResNum=555_A)  0   -1.62715400    5.69614000   -2.72698400 H
 N-N2--0.529500(PDBName=NE,ResName=ARG,ResNum=555_A)  0   -0.46364500    4.91472300   -2.33525100 H
 C-CA-0.807600(PDBName=CZ,ResName=ARG,ResNum=555_A)  0    0.75397400    5.15575900   -2.79382200 H
 N-N2--0.862700(PDBName=NH1,ResName=ARG,ResNum=555_A)  0    1.04346000    6.28938700   -3.45608900 H
 N-N2--0.862700(PDBName=NH2,ResName=ARG,ResNum=555_A)  0    1.75213200    4.31688800   -2.48637200 H
 N-N--0.347900(PDBName=N,ResName=ARG,ResNum=556_A)   0   -2.22837700    7.82716000    2.59482600 L
 C-CT--0.263700(PDBName=CA,ResName=ARG,ResNum=556_A)  0   -2.73986600    7.61038100    3.96422500 L
 C-C-0.734100(PDBName=C,ResName=ARG,ResNum=556_A)    0   -3.74423600    8.68724500    4.39248000 L
 O-O--0.589400(PDBName=O,ResName=ARG,ResNum=556_A)   0   -4.69442800    8.39986100    5.11359300 L
 C-CT--0.000700(PDBName=CB,ResName=ARG,ResNum=556_A)  0   -1.58418300    7.52798800    4.98027700 L
 C-CT-0.039000(PDBName=CG,ResName=ARG,ResNum=556_A)  0   -0.40197400    6.61987200    4.59279400 L H-H1 509   0.0000
 C-CT-0.048600(PDBName=CD,ResName=ARG,ResNum=556_A)  0   -0.63443300    5.10738200    4.69026100 H
 N-N2--0.529500(PDBName=NE,ResName=ARG,ResNum=556_A)  0   -1.52346900    4.55467400    3.67059300 H
 C-CA-0.807600(PDBName=CZ,ResName=ARG,ResNum=556_A)  0   -1.12312200    3.95361400    2.55126100 H
 N-N2--0.862700(PDBName=NH1,ResName=ARG,ResNum=556_A)  0    0.12533000    4.12087600    2.07975400 H
 N-N2--0.862700(PDBName=NH2,ResName=ARG,ResNum=556_A)  0   -1.92782600    3.11263800    1.91114600 H
 N-N--0.415700(PDBName=N,ResName=LEU,ResNum=557_A)   0   -3.55669800    9.92823300    3.93340300 L
 C-CT--0.051800(PDBName=CA,ResName=LEU,ResNum=557_A)  0   -4.41436700   11.08556800    4.22980300 L
 C-C-0.597300(PDBName=C,ResName=LEU,ResNum=557_A)    0   -5.87222100   10.93251900    3.74650700 L
 O-O--0.567900(PDBName=O,ResName=LEU,ResNum=557_A)   0   -6.73793900   11.66715500    4.21442200 L
 C-CT--0.110200(PDBName=CB,ResName=LEU,ResNum=557_A)  0   -3.78548600   12.36709700    3.64619300 L
 C-CT-0.353100(PDBName=CG,ResName=LEU,ResNum=557_A)  0   -2.32556500   12.64028800    4.06473800 L
 C-CT--0.412100(PDBName=CD1,ResName=LEU,ResNum=557_A)  0   -1.79888300   13.87461100    3.33168400 L
 C-CT--0.412100(PDBName=CD2,ResName=LEU,ResNum=557_A)  0   -2.19037300   12.88600500    5.56913200 L
 N-N--0.415700(PDBName=N,ResName=LEU,ResNum=558_A)   0   -6.15163300    9.98717600    2.84033800 L
 C-CT--0.051800(PDBName=CA,ResName=LEU,ResNum=558_A)  0   -7.48984800    9.66708500    2.31661300 L
 C-C-0.597300(PDBName=C,ResName=LEU,ResNum=558_A)    0   -7.93641300    8.23944700    2.70745400 L
 O-O--0.567900(PDBName=O,ResName=LEU,ResNum=558_A)   0   -8.79654200    7.63731800    2.06540700 L
 C-CT--0.110200(PDBName=CB,ResName=LEU,ResNum=558_A)  0   -7.47537400    9.87010100    0.78753300 L
 C-CT-0.353100(PDBName=CG,ResName=LEU,ResNum=558_A)  0   -7.08985700   11.28260500    0.30631700 L
 C-CT--0.412100(PDBName=CD1,ResName=LEU,ResNum=558_A)  0   -6.99834800   11.30219900   -1.21959700 L
 C-CT--0.412100(PDBName=CD2,ResName=LEU,ResNum=558_A)  0   -8.11315000   12.33704000    0.73423400 L
 N-N--0.516300(PDBName=N,ResName=GLU,ResNum=559_A)   0   -7.35068600    7.69340200    3.77374300 L
 C-CT-0.039700(PDBName=CA,ResName=GLU,ResNum=559_A)  0   -7.45447800    6.28757600    4.18369600 L
 C-C-0.536600(PDBName=C,ResName=GLU,ResNum=559_A)    0   -7.56565200    6.15121800    5.71326100 L
 O-O--0.581900(PDBName=O,ResName=GLU,ResNum=559_A)   0   -8.47162800    5.48500100    6.20744200 L
 C-CT-0.056000(PDBName=CB,ResName=GLU,ResNum=559_A)  0   -6.22766800    5.55706300    3.62137800 L
 C-CT-0.013600(PDBName=CG,ResName=GLU,ResNum=559_A)  0   -6.27245100    4.03829900    3.77933600 L
 C-C-0.805400(PDBName=CD,ResName=GLU,ResNum=559_A)   0   -4.90444900    3.46701200    3.41320800 L
 O-O2--0.818800(PDBName=OE1,ResName=GLU,ResNum=559_A)  0   -4.02472000    3.40178400    4.30198700 L
 O-O2--0.818800(PDBName=OE2,ResName=GLU,ResNum=559_A)  0   -4.66019800    3.09582800    2.24567300 L
 N-N--0.415700(PDBName=N,ResName=NME,ResNum=560_A)   0   -6.66436900    6.79681400    6.46580500 L
 C-CT--0.149000(PDBName=CH3,ResName=NME,ResNum=560_A)  0   -6.70459000    6.91205400    7.92003000 L
 N-N3--0.808049(PDBName=N,ResName=PRO,ResNum=561_A)  0    0.92087800   -0.54634300   -1.21383100 H
 C-CT-0.210456(PDBName=CA,ResName=PRO,ResNum=561_A)  0   -0.09751700    0.32346300   -0.52694500 H
 C-C-0.808347(PDBName=C,ResName=PRO,ResNum=561_A)    0    0.03205000    1.74914000   -1.06729900 H
 O-O2--0.799959(PDBName=O,ResName=PRO,ResNum=561_A)  0   -0.47328700    2.70365600   -0.40525600 H
 C-CT-0.263619(PDBName=CB,ResName=PRO,ResNum=561_A)  0    0.08098000    0.08198600    0.98322000 H
 C-CT--0.060880(PDBName=CG,ResName=PRO,ResNum=561_A)  0    1.27555700   -0.88301100    1.11515700 H
 C-CT--0.064337(PDBName=CD,ResName=PRO,ResNum=561_A)  0    1.37340300   -1.57794000   -0.23834800 H
 O-O2--0.799959(PDBName=OXT,ResName=PRO,ResNum=561_A)  0    0.55518600    1.82344400   -2.18930600 H
 P-P-1.066180(PDBName=PA,ResName=FAD,ResNum=2001_A)  0  -12.26080800   -0.70660500    5.49717900 L
 O-O2--0.747694(PDBName=O1A,ResName=FAD,ResNum=2001_A)  0  -12.53713400    0.47444400    6.33403700 L
 O-O2--0.747694(PDBName=O2A,ResName=FAD,ResNum=2001_A)  0  -13.16101200   -1.87827100    5.60718700 L
 O-OS--0.442955(PDBName=O5B,ResName=FAD,ResNum=2001_A)  0  -12.35488800   -0.23608700    3.96863200 L
 C-CT-0.078488(PDBName=C5B,ResName=FAD,ResNum=2001_A)  0  -12.00737300    1.07708200    3.55833200 L
 C-CT-0.068477(PDBName=C4B,ResName=FAD,ResNum=2001_A)  0  -11.85936800    1.06454700    2.03263200 L
 O-OS--0.393278(PDBName=O4B,ResName=FAD,ResNum=2001_A)  0  -13.12738000    0.88862300    1.41367700 L
 C-CT-0.278419(PDBName=C3B,ResName=FAD,ResNum=2001_A)  0  -11.30002100    2.34285700    1.41056700 L
 O-OH--0.693689(PDBName=O3B,ResName=FAD,ResNum=2001_A)  0   -9.88746300    2.47100500    1.53750600 L
 C-CT-0.148515(PDBName=C2B,ResName=FAD,ResNum=2001_A)  0  -11.74987500    2.16521200   -0.05179600 L
 O-OH--0.669311(PDBName=O2B,ResName=FAD,ResNum=2001_A)  0  -10.83584600    1.39512700   -0.83236900 L
 C-CT-0.071469(PDBName=C1B,ResName=FAD,ResNum=2001_A)  0  -13.03173800    1.33413800    0.07174200 L
 N-N*--0.070501(PDBName=N9A,ResName=FAD,ResNum=2001_A)  0  -14.27781000    2.03828200   -0.29202000 L
 C-CK-0.175311(PDBName=C8A,ResName=FAD,ResNum=2001_A)  0  -15.18780100    2.66012200    0.53062600 L
 N-NB--0.612527(PDBName=N7A,ResName=FAD,ResNum=2001_A)  0  -16.29267500    3.02674800   -0.06647400 L
 C-CB-0.052542(PDBName=C5A,ResName=FAD,ResNum=2001_A)  0  -16.06342200    2.65068700   -1.39816500 L
 C-CA-0.677103(PDBName=C6A,ResName=FAD,ResNum=2001_A)  0  -16.78883100    2.76160700   -2.60545300 L
 N-N2--0.906687(PDBName=N6A,ResName=FAD,ResNum=2001_A)  0  -17.97181300    3.33063200   -2.73082700 L
 N-NC--0.767799(PDBName=N1A,ResName=FAD,ResNum=2001_A)  0  -16.30660300    2.29951300   -3.75609500 L
 C-CQ-0.558202(PDBName=C2A,ResName=FAD,ResNum=2001_A)  0  -15.11717400    1.71471300   -3.72966500 L
 N-NC--0.689452(PDBName=N3A,ResName=FAD,ResNum=2001_A)  0  -14.31847500    1.52242500   -2.68715700 L
 C-CB-0.375245(PDBName=C4A,ResName=FAD,ResNum=2001_A)  0  -14.84660900    2.04223500   -1.54269100 L
 N-NC--0.610510(PDBName=N1,ResName=FAD,ResNum=2001_A)  0   -4.34427900   -1.02274100   -1.89149100 H
 C-C-0.719257(PDBName=C2,ResName=FAD,ResNum=2001_A)  0   -3.84368600   -0.81008300   -3.15943200 H
 O-O--0.631133(PDBName=O2,ResName=FAD,ResNum=2001_A)  0   -4.46995000   -0.23728800   -4.01261000 H
 N-NA--0.449086(PDBName=N3,ResName=FAD,ResNum=2001_A)  0   -2.53722600   -1.29706900   -3.46828900 H
 C-C-0.482250(PDBName=C4,ResName=FAD,ResNum=2001_A)  0   -1.71320400   -1.97205000   -2.62838500 H
 O-O--0.561422(PDBName=O4,ResName=FAD,ResNum=2001_A)  0   -0.59360700   -2.37449800   -2.91802800 H
 C-CM-0.307935(PDBName=C4X,ResName=FAD,ResNum=2001_A)  0   -2.28469000   -2.16479500   -1.26343000 H
 N-NC--0.471183(PDBName=N5,ResName=FAD,ResNum=2001_A)  0   -1.55322900   -2.79346400   -0.40390200 H
 C-CA-0.277240(PDBName=C5X,ResName=FAD,ResNum=2001_A)  0   -2.00972400   -2.87761300    0.88120700 H
 C-CA--0.211553(PDBName=C6,ResName=FAD,ResNum=2001_A)  0   -1.17815700   -3.48941900    1.83910900 H
 C-CA-0.057714(PDBName=C7,ResName=FAD,ResNum=2001_A)  0   -1.56888800   -3.63586500    3.14891200 H
 C-CT--0.217006(PDBName=C7M,ResName=FAD,ResNum=2001_A)  0   -0.66095700   -4.28602300    4.15181900 H
 C-CA-0.078368(PDBName=C8,ResName=FAD,ResNum=2001_A)  0   -2.85937700   -3.16459800    3.51962200 H
 C-CT--0.017098(PDBName=C8M,ResName=FAD,ResNum=2001_A)  0   -3.34560200   -3.31340500    4.93074600 H
 C-CA--0.366852(PDBName=C9,ResName=FAD,ResNum=2001_A)  0   -3.68453100   -2.56506400    2.58343600 H
 C-CA-0.024431(PDBName=C9A,ResName=FAD,ResNum=2001_A)  0   -3.27967300   -2.38680300    1.25293300 H
 N-N*-0.064249(PDBName=N10,ResName=FAD,ResNum=2001_A)  0   -4.05704400   -1.75849900    0.28789700 H
 C-CA-0.215358(PDBName=C10,ResName=FAD,ResNum=2001_A)  0   -3.60058500   -1.60318700   -0.99780200 H
 C-CT-0.021145(PDBName=C1P,ResName=FAD,ResNum=2001_A)  0   -5.40900700   -1.29232000    0.59844400 H
 C-CT-0.148009(PDBName=C2P,ResName=FAD,ResNum=2001_A)  0   -5.50301100    0.18554800    1.04124100 L H-H1 589   0.0000
 O-OH--0.688811(PDBName=O2P,ResName=FAD,ResNum=2001_A)  0   -4.23060800    0.75078000    1.33444400 L
 C-CT-0.044591(PDBName=C3P,ResName=FAD,ResNum=2001_A)  0   -6.40370900    0.40662900    2.27364200 L
 O-OH--0.644918(PDBName=O3P,ResName=FAD,ResNum=2001_A)  0   -5.66031500   -0.01271900    3.40465600 L
 C-CT-0.164256(PDBName=C4P,ResName=FAD,ResNum=2001_A)  0   -7.76641000   -0.30343400    2.20422200 L
 O-OH--0.693489(PDBName=O4P,ResName=FAD,ResNum=2001_A)  0   -8.46255100    0.11287800    1.03251800 L
 C-CT-0.034637(PDBName=C5P,ResName=FAD,ResNum=2001_A)  0   -8.59536800   -0.02552100    3.45990100 L
 O-OS--0.400268(PDBName=O5P,ResName=FAD,ResNum=2001_A)  0   -9.64572500   -0.97283200    3.47209000 L
 P-P-0.938751(PDBName=P,ResName=FAD,ResNum=2001_A)   0   -9.91086900   -1.96128900    4.70203000 L
 O-O2--0.728304(PDBName=O1P,ResName=FAD,ResNum=2001_A)  0  -10.63342300   -3.11756600    4.12524500 L
 O-O2--0.728304(PDBName=O2P,ResName=FAD,ResNum=2001_A)  0   -8.60835900   -2.26669400    5.33212100 L
 O-OS--0.240907(PDBName=O3P,ResName=FAD,ResNum=2001_A)  0  -10.77317500   -1.17940600    5.77943600 L
 O-OW--0.834000(PDBName=O,ResName=HOH,ResNum=2007_A)  0   -7.96454300    5.83494500   -0.86436800 L
 O-OW--0.834000(PDBName=O,ResName=HOH,ResNum=2008_A)  0    3.10448600   -2.77144300   -8.37469500 L
 O-OW--0.834000(PDBName=O,ResName=HOH,ResNum=2009_A)  0   -8.66522200   -3.91211200    2.14331600 L
 O-OW--0.834000(PDBName=O,ResName=HOH,ResNum=2013_A)  0   -6.22685200    2.10627500   -7.61764200 L
 O-OW--0.834000(PDBName=O,ResName=HOH,ResNum=2023_A)  0    0.44351200   -7.23034600   -7.64048600 L
 O-OW--0.834000(PDBName=O,ResName=HOH,ResNum=2029_A)  0   -9.40863000    5.08895700    1.23750900 L
 O-OW--0.834000(PDBName=O,ResName=HOH,ResNum=2032_A)  0   -5.11943200    7.79875000   -1.19893700 L
 O-OW--0.834000(PDBName=O,ResName=HOH,ResNum=2035_A)  0    4.52751300   -7.04578900    0.58210500 L
 O-OW--0.834000(PDBName=O,ResName=HOH,ResNum=2037_A)  0   -8.87988100    9.30506700   -4.41026000 L
 O-OW--0.834000(PDBName=O,ResName=HOH,ResNum=2044_A)  0    5.80798400    6.78153200   -2.45182400 L
 O-OW--0.834000(PDBName=O,ResName=HOH,ResNum=2046_A)  0   -7.61005400    8.06247600   -2.29598400 L
 O-OW--0.834000(PDBName=O,ResName=HOH,ResNum=2054_A)  0    1.13803200  -10.23763900   -1.54208900 L
 O-OW--0.834000(PDBName=O,ResName=HOH,ResNum=2055_A)  0   -3.60763800    5.07900400    6.26754200 L
 O-OW--0.834000(PDBName=O,ResName=HOH,ResNum=2064_A)  0    6.58769400    3.35555900   -2.84880300 L
 O-OW--0.834000(PDBName=O,ResName=HOH,ResNum=2066_A)  0    6.70075400    8.92648300   -3.84739700 L
 O-OW--0.834000(PDBName=O,ResName=HOH,ResNum=2067_A)  0   -0.04482800   10.02986000   -3.19508900 L
 O-OW--0.834000(PDBName=O,ResName=HOH,ResNum=2071_A)  0   -0.07160700    1.92914500   -4.66657600 L
 O-OW--0.834000(PDBName=O,ResName=HOH,ResNum=2075_A)  0   -1.74385900   -1.98202400  -10.14368300 L
 O-OW--0.834000(PDBName=O,ResName=HOH,ResNum=2082_A)  0    1.09860000    6.34076700   -6.53795700 L
 O-OW--0.834000(PDBName=O,ResName=HOH,ResNum=2108_A)  0    2.12410500    0.95929000  -11.98826500 L
 O-OW--0.834000(PDBName=O,ResName=HOH,ResNum=2109_A)  0   -0.31453200    8.15073700   -5.18842300 L
 O-OW--0.834000(PDBName=O,ResName=HOH,ResNum=2124_A)  0    7.41125100   -1.07653500   -2.57687700 L
 O-OW--0.834000(PDBName=O,ResName=HOH,ResNum=2128_A)  0    5.99302500    1.00449700   -1.53227800 L
 O-OW--0.834000(PDBName=O,ResName=HOH,ResNum=2135_A)  0    3.58041300    2.03368000    6.37034000 L
 O-OW--0.834000(PDBName=O,ResName=HOH,ResNum=2153_A)  0   11.15806300   -2.26201100   -1.12832000 L
 H-HC-0.029500(PDBName=1HB,ResName=PHE,ResNum=259_A)  0    2.59478000    4.65584600    6.31500300 L
 H-HC-0.029500(PDBName=2HB,ResName=PHE,ResNum=259_A)  0    2.83114100    6.39006000    6.24970600 L
 H-HA-0.133000(PDBName=HD1,ResName=PHE,ResNum=259_A)  0    1.39865800    7.87969200    7.70817800 L
 H-HA-0.133000(PDBName=HD2,ResName=PHE,ResNum=259_A)  0    0.95921400    3.58735100    7.69195300 L
 H-HA-0.143000(PDBName=HE1,ResName=PHE,ResNum=259_A)  0   -0.83127400    8.09721200    8.77573200 L
 H-HA-0.143000(PDBName=HE2,ResName=PHE,ResNum=259_A)  0   -1.28081900    3.81879400    8.73277500 L
 H-HA-0.129700(PDBName=HZ,ResName=PHE,ResNum=259_A)  0   -2.17515900    6.07294000    9.27414400 L
 H-H1-0.097800(PDBName=HA,ResName=PHE,ResNum=259_A)  0    3.64123500    4.65104000    8.60877000 L
 H-H-0.271900(PDBName=H,ResName=PHE,ResNum=259_A)    0    3.50637300    7.47764500    8.21459900 L
 H-H1-0.035200(PDBName=1HB,ResName=SER,ResNum=283_A)  0    6.03348100   -6.73928400    2.52684000 L
 H-H1-0.035200(PDBName=2HB,ResName=SER,ResNum=283_A)  0    5.49205600   -5.50789000    3.67857100 L
 H-HO-0.427500(PDBName=HG,ResName=SER,ResNum=283_A)  0    6.76627000   -4.01288400    2.66711700 L
 H-H1-0.084300(PDBName=HA,ResName=SER,ResNum=283_A)  0    8.24213600   -6.74801000    3.38235300 L
 H-H-0.271900(PDBName=H,ResName=SER,ResNum=283_A)    0    6.83461500   -6.88299200    5.95158700 L
 H-HC-0.029500(PDBName=1HB,ResName=TYR,ResNum=284_A)  0   12.16911500   -5.05201300    5.10601500 L
 H-HC-0.029500(PDBName=2HB,ResName=TYR,ResNum=284_A)  0   12.23123200   -3.44035200    5.81353700 L
 H-HA-0.169900(PDBName=HD1,ResName=TYR,ResNum=284_A)  0   12.32099000   -6.82717400    6.63719000 L
 H-HA-0.169900(PDBName=HD2,ResName=TYR,ResNum=284_A)  0   10.47229700   -3.13744000    7.89856100 L
 H-HA-0.165600(PDBName=HE1,ResName=TYR,ResNum=284_A)  0   11.94160500   -7.79027300    8.89962500 L
 H-HA-0.165600(PDBName=HE2,ResName=TYR,ResNum=284_A)  0   10.09033400   -4.11164500   10.16359200 L
 H-HO-0.399200(PDBName=HH,ResName=TYR,ResNum=284_A)  0   11.13104600   -7.41564500   10.99324000 L
 H-H1-0.087600(PDBName=HA,ResName=TYR,ResNum=284_A)  0    9.80080900   -3.21764000    5.61193000 L
 H-H-0.271900(PDBName=H,ResName=TYR,ResNum=284_A)    0    9.90937800   -6.01705500    4.68645500 L
 H-HC--0.012200(PDBName=1HB,ResName=ASP,ResNum=285_A)  0    8.13413500   -2.19506900    1.81370500 L
 H-HC--0.012200(PDBName=2HB,ResName=ASP,ResNum=285_A)  0    8.26345200   -0.64445900    2.64077700 L
 H-H1-0.088000(PDBName=HA,ResName=ASP,ResNum=285_A)  0   10.49265500   -2.22795500    1.32899300 L
 H-H-0.293600(PDBName=H,ResName=ASP,ResNum=285_A)    0   10.03614800   -1.56464700    4.21069800 L
 H-HC-0.024100(PDBName=1HB,ResName=MET,ResNum=286_A)  0   13.23561300    0.00667100   -1.40061400 L
 H-HC-0.024100(PDBName=2HB,ResName=MET,ResNum=286_A)  0   14.23456900    1.37244200   -0.92220900 L
 H-H1-0.044000(PDBName=1HG,ResName=MET,ResNum=286_A)  0   14.22219900   -1.35846300    0.40956400 L
 H-H1-0.044000(PDBName=2HG,ResName=MET,ResNum=286_A)  0   15.42133600   -0.77755900   -0.73757200 L
 H-H1-0.068400(PDBName=1HE,ResName=MET,ResNum=286_A)  0   17.35965300    1.96392800    1.25274300 L
 H-H1-0.068400(PDBName=2HE,ResName=MET,ResNum=286_A)  0   17.14482600    1.12144700   -0.29981100 L
 H-H1-0.068400(PDBName=3HE,ResName=MET,ResNum=286_A)  0   15.92889400    2.29386900    0.25571000 L
 H-H1-0.088000(PDBName=HA,ResName=MET,ResNum=286_A)  0   13.11134700    1.39843700    1.30825900 L
 H-H-0.271900(PDBName=H,ResName=MET,ResNum=286_A)    0   11.79893000   -1.00366400    0.23203200 L
 H-HC-0.045700(PDBName=1HB,ResName=LEU,ResNum=287_A)  0   10.04976600    4.43500800   -0.62561900 L
 H-HC-0.045700(PDBName=2HB,ResName=LEU,ResNum=287_A)  0    8.43047100    4.24954000   -1.22085800 L
 H-HC--0.036100(PDBName=HG,ResName=LEU,ResNum=287_A)  0    8.94936400    2.40740200    1.02916400 L
 H-HC-0.100000(PDBName=1HD2,ResName=LEU,ResNum=287_A)  0    6.93892500    3.53199700    1.93303200 L
 H-HC-0.100000(PDBName=2HD2,ResName=LEU,ResNum=287_A)  0    6.71964700    3.00466600    0.26399100 L
 H-HC-0.100000(PDBName=3HD2,ResName=LEU,ResNum=287_A)  0    7.01006300    4.71637200    0.60656000 L
 H-HC-0.100000(PDBName=1HD1,ResName=LEU,ResNum=287_A)  0    9.12431700    4.20526700    2.75112900 L
 H-HC-0.100000(PDBName=2HD1,ResName=LEU,ResNum=287_A)  0   10.56705000    4.03699500    1.74385000 L
 H-HC-0.100000(PDBName=3HD1,ResName=LEU,ResNum=287_A)  0    9.43612400    5.36521300    1.44506100 L
 H-H1-0.092200(PDBName=HA,ResName=LEU,ResNum=287_A)  0    8.80573700    1.91905200   -1.71836100 L
 H-H-0.271900(PDBName=H,ResName=LEU,ResNum=287_A)    0   10.33850600    0.73955300   -0.63136400 L
 H-H1-0.069800(PDBName=1HA,ResName=GLY,ResNum=288_A)  0   10.56819500    3.25450400   -5.51408100 L
 H-H1-0.069800(PDBName=2HA,ResName=GLY,ResNum=288_A)  0    9.95295700    4.87827400   -5.16269500 L
 H-H-0.271900(PDBName=H,ResName=GLY,ResNum=288_A)    0    8.37943500    3.39697700   -3.52065700 L
 H-HC--0.017300(PDBName=1HB,ResName=GLU,ResNum=289_A)  0    5.63746500    3.40606300   -6.09039700 L
 H-HC--0.017300(PDBName=2HB,ResName=GLU,ResNum=289_A)  0    4.63066500    4.35703200   -7.17711000 L
 H-HC--0.042500(PDBName=1HG,ResName=GLU,ResNum=289_A)  0    6.31061100    5.48503800   -4.88404400 L
 H-HC--0.042500(PDBName=2HG,ResName=GLU,ResNum=289_A)  0    5.28791900    6.43555300   -5.96759900 L
 H-H1-0.110500(PDBName=HA,ResName=GLU,ResNum=289_A)  0    6.79544100    3.74744500   -8.19954200 L
 H-H-0.293600(PDBName=H,ResName=GLU,ResNum=289_A)    0    8.33950400    5.54537200   -6.52383500 L
 H-HC-0.029500(PDBName=1HB,ResName=TYR,ResNum=304_A)  0   13.99953600   -2.21669300   -5.65126100 L
 H-HC-0.029500(PDBName=2HB,ResName=TYR,ResNum=304_A)  0   14.16487900   -0.80842200   -6.69326500 L
 H-HA-0.169900(PDBName=HD1,ResName=TYR,ResNum=304_A)  0   12.53819800   -1.19183900   -3.28793900 L
 H-HA-0.169900(PDBName=HD2,ResName=TYR,ResNum=304_A)  0   12.03827500   -0.27029100   -7.48299000 L
 H-HA-0.165600(PDBName=HE1,ResName=TYR,ResNum=304_A)  0   10.20225700   -0.48334100   -2.86642700 L
 H-HA-0.165600(PDBName=HE2,ResName=TYR,ResNum=304_A)  0    9.68292800    0.39172300   -7.04730500 L
 H-HO-0.399200(PDBName=HH,ResName=TYR,ResNum=304_A)  0    8.25593700    1.06305100   -5.32258500 L
 H-H1-0.087600(PDBName=HA,ResName=TYR,ResNum=304_A)  0   14.81278600   -1.00635500   -3.74104500 L
 H-H-0.271900(PDBName=H,ResName=TYR,ResNum=304_A)    0   13.93101100    1.29679400   -5.10294500 L
 H-H1-0.035200(PDBName=1HB,ResName=SER,ResNum=327_A)  0    7.10246300   -3.39346000   -0.88444600 L
 H-H1-0.035200(PDBName=2HB,ResName=SER,ResNum=327_A)  0    6.04669700   -3.97396800   -2.18697900 L
 H-HO-0.427500(PDBName=HG,ResName=SER,ResNum=327_A)  0    6.27043700   -4.82972700    0.47582200 L
 H-H1-0.084300(PDBName=HA,ResName=SER,ResNum=327_A)  0    7.28840100   -6.09936800   -2.28635300 L
 H-H-0.271900(PDBName=H,ResName=SER,ResNum=327_A)    0    9.45649500   -5.16990700   -0.56597900 L
 H-HC-0.018700(PDBName=HB,ResName=ILE,ResNum=328_A)  0    9.45371200   -2.96057400   -6.84215700 L
 H-HC-0.088200(PDBName=1HG2,ResName=ILE,ResNum=328_A)  0   11.43806100   -4.21136800   -6.33115800 L
 H-HC-0.088200(PDBName=2HG2,ResName=ILE,ResNum=328_A)  0   10.63929500   -5.04912900   -4.97969600 L
 H-HC-0.088200(PDBName=3HG2,ResName=ILE,ResNum=328_A)  0   10.98091400   -3.31316000   -4.88388700 L
 H-HC-0.023600(PDBName=1HG1,ResName=ILE,ResNum=328_A)  0    8.76112200   -5.89498200   -6.38872800 L
 H-HC-0.023600(PDBName=2HG1,ResName=ILE,ResNum=328_A)  0    7.77466900   -4.78545000   -7.34210900 L
 H-HC-0.018600(PDBName=1HD1,ResName=ILE,ResNum=328_A)  0    9.15383900   -6.05968700   -8.84524500 L
 H-HC-0.018600(PDBName=2HD1,ResName=ILE,ResNum=328_A)  0   10.62925600   -5.61275000   -7.97683900 L
 H-HC-0.018600(PDBName=3HD1,ResName=ILE,ResNum=328_A)  0    9.70494100   -4.37413600   -8.86363000 L
 H-H1-0.086900(PDBName=HA,ResName=ILE,ResNum=328_A)  0    8.73228000   -2.49079300   -4.56147300 L
 H-H-0.271900(PDBName=H,ResName=ILE,ResNum=328_A)    0    7.18520100   -4.92145500   -4.25761600 L
 H-HC-0.036200(PDBName=1HB,ResName=LYS,ResNum=329_A)  0    6.30652700    0.72442300   -6.31818800 L
 H-HC-0.036200(PDBName=2HB,ResName=LYS,ResNum=329_A)  0    4.86407300    0.69613400   -7.32812100 L
 H-HC-0.010300(PDBName=1HG,ResName=LYS,ResNum=329_A)  0    5.04788500   -0.73133300   -4.63909800 L
 H-HC-0.010300(PDBName=2HG,ResName=LYS,ResNum=329_A)  0    3.61685500   -0.53772500   -5.68298100 L
 H-HC-0.062100(PDBName=1HD,ResName=LYS,ResNum=329_A)  0    5.09967100    1.64929700   -4.19506200 L
 H-HC-0.062100(PDBName=2HD,ResName=LYS,ResNum=329_A)  0    3.86831300    1.95190500   -5.42973500 L
 H-HP-0.113500(PDBName=1HE,ResName=LYS,ResNum=329_A)  0    2.19723300    0.70772500   -4.15349500 H
 H-HP-0.113500(PDBName=2HE,ResName=LYS,ResNum=329_A)  0    2.81742000    2.10938900   -3.30795500 H
 H-H-0.340000(PDBName=1HZ,ResName=LYS,ResNum=329_A)  0    4.16004100    0.68040200   -1.94487500 H
 H-H-0.340000(PDBName=2HZ,ResName=LYS,ResNum=329_A)  0    3.68041500   -0.64885500   -2.69806300 H
 H-H-0.340000(PDBName=3HZ,ResName=LYS,ResNum=329_A)  0    1.77606100    0.00529200   -1.55746800 H
 H-H1-0.142600(PDBName=HA,ResName=LYS,ResNum=329_A)  0    5.03240800   -1.88969900   -7.16207200 L
 H-H-0.274700(PDBName=H,ResName=LYS,ResNum=329_A)    0    7.87165600   -1.25310700   -6.46150900 L
 H-HC-0.045700(PDBName=1HB,ResName=LEU,ResNum=330_A)  0    4.26399600   -1.68056500  -12.75607300 L
 H-HC-0.045700(PDBName=2HB,ResName=LEU,ResNum=330_A)  0    3.41610300   -1.40003200  -11.24247600 L
 H-HC--0.036100(PDBName=HG,ResName=LEU,ResNum=330_A)  0    4.18043600   -3.76822800  -10.53908700 L
 H-HC-0.100000(PDBName=1HD1,ResName=LEU,ResNum=330_A)  0    2.37309900   -4.85145100  -11.81472400 L
 H-HC-0.100000(PDBName=2HD1,ResName=LEU,ResNum=330_A)  0    2.34232200   -3.47710800  -12.95256300 L
 H-HC-0.100000(PDBName=3HD1,ResName=LEU,ResNum=330_A)  0    1.88101200   -3.24542500  -11.25950000 L
 H-HC-0.100000(PDBName=1HD2,ResName=LEU,ResNum=330_A)  0    4.68584300   -5.32686900  -12.37917700 L
 H-HC-0.100000(PDBName=2HD2,ResName=LEU,ResNum=330_A)  0    4.76647000   -3.96325600  -13.51813600 L
 H-HC-0.100000(PDBName=3HD2,ResName=LEU,ResNum=330_A)  0    5.95819000   -4.10961800  -12.20655200 L
 H-H1-0.092200(PDBName=HA,ResName=LEU,ResNum=330_A)  0    6.36171300   -2.14044100  -11.28574900 L
 H-H-0.271900(PDBName=H,ResName=LEU,ResNum=330_A)    0    4.49635500   -1.77662300   -9.20980000 L
 H-H1-0.035200(PDBName=1HB,ResName=SER,ResNum=331_A)  0    3.54531500    3.02044700  -11.55991000 L
 H-H1-0.035200(PDBName=2HB,ResName=SER,ResNum=331_A)  0    4.71634200    4.32396200  -11.36601800 L
 H-HO-0.427500(PDBName=HG,ResName=SER,ResNum=331_A)  0    3.83883900    2.37392500   -9.50576700 L
 H-H1-0.084300(PDBName=HA,ResName=SER,ResNum=331_A)  0    5.61429700    2.41936900  -12.65595400 L
 H-H-0.271900(PDBName=H,ResName=SER,ResNum=331_A)    0    4.50427500    0.81505800  -10.57211700 L
 H-HC-0.079700(PDBName=1HB,ResName=ASN,ResNum=368_A)  0    5.01874200   -8.54849300   -1.39412300 L
 H-HC-0.079700(PDBName=2HB,ResName=ASN,ResNum=368_A)  0    5.20401600   -7.02873000   -2.26939400 L
 H-H-0.419600(PDBName=1HD2,ResName=ASN,ResNum=368_A)  0    3.13839900   -6.23780800   -2.91916700 L
 H-H-0.419600(PDBName=2HD2,ResName=ASN,ResNum=368_A)  0    1.97681500   -7.34371400   -3.62170000 L
 H-H1-0.104800(PDBName=HA,ResName=ASN,ResNum=368_A)  0    5.54756000   -9.74231000   -3.64371700 L
 H-H-0.271900(PDBName=H,ResName=ASN,ResNum=368_A)    0    7.99450400   -8.44502000   -2.94415700 L
 H-HC-0.018700(PDBName=HB,ResName=ILE,ResNum=369_A)  0    4.16618700   -7.98678400   -8.03142500 L
 H-HC-0.088200(PDBName=1HG2,ResName=ILE,ResNum=369_A)  0    4.64282400   -6.34918000   -9.83776900 L
 H-HC-0.088200(PDBName=2HG2,ResName=ILE,ResNum=369_A)  0    5.42357000   -5.26584100   -8.66388200 L
 H-HC-0.088200(PDBName=3HG2,ResName=ILE,ResNum=369_A)  0    3.68623000   -5.60032700   -8.57899700 L
 H-HC-0.023600(PDBName=1HG1,ResName=ILE,ResNum=369_A)  0    6.49837300   -8.69847200   -7.50907200 L
 H-HC-0.023600(PDBName=2HG1,ResName=ILE,ResNum=369_A)  0    7.09973600   -7.13060700   -8.03925100 L
 H-HC-0.018600(PDBName=1HD1,ResName=ILE,ResNum=369_A)  0    7.37943100   -8.97627700   -9.70588300 L
 H-HC-0.018600(PDBName=2HD1,ResName=ILE,ResNum=369_A)  0    5.61272500   -9.11671100   -9.81733800 L
 H-HC-0.018600(PDBName=3HD1,ResName=ILE,ResNum=369_A)  0    6.43541000   -7.62672800  -10.34757400 L
 H-H1-0.086900(PDBName=HA,ResName=ILE,ResNum=369_A)  0    5.62362200   -5.98179000   -6.26003900 L
 H-H-0.271900(PDBName=H,ResName=ILE,ResNum=369_A)    0    4.34722600   -8.46620700   -5.28660700 L
 H-HC--0.012200(PDBName=1HB,ResName=ASP,ResNum=370_A)  0    3.46058100   -2.53204700   -4.88547900 L
 H-HC--0.012200(PDBName=2HB,ResName=ASP,ResNum=370_A)  0    1.86974000   -2.36109300   -4.14981600 L
 H-H1-0.088000(PDBName=HA,ResName=ASP,ResNum=370_A)  0    1.73348500   -4.94966500   -4.45477700 L
 H-H-0.293600(PDBName=H,ResName=ASP,ResNum=370_A)    0    4.27400700   -4.37797600   -5.75418700 L
 H-HC-0.060300(PDBName=1HB,ResName=ALA,ResNum=371_A)  0   -1.81369800   -4.20865800   -7.31969700 L
 H-HC-0.060300(PDBName=2HB,ResName=ALA,ResNum=371_A)  0   -2.65100600   -2.69783600   -7.67509800 L
 H-HC-0.060300(PDBName=3HB,ResName=ALA,ResNum=371_A)  0   -2.36564400   -3.15230000   -5.98403000 L
 H-H1-0.082300(PDBName=HA,ResName=ALA,ResNum=371_A)  0   -0.16368100   -2.59663300   -8.02305900 L
 H-H-0.271900(PDBName=H,ResName=ALA,ResNum=371_A)    0    0.30007100   -2.52198000   -5.12602500 L
 H-HC--0.017300(PDBName=1HB,ResName=GLU,ResNum=372_A)  0    0.18425100    1.60155100   -9.69950300 L
 H-HC--0.017300(PDBName=2HB,ResName=GLU,ResNum=372_A)  0   -0.22171600    3.00773200   -8.72703000 L
 H-HC--0.042500(PDBName=1HG,ResName=GLU,ResNum=372_A)  0    1.16412300    1.68310300   -6.84892400 L
 H-HC--0.042500(PDBName=2HG,ResName=GLU,ResNum=372_A)  0    1.90242200    2.75909500   -8.01620100 L
 H-H1-0.110500(PDBName=HA,ResName=GLU,ResNum=372_A)  0   -1.30780300    1.62371900   -7.04598500 L
 H-H-0.293600(PDBName=H,ResName=GLU,ResNum=372_A)    0   -0.93599000   -0.75095900   -8.82846000 L
 H-HC--0.017300(PDBName=1HB,ResName=GLU,ResNum=373_A)  0   -2.59557300    2.62385700  -12.48408700 L
 H-HC--0.017300(PDBName=2HB,ResName=GLU,ResNum=373_A)  0   -4.17497900    2.05864500  -12.98416700 L
 H-HC--0.042500(PDBName=1HG,ResName=GLU,ResNum=373_A)  0   -3.37229500   -0.22055900  -13.26206600 L
 H-HC--0.042500(PDBName=2HG,ResName=GLU,ResNum=373_A)  0   -2.43784100    0.91306900  -14.22516300 L
 H-H1-0.110500(PDBName=HA,ResName=GLU,ResNum=373_A)  0   -4.24019700    2.39620400  -10.64373100 L
 H-H-0.293600(PDBName=H,ResName=GLU,ResNum=373_A)    0   -1.59058100    1.26640200  -10.59438000 L
 H-HC--0.029700(PDBName=HB,ResName=VAL,ResNum=402_A)  0   -1.67168000   -5.78664200   -5.77171400 L
 H-HC-0.079100(PDBName=1HG1,ResName=VAL,ResNum=402_A)  0   -3.09543500   -5.85389500   -3.07647400 L
 H-HC-0.079100(PDBName=2HG1,ResName=VAL,ResNum=402_A)  0   -2.45523500   -4.40556700   -3.87577500 L
 H-HC-0.079100(PDBName=3HG1,ResName=VAL,ResNum=402_A)  0   -3.78009000   -5.27978100   -4.61550800 L
 H-HC-0.079100(PDBName=1HG2,ResName=VAL,ResNum=402_A)  0   -0.60446200   -6.75123000   -3.10017200 L
 H-HC-0.079100(PDBName=2HG2,ResName=VAL,ResNum=402_A)  0    0.26132600   -6.61074400   -4.64122200 L
 H-HC-0.079100(PDBName=3HG2,ResName=VAL,ResNum=402_A)  0   -0.30233800   -5.15516900   -3.81991400 L
 H-H1-0.096900(PDBName=HA,ResName=VAL,ResNum=402_A)  0   -2.68071300   -8.14747500   -4.14074700 L
 H-H-0.271900(PDBName=H,ResName=VAL,ResNum=402_A)    0   -0.98454100   -8.30598500   -6.58905200 L
 H-HC-0.018700(PDBName=HB,ResName=ILE,ResNum=403_A)  0   -7.64258400   -8.16422000   -7.28382800 L
 H-HC-0.088200(PDBName=1HG2,ResName=ILE,ResNum=403_A)  0   -6.53616300   -9.98689400   -8.39248200 L
 H-HC-0.088200(PDBName=2HG2,ResName=ILE,ResNum=403_A)  0   -5.04923500   -9.74157200   -7.44794200 L
 H-HC-0.088200(PDBName=3HG2,ResName=ILE,ResNum=403_A)  0   -5.56323600   -8.53905300   -8.64323000 L
 H-HC-0.023600(PDBName=1HG1,ResName=ILE,ResNum=403_A)  0   -6.22355600   -9.79866600   -5.12869900 L
 H-HC-0.023600(PDBName=2HG1,ResName=ILE,ResNum=403_A)  0   -7.74500100   -8.91484100   -4.96601100 L
 H-HC-0.018600(PDBName=1HD1,ResName=ILE,ResNum=403_A)  0   -8.25441000  -11.23610100   -5.20856700 L
 H-HC-0.018600(PDBName=2HD1,ResName=ILE,ResNum=403_A)  0   -7.29761100  -11.36449300   -6.69037400 L
 H-HC-0.018600(PDBName=3HD1,ResName=ILE,ResNum=403_A)  0   -8.78891600  -10.38693900   -6.67333900 L
 H-H1-0.086900(PDBName=HA,ResName=ILE,ResNum=403_A)  0   -5.62342300   -6.72288600   -7.23649600 L
 H-H-0.271900(PDBName=H,ResName=ILE,ResNum=403_A)    0   -4.85149500   -7.55040800   -4.52475500 L
 H-HC-0.017100(PDBName=1HB,ResName=GLN,ResNum=404_A)  0   -7.76863500   -2.94985600   -7.55634600 L
 H-HC-0.017100(PDBName=2HB,ResName=GLN,ResNum=404_A)  0   -8.61473400   -2.05337100   -6.29130100 L
 H-HC-0.035200(PDBName=1HG,ResName=GLN,ResNum=404_A)  0   -5.70270300   -2.87268400   -5.99009600 L
 H-HC-0.035200(PDBName=2HG,ResName=GLN,ResNum=404_A)  0   -6.61676300   -1.70596000   -5.02655500 L
 H-H-0.425100(PDBName=1HE2,ResName=GLN,ResNum=404_A)  0   -4.38287600   -0.61567700   -5.85706700 L
 H-H-0.425100(PDBName=2HE2,ResName=GLN,ResNum=404_A)  0   -4.44698400    0.17427000   -7.42874300 L
 H-H1-0.085000(PDBName=HA,ResName=GLN,ResNum=404_A)  0   -8.01510500   -3.94751000   -4.68918700 L
 H-H-0.271900(PDBName=H,ResName=GLN,ResNum=404_A)    0   -6.81412100   -5.00481700   -7.16348100 L
 H-HC-0.060300(PDBName=1HB,ResName=ALA,ResNum=405_A)  0  -11.97004500   -5.29938200   -3.08088200 L
 H-HC-0.060300(PDBName=2HB,ResName=ALA,ResNum=405_A)  0  -13.54898300   -5.05631300   -3.85652600 L
 H-HC-0.060300(PDBName=3HB,ResName=ALA,ResNum=405_A)  0  -12.54191200   -3.65154500   -3.46251400 L
 H-H1-0.082300(PDBName=HA,ResName=ALA,ResNum=405_A)  0  -11.94242400   -5.81208300   -5.52263600 L
 H-H-0.271900(PDBName=H,ResName=ALA,ResNum=405_A)    0  -10.08218900   -4.20193200   -4.14799000 L
 H-HC-0.029500(PDBName=1HB,ResName=TYR,ResNum=406_A)  0  -13.55446500   -0.26165900   -5.86941000 L
 H-HC-0.029500(PDBName=2HB,ResName=TYR,ResNum=406_A)  0  -13.39593000    0.37339200   -7.49073700 L
 H-HA-0.169900(PDBName=HD2,ResName=TYR,ResNum=406_A)  0  -12.03487900    0.55220300   -4.26629100 L
 H-HA-0.169900(PDBName=HD1,ResName=TYR,ResNum=406_A)  0  -10.83026600    0.43181000   -8.42105000 L
 H-HA-0.165600(PDBName=HE2,ResName=TYR,ResNum=406_A)  0   -9.88320200    1.62627400   -3.69115000 L
 H-HA-0.165600(PDBName=HE1,ResName=TYR,ResNum=406_A)  0   -8.66639800    1.42543700   -7.82169600 L
 H-HO-0.399200(PDBName=HH,ResName=TYR,ResNum=406_A)  0   -7.34515400    2.16667700   -6.18499100 L
 H-H1-0.087600(PDBName=HA,ResName=TYR,ResNum=406_A)  0  -13.91642400   -1.99812600   -7.46961800 L
 H-H-0.271900(PDBName=H,ResName=TYR,ResNum=406_A)    0  -11.59642100   -2.25512300   -5.66586100 L
 H-HC-0.032700(PDBName=1HB,ResName=ARG,ResNum=431_A)  0   -1.23787200   -9.11539000   -1.08633300 L
 H-HC-0.032700(PDBName=2HB,ResName=ARG,ResNum=431_A)  0   -2.08340700   -7.96858100   -2.10979300 L
 H-HC-0.028500(PDBName=1HG,ResName=ARG,ResNum=431_A)  0   -2.14558100   -8.25954300    0.88067100 L
 H-HC-0.028500(PDBName=2HG,ResName=ARG,ResNum=431_A)  0   -3.49533400   -7.49314600    0.05800800 L
 H-H1-0.068700(PDBName=1HD,ResName=ARG,ResNum=431_A)  0   -1.93151700   -5.85728000   -0.98818800 L
 H-H1-0.068700(PDBName=2HD,ResName=ARG,ResNum=431_A)  0   -2.04479200   -5.75455800    0.76843700 L
 H-H-0.345600(PDBName=HE,ResName=ARG,ResNum=431_A)   0    0.13224400   -7.27674600    0.65374700 L
 H-H-0.447800(PDBName=1HH1,ResName=ARG,ResNum=431_A)  0    1.29545500   -4.38143000   -1.74520000 L
 H-H-0.447800(PDBName=2HH1,ResName=ARG,ResNum=431_A)  0   -0.41417900   -4.36055300   -1.37592900 L
 H-H-0.447800(PDBName=1HH2,ResName=ARG,ResNum=431_A)  0    2.35983000   -6.81022300    0.21761000 L
 H-H-0.447800(PDBName=2HH2,ResName=ARG,ResNum=431_A)  0    2.60466800   -5.51753700   -0.93946800 L
 H-H1-0.156000(PDBName=HA,ResName=ARG,ResNum=431_A)  0   -3.53529600  -10.11666300   -0.52602900 L
 H-H-0.274700(PDBName=H,ResName=ARG,ResNum=431_A)    0   -2.08094400  -10.38052300   -3.05139200 L
 H-HC-0.045700(PDBName=1HB,ResName=LEU,ResNum=432_A)  0   -8.04284400  -10.84561600   -2.48241100 L
 H-HC-0.045700(PDBName=2HB,ResName=LEU,ResNum=432_A)  0   -7.99084600  -10.56070000   -0.74096600 L
 H-HC--0.036100(PDBName=HG,ResName=LEU,ResNum=432_A)  0   -9.73534900   -8.81059100   -0.94707500 L
 H-HC-0.100000(PDBName=1HD1,ResName=LEU,ResNum=432_A)  0   -9.85422000   -9.62751400   -3.88620300 L
 H-HC-0.100000(PDBName=2HD1,ResName=LEU,ResNum=432_A)  0  -11.02299000   -8.58807600   -3.04648000 L
 H-HC-0.100000(PDBName=3HD1,ResName=LEU,ResNum=432_A)  0   -9.36913500   -8.03120200   -3.26652300 L
 H-HC-0.100000(PDBName=1HD2,ResName=LEU,ResNum=432_A)  0  -10.35255200  -11.15304500   -0.50787500 L
 H-HC-0.100000(PDBName=2HD2,ResName=LEU,ResNum=432_A)  0  -10.48041000  -11.45518800   -2.25697100 L
 H-HC-0.100000(PDBName=3HD2,ResName=LEU,ResNum=432_A)  0  -11.59461700  -10.32309800   -1.45846100 L
 H-H1-0.092200(PDBName=HA,ResName=LEU,ResNum=432_A)  0   -7.14218100   -8.63007700   -2.92912700 L
 H-H-0.271900(PDBName=H,ResName=LEU,ResNum=432_A)    0   -5.66313900  -10.56394100   -1.39916600 L
 H-HC--0.029700(PDBName=HB,ResName=VAL,ResNum=433_A)  0   -6.66990400   -3.50169300   -0.51160400 L
 H-HC-0.079100(PDBName=1HG2,ResName=VAL,ResNum=433_A)  0   -6.67266400   -3.80124100   -2.95401100 L
 H-HC-0.079100(PDBName=2HG2,ResName=VAL,ResNum=433_A)  0   -5.63986000   -5.23913300   -2.79159500 L
 H-HC-0.079100(PDBName=3HG2,ResName=VAL,ResNum=433_A)  0   -5.02857300   -3.64412100   -2.34083900 L
 H-HC-0.079100(PDBName=1HG1,ResName=VAL,ResNum=433_A)  0   -5.62770500   -5.04710800    0.97472600 L
 H-HC-0.079100(PDBName=2HG1,ResName=VAL,ResNum=433_A)  0   -5.10003900   -6.07779600   -0.37935000 L
 H-HC-0.079100(PDBName=3HG1,ResName=VAL,ResNum=433_A)  0   -4.40257400   -4.46588500   -0.17429100 L
 H-H1-0.096900(PDBName=HA,ResName=VAL,ResNum=433_A)  0   -7.90877700   -5.54794900    0.23348400 L
 H-H-0.271900(PDBName=H,ResName=VAL,ResNum=433_A)    0   -7.58216700   -6.60785400   -2.52977600 L
 H-HC-0.036200(PDBName=1HB,ResName=LYS,ResNum=434_A)  0  -10.53345100   -1.39511700    0.44242200 L
 H-HC-0.036200(PDBName=2HB,ResName=LYS,ResNum=434_A)  0  -11.85705600   -1.27359200   -0.73752400 L
 H-HC-0.010300(PDBName=1HG,ResName=LYS,ResNum=434_A)  0  -11.33726700   -3.48986200    1.27903900 L
 H-HC-0.010300(PDBName=2HG,ResName=LYS,ResNum=434_A)  0  -12.40575300   -3.73503000   -0.11259100 L
 H-HC-0.062100(PDBName=1HD,ResName=LYS,ResNum=434_A)  0  -12.78087600   -1.53755700    1.94067500 L
 H-HC-0.062100(PDBName=2HD,ResName=LYS,ResNum=434_A)  0  -13.85708800   -1.91719200    0.59492900 L
 H-HP-0.113500(PDBName=1HE,ResName=LYS,ResNum=434_A)  0  -13.97207300   -4.29888800    1.66328000 L
 H-HP-0.113500(PDBName=2HE,ResName=LYS,ResNum=434_A)  0  -14.91664200   -2.97431000    2.37502200 L
 H-H-0.340000(PDBName=1HZ,ResName=LYS,ResNum=434_A)  0  -13.56954000   -4.30946600    4.04525100 L
 H-H-0.340000(PDBName=2HZ,ResName=LYS,ResNum=434_A)  0  -12.21190400   -3.58629200    3.43565900 L
 H-H-0.340000(PDBName=3HZ,ResName=LYS,ResNum=434_A)  0  -13.34464000   -2.71197600    4.10556700 L
 H-H1-0.142600(PDBName=HA,ResName=LYS,ResNum=434_A)  0  -11.04057700   -3.22305600   -1.92099900 L
 H-H-0.274700(PDBName=H,ResName=LYS,ResNum=434_A)    0   -9.07357000   -3.47829000    0.24854500 L
 H-H1-0.069800(PDBName=1HA,ResName=GLY,ResNum=435_A)  0   -6.88405100   -0.74650400   -2.68333400 L
 H-H1-0.069800(PDBName=2HA,ResName=GLY,ResNum=435_A)  0   -8.13734600   -0.02951400   -3.67203100 L
 H-H-0.271900(PDBName=H,ResName=GLY,ResNum=435_A)    0   -8.79328100   -0.62545300   -0.82737300 L
 H-HC-0.060300(PDBName=1HB,ResName=ALA,ResNum=436_A)  0   -3.72731700    1.63984900   -1.24081700 L
 H-HC-0.060300(PDBName=2HB,ResName=ALA,ResNum=436_A)  0   -3.45896300    3.38372800   -1.23081300 L
 H-HC-0.060300(PDBName=3HB,ResName=ALA,ResNum=436_A)  0   -3.58222200    2.51778400   -2.77966100 L
 H-H1-0.082300(PDBName=HA,ResName=ALA,ResNum=436_A)  0   -5.79549400    2.87864900   -0.71685900 L
 H-H-0.271900(PDBName=H,ResName=ALA,ResNum=436_A)    0   -5.52856300    0.98195800   -2.86223400 L
 H-HC-0.029500(PDBName=1HB,ResName=TYR,ResNum=437_A)  0   -6.74065000    4.32173300   -6.22975600 L
 H-HC-0.029500(PDBName=2HB,ResName=TYR,ResNum=437_A)  0   -6.41286700    6.02784400   -6.38187300 L
 H-HA-0.169900(PDBName=HD2,ResName=TYR,ResNum=437_A)  0   -4.22816200    6.85066000   -6.55664000 L
 H-HA-0.169900(PDBName=HD1,ResName=TYR,ResNum=437_A)  0   -4.88546400    2.81647800   -5.17462700 L
 H-HA-0.165600(PDBName=HE2,ResName=TYR,ResNum=437_A)  0   -1.77742400    6.37463400   -6.71974500 L
 H-HA-0.165600(PDBName=HE1,ResName=TYR,ResNum=437_A)  0   -2.46627900    2.38931000   -5.24128200 L
 H-HO-0.399200(PDBName=HH,ResName=TYR,ResNum=437_A)  0   -0.38754500    3.30388700   -5.56922300 L
 H-H1-0.087600(PDBName=HA,ResName=TYR,ResNum=437_A)  0   -6.24988900    6.23862800   -3.93430400 L
 H-H-0.271900(PDBName=H,ResName=TYR,ResNum=437_A)    0   -6.89740200    3.31200300   -3.88971700 L
 H-HC-0.033900(PDBName=1HB,ResName=TRP,ResNum=438_A)  0  -11.33509500    3.65965200   -3.32601100 L
 H-HC-0.033900(PDBName=2HB,ResName=TRP,ResNum=438_A)  0  -10.82664800    4.44114100   -1.83249700 L
 H-H4-0.206200(PDBName=HD1,ResName=TRP,ResNum=438_A)  0  -13.67139200    4.65494200   -4.41982100 L
 H-H-0.341200(PDBName=HE1,ResName=TRP,ResNum=438_A)  0  -15.82582800    5.45913800   -3.25956100 L
 H-HA-0.170000(PDBName=HE3,ResName=TRP,ResNum=438_A)  0  -11.82581300    5.47614600    0.29143300 L
 H-HA-0.144700(PDBName=HZ3,ResName=TRP,ResNum=438_A)  0  -13.30476100    6.31274700    2.08958900 L
 H-HA-0.157200(PDBName=HZ2,ResName=TRP,ResNum=438_A)  0  -16.61957300    6.40831300   -0.66429800 L
 H-HA-0.141700(PDBName=HH2,ResName=TRP,ResNum=438_A)  0  -15.69994700    6.78670600    1.62876100 L
 H-H1-0.112300(PDBName=HA,ResName=TRP,ResNum=438_A)  0  -10.99172000    5.68368000   -4.58789100 L
 H-H-0.271900(PDBName=H,ResName=TRP,ResNum=438_A)    0   -8.81611600    4.58494800   -3.00230500 L
 H-HC-0.060300(PDBName=1HB,ResName=ALA,ResNum=485_A)  0   -3.22461600   -7.63103800    2.66358100 L
 H-HC-0.060300(PDBName=2HB,ResName=ALA,ResNum=485_A)  0   -3.35284000   -6.14676900    3.62657000 L
 H-HC-0.060300(PDBName=3HB,ResName=ALA,ResNum=485_A)  0   -4.15069400   -6.25343200    2.05283100 L
 H-H1-0.082300(PDBName=HA,ResName=ALA,ResNum=485_A)  0   -4.80570000   -7.89917100    4.52503100 L
 H-H-0.271900(PDBName=H,ResName=ALA,ResNum=485_A)    0   -6.42316100   -8.08721900    2.06863700 L
 H-H1-0.004300(PDBName=HB,ResName=THR,ResNum=486_A)  0   -8.61348600   -5.80245400    5.44359400 L
 H-HC-0.064200(PDBName=1HG2,ResName=THR,ResNum=486_A)  0   -7.35359700   -7.28146500    6.98007400 L
 H-HC-0.064200(PDBName=2HG2,ResName=THR,ResNum=486_A)  0   -8.93855700   -6.84082600    7.63904100 L
 H-HC-0.064200(PDBName=3HG2,ResName=THR,ResNum=486_A)  0   -7.47779900   -6.05350600    8.26209200 L
 H-HO-0.410200(PDBName=HG1,ResName=THR,ResNum=486_A)  0   -9.01249900   -3.65623900    6.22085900 L
 H-H1-0.100700(PDBName=HA,ResName=THR,ResNum=486_A)  0   -6.99507300   -4.00991500    5.06659400 L
 H-H-0.271900(PDBName=H,ResName=THR,ResNum=486_A)    0   -5.15004400   -6.12033700    5.80326900 L
 H-HC-0.036700(PDBName=1HB,ResName=HIS,ResNum=487_A)  0   -6.56156100   -0.23679300    9.48157400 L
 H-HC-0.036700(PDBName=2HB,ResName=HIS,ResNum=487_A)  0   -7.56928600   -0.54383200    8.06347500 L
 H-H4-0.186200(PDBName=HD2,ResName=HIS,ResNum=487_A)  0   -6.82964400    1.03785300    6.14165300 L
 H-H-0.333900(PDBName=HE2,ResName=HIS,ResNum=487_A)  0   -4.50193400    2.10152600    5.42810700 L
 H-H5-0.143500(PDBName=HE1,ResName=HIS,ResNum=487_A)  0   -2.66614700    1.31375500    6.96613600 L
 H-H1-0.136000(PDBName=HA,ResName=HIS,ResNum=487_A)  0   -5.17717800   -2.25514600    8.81442500 L
 H-H-0.271900(PDBName=H,ResName=HIS,ResNum=487_A)    0   -7.24759200   -2.43521100    6.70968200 L
 H-HC-0.017100(PDBName=1HB,ResName=GLN,ResNum=511_A)  0    0.23077300   -8.05533500    4.25954300 L
 H-HC-0.017100(PDBName=2HB,ResName=GLN,ResNum=511_A)  0   -1.36640100   -7.73934200    3.65908500 L
 H-HC-0.035200(PDBName=1HG,ResName=GLN,ResNum=511_A)  0   -0.19860900  -10.55087400    3.85415200 L
 H-HC-0.035200(PDBName=2HG,ResName=GLN,ResNum=511_A)  0   -1.72691700  -10.09430000    3.09945100 L
 H-H-0.425100(PDBName=1HE2,ResName=GLN,ResNum=511_A)  0   -0.73793000  -11.34387700    1.24076000 L
 H-H-0.425100(PDBName=2HE2,ResName=GLN,ResNum=511_A)  0    0.29184200  -10.40497900    0.15634700 L
 H-H1-0.085000(PDBName=HA,ResName=GLN,ResNum=511_A)  0   -0.50009100   -9.03037700    6.23432100 L
 H-H-0.271900(PDBName=H,ResName=GLN,ResNum=511_A)    0   -3.29684800   -9.48293600    5.33051300 L
 H-H1-0.111200(PDBName=1HB,ResName=CYS,ResNum=512_A)  0   -2.63150100   -6.53520100    9.10071100 L
 H-H1-0.111200(PDBName=2HB,ResName=CYS,ResNum=512_A)  0   -2.05325500   -4.97654500    9.70121500 L
 H-HS-0.193300(PDBName=HG,ResName=CYS,ResNum=512_A)  0    0.48881300   -5.65681900    9.79007300 L
 H-H1-0.112400(PDBName=HA,ResName=CYS,ResNum=512_A)  0   -2.35121600   -5.01949200    7.23725900 L
 H-H-0.271900(PDBName=H,ResName=CYS,ResNum=512_A)    0   -0.06058000   -6.89803600    6.97043200 L
 H-HC-0.045700(PDBName=1HB,ResName=LEU,ResNum=513_A)  0   -0.99782900   -0.09614700    7.69046200 L
 H-HC-0.045700(PDBName=2HB,ResName=LEU,ResNum=513_A)  0   -1.47264500   -1.06355000    6.30752200 L
 H-HC--0.036100(PDBName=HG,ResName=LEU,ResNum=513_A)  0    1.25551200    0.27351700    6.41905400 L
 H-HC-0.100000(PDBName=1HD1,ResName=LEU,ResNum=513_A)  0   -1.27675400    1.40637500    5.14973000 L
 H-HC-0.100000(PDBName=2HD1,ResName=LEU,ResNum=513_A)  0    0.35688100    2.09512000    5.08133100 L
 H-HC-0.100000(PDBName=3HD1,ResName=LEU,ResNum=513_A)  0   -0.49489300    2.02643400    6.62919300 L
 H-HC-0.100000(PDBName=1HD2,ResName=LEU,ResNum=513_A)  0    0.97730000   -1.49197000    4.71223600 L
 H-HC-0.100000(PDBName=2HD2,ResName=LEU,ResNum=513_A)  0   -0.52080600   -0.72718100    4.13896700 L
 H-HC-0.100000(PDBName=3HD2,ResName=LEU,ResNum=513_A)  0    1.03166100    0.09531500    3.94345200 L
 H-H1-0.092200(PDBName=HA,ResName=LEU,ResNum=513_A)  0    0.96429300   -2.20192700    6.87040000 L
 H-H-0.271900(PDBName=H,ResName=LEU,ResNum=513_A)    0   -1.76233400   -2.86768200    7.73137700 L
 H-HC-0.036700(PDBName=1HB,ResName=HIS,ResNum=514_A)  0    4.47794600   -0.67318600    9.78015400 L
 H-HC-0.036700(PDBName=2HB,ResName=HIS,ResNum=514_A)  0    3.97312700    0.48079100    8.54857700 L
 H-H4-0.186200(PDBName=HD2,ResName=HIS,ResNum=514_A)  0    5.06132600    2.69760700    8.77944900 L
 H-H-0.333900(PDBName=HE2,ResName=HIS,ResNum=514_A)  0    5.67169500    4.27984500   10.81977300 L
 H-H5-0.143500(PDBName=HE1,ResName=HIS,ResNum=514_A)  0    5.22866400    3.07050500   13.02949900 L
 H-H1-0.136000(PDBName=HA,ResName=HIS,ResNum=514_A)  0    2.37245800   -0.58797400   10.89092400 L
 H-H-0.271900(PDBName=H,ResName=HIS,ResNum=514_A)    0    2.43780000   -0.97391300    8.00776700 L
 H-H1-0.069800(PDBName=1HA,ResName=GLY,ResNum=515_A)  0    1.42364300    3.71155700   12.22228400 L
 H-H1-0.069800(PDBName=2HA,ResName=GLY,ResNum=515_A)  0    0.89884100    3.78392100   10.54505000 L
 H-H-0.271900(PDBName=H,ResName=GLY,ResNum=515_A)    0    2.39430200    1.64782700   11.79920600 L
 H-HC-0.024100(PDBName=1HB,ResName=MET,ResNum=516_A)  0   -3.13336900    1.93881000    9.54453300 L
 H-HC-0.024100(PDBName=2HB,ResName=MET,ResNum=516_A)  0   -4.52191200    1.58751300   10.59416400 L
 H-H1-0.044000(PDBName=1HG,ResName=MET,ResNum=516_A)  0   -2.89128300    4.13175700   10.80647700 L
 H-H1-0.044000(PDBName=2HG,ResName=MET,ResNum=516_A)  0   -4.44803000    3.78232200   11.55749400 L
 H-H1-0.068400(PDBName=1HE,ResName=MET,ResNum=516_A)  0   -6.78461500    3.60577500   10.10643600 L
 H-H1-0.068400(PDBName=2HE,ResName=MET,ResNum=516_A)  0   -6.03596700    2.37808400    9.05942800 L
 H-H1-0.068400(PDBName=3HE,ResName=MET,ResNum=516_A)  0   -6.82930600    3.78570300    8.33731500 L
 H-H1-0.088000(PDBName=HA,ResName=MET,ResNum=516_A)  0   -2.89957700    1.97712400   12.55695100 L
 H-H-0.271900(PDBName=H,ResName=MET,ResNum=516_A)    0   -0.74333700    1.47678600   10.54281200 L
 H-HC-0.032700(PDBName=1HB,ResName=ARG,ResNum=538_A)  0    2.55894900  -11.22116600    4.91339100 L
 H-HC-0.032700(PDBName=2HB,ResName=ARG,ResNum=538_A)  0    1.70155400   -9.69132900    4.74889700 L
 H-HC-0.028500(PDBName=1HG,ResName=ARG,ResNum=538_A)  0    4.59123200  -10.31147700    4.37601000 L
 H-HC-0.028500(PDBName=2HG,ResName=ARG,ResNum=538_A)  0    4.26272400   -8.81096000    5.23908900 L
 H-H1-0.068700(PDBName=1HD,ResName=ARG,ResNum=538_A)  0    4.49387400   -8.13993400    3.05091300 L
 H-H1-0.068700(PDBName=2HD,ResName=ARG,ResNum=538_A)  0    2.77467300   -8.07362900    3.37825800 L
 H-H-0.345600(PDBName=HE,ResName=ARG,ResNum=538_A)   0    2.41427500   -9.59541800    1.72452200 L
 H-H-0.447800(PDBName=1HH1,ResName=ARG,ResNum=538_A)  0    6.15962200  -10.25821600    0.64321500 L
 H-H-0.447800(PDBName=2HH1,ResName=ARG,ResNum=538_A)  0    5.93514200   -9.61331000    2.25988300 L
 H-H-0.447800(PDBName=1HH2,ResName=ARG,ResNum=538_A)  0    4.62601800  -10.77970000   -0.60665200 L
 H-H-0.447800(PDBName=2HH2,ResName=ARG,ResNum=538_A)  0    2.92486200  -10.53149200   -0.24967200 L
 H-H1-0.156000(PDBName=HA,ResName=ARG,ResNum=538_A)  0    3.53594000  -10.33764300    7.07839800 L
 H-H-0.274700(PDBName=H,ResName=ARG,ResNum=538_A)    0    0.68988800  -11.06028400    6.79795700 L
 H-HC-0.018700(PDBName=HB,ResName=ILE,ResNum=539_A)  0    5.02692500   -7.12671600    9.85412000 L
 H-HC-0.088200(PDBName=1HG2,ResName=ILE,ResNum=539_A)  0    4.81763200   -5.06443700   11.26423500 L
 H-HC-0.088200(PDBName=2HG2,ResName=ILE,ResNum=539_A)  0    4.98575900   -4.66795800    9.56800600 L
 H-HC-0.088200(PDBName=3HG2,ResName=ILE,ResNum=539_A)  0    3.38391200   -4.58650400   10.33502400 L
 H-HC-0.023600(PDBName=1HG1,ResName=ILE,ResNum=539_A)  0    2.90785100   -8.28190700   10.71109100 L
 H-HC-0.023600(PDBName=2HG1,ResName=ILE,ResNum=539_A)  0    2.33449500   -6.70275400   11.23785400 L
 H-HC-0.018600(PDBName=1HD1,ResName=ILE,ResNum=539_A)  0    3.37027400   -8.08025900   13.04231900 L
 H-HC-0.018600(PDBName=2HD1,ResName=ILE,ResNum=539_A)  0    4.91684600   -8.04017100   12.17356800 L
 H-HC-0.018600(PDBName=3HD1,ResName=ILE,ResNum=539_A)  0    4.21137400   -6.54048700   12.82802800 L
 H-H1-0.086900(PDBName=HA,ResName=ILE,ResNum=539_A)  0    2.37779200   -6.23614100    8.65017400 L
 H-H-0.271900(PDBName=H,ResName=ILE,ResNum=539_A)    0    3.56849500   -8.85150600    8.71761900 L
 H-HC-0.029500(PDBName=1HB,ResName=TYR,ResNum=540_A)  0    2.77868600   -4.72286200    4.64814800 L
 H-HC-0.029500(PDBName=2HB,ResName=TYR,ResNum=540_A)  0    2.45076900   -3.10745100    5.22286700 L
 H-HA-0.169900(PDBName=HD1,ResName=TYR,ResNum=540_A)  0    2.76840800   -4.71590100    2.35223800 L
 H-HA-0.169900(PDBName=HD2,ResName=TYR,ResNum=540_A)  0    4.84365100   -1.50413200    4.38146200 L
 H-HA-0.165600(PDBName=HE1,ResName=TYR,ResNum=540_A)  0    3.53497000   -3.78192200    0.16852000 L
 H-HA-0.165600(PDBName=HE2,ResName=TYR,ResNum=540_A)  0    5.64286800   -0.66168700    2.17635700 L
 H-HO-0.399200(PDBName=HH,ResName=TYR,ResNum=540_A)  0    4.65353400   -2.08640800   -0.92702800 L
 H-H1-0.087600(PDBName=HA,ResName=TYR,ResNum=540_A)  0    5.13451100   -4.47822400    5.56960300 L
 H-H-0.271900(PDBName=H,ResName=TYR,ResNum=540_A)    0    2.73280800   -4.56832800    7.34956500 L
 H-HC-0.060300(PDBName=1HB,ResName=ALA,ResNum=541_A)  0    7.81316500   -2.63230900    8.76250600 L
 H-HC-0.060300(PDBName=2HB,ResName=ALA,ResNum=541_A)  0    7.51490000   -1.00796800    9.41918500 L
 H-HC-0.060300(PDBName=3HB,ResName=ALA,ResNum=541_A)  0    6.20716300   -2.20941800    9.38893900 L
 H-H1-0.082300(PDBName=HA,ResName=ALA,ResNum=541_A)  0    5.93632700   -0.53524500    7.60723800 L
 H-H-0.271900(PDBName=H,ResName=ALA,ResNum=541_A)    0    6.65839200   -3.11679500    6.30329100 L
 H-HC-0.025300(PDBName=1HB,ResName=PRO,ResNum=542_A)  0    8.54695600    2.05424400    3.29700600 L
 H-HC-0.025300(PDBName=2HB,ResName=PRO,ResNum=542_A)  0    8.28107200    3.02839500    4.77706900 L
 H-HC-0.021300(PDBName=1HG,ResName=PRO,ResNum=542_A)  0    6.44722000    1.03763300    3.46128000 L
 H-HC-0.021300(PDBName=2HG,ResName=PRO,ResNum=542_A)  0    6.03857700    2.61623900    4.20170700 L
 H-H1-0.039100(PDBName=1HD,ResName=PRO,ResNum=542_A)  0    5.60224600    0.30945800    5.53300800 L
 H-H1-0.039100(PDBName=2HD,ResName=PRO,ResNum=542_A)  0    6.24883100    1.73433200    6.40105800 L
 H-H1-0.064100(PDBName=HA,ResName=PRO,ResNum=542_A)  0    9.19939200    0.20330700    4.47438700 L
 H-H1-0.004300(PDBName=HB,ResName=THR,ResNum=548_A)  0   10.63652800    5.56616500   -2.36453800 L
 H-HC-0.064200(PDBName=1HG2,ResName=THR,ResNum=548_A)  0   12.84578600    5.48225500   -3.36585800 L
 H-HC-0.064200(PDBName=2HG2,ResName=THR,ResNum=548_A)  0   11.85720900    6.70513600   -4.18096900 L
 H-HC-0.064200(PDBName=3HG2,ResName=THR,ResNum=548_A)  0   13.11469000    7.20349100   -3.02107300 L
 H-HO-0.410200(PDBName=HG1,ResName=THR,ResNum=548_A)  0   12.14817800    5.07915000   -0.88865800 L
 H-H1-0.100700(PDBName=HA,ResName=THR,ResNum=548_A)  0   10.21565800    8.00034700   -2.91479900 L
 H-H-0.271900(PDBName=H,ResName=THR,ResNum=548_A)    0   12.38739200    8.42372900   -1.18870900 L
 H-HC-0.045700(PDBName=1HB,ResName=LEU,ResNum=549_A)  0    9.35300200    7.30892400    2.66216500 L
 H-HC-0.045700(PDBName=2HB,ResName=LEU,ResNum=549_A)  0    8.93118300    9.01077800    2.52929300 L
 H-HC--0.036100(PDBName=HG,ResName=LEU,ResNum=549_A)  0    6.74301800    8.61117100    3.50397600 L
 H-HC-0.100000(PDBName=1HD1,ResName=LEU,ResNum=549_A)  0    7.51730800    5.65945400    3.65178400 L
 H-HC-0.100000(PDBName=2HD1,ResName=LEU,ResNum=549_A)  0    6.09409700    6.39275300    4.41524900 L
 H-HC-0.100000(PDBName=3HD1,ResName=LEU,ResNum=549_A)  0    6.21392200    6.33978000    2.66028800 L
 H-HC-0.100000(PDBName=1HD2,ResName=LEU,ResNum=549_A)  0    8.64934700    8.95489700    5.00813100 L
 H-HC-0.100000(PDBName=2HD2,ResName=LEU,ResNum=549_A)  0    8.91786300    7.19763100    5.08100600 L
 H-HC-0.100000(PDBName=3HD2,ResName=LEU,ResNum=549_A)  0    7.42609000    7.90162300    5.74075100 L
 H-H1-0.092200(PDBName=HA,ResName=LEU,ResNum=549_A)  0    7.63525800    6.75801900    0.94791400 L
 H-H-0.271900(PDBName=H,ResName=LEU,ResNum=549_A)    0   10.04496500    8.29140000    0.47383100 L
 H-HC-0.045700(PDBName=1HB,ResName=LEU,ResNum=550_A)  0    7.06711400   11.23945500   -2.40037400 L
 H-HC-0.045700(PDBName=2HB,ResName=LEU,ResNum=550_A)  0    7.80636700   12.16296500   -1.09751100 L
 H-HC--0.036100(PDBName=HG,ResName=LEU,ResNum=550_A)  0    5.05839300   12.69680700   -2.32514900 L
 H-HC-0.100000(PDBName=1HD1,ResName=LEU,ResNum=550_A)  0    6.59955400   14.23450300   -0.18698000 L
 H-HC-0.100000(PDBName=2HD1,ResName=LEU,ResNum=550_A)  0    5.04698400   13.38827100    0.02956000 L
 H-HC-0.100000(PDBName=3HD1,ResName=LEU,ResNum=550_A)  0    5.13197100   14.80718800   -1.01397600 L
 H-HC-0.100000(PDBName=1HD2,ResName=LEU,ResNum=550_A)  0    6.95526600   13.26035700   -3.79183200 L
 H-HC-0.100000(PDBName=2HD2,ResName=LEU,ResNum=550_A)  0    6.12076000   14.71402500   -3.22100200 L
 H-HC-0.100000(PDBName=3HD2,ResName=LEU,ResNum=550_A)  0    7.67703700   14.24049800   -2.49669800 L
 H-H1-0.092200(PDBName=HA,ResName=LEU,ResNum=550_A)  0    6.12406700   11.41873400    0.47805800 L
 H-H-0.271900(PDBName=H,ResName=LEU,ResNum=550_A)    0    8.06426600    9.81041300   -0.59692700 L
 H-HC-0.060300(PDBName=1HB,ResName=ALA,ResNum=551_A)  0    3.84495900    9.69784100   -4.57467500 L
 H-HC-0.060300(PDBName=2HB,ResName=ALA,ResNum=551_A)  0    3.95247800    8.03410000   -3.95949900 L
 H-HC-0.060300(PDBName=3HB,ResName=ALA,ResNum=551_A)  0    2.37391600    8.73944100   -4.34441300 L
 H-H1-0.082300(PDBName=HA,ResName=ALA,ResNum=551_A)  0    2.61101100   10.37258700   -2.53971100 L
 H-H-0.271900(PDBName=H,ResName=ALA,ResNum=551_A)    0    5.36732500    9.70640900   -2.61582600 L
 H-HC-0.029500(PDBName=1HB,ResName=TYR,ResNum=552_A)  0    4.48300400    5.18826700   -0.77991500 L
 H-HC-0.029500(PDBName=2HB,ResName=TYR,ResNum=552_A)  0    4.88505200    6.14598200    0.62767800 L
 H-HA-0.169900(PDBName=HD1,ResName=TYR,ResNum=552_A)  0    4.15283600    2.92376400   -0.53635200 L
 H-HA-0.169900(PDBName=HD2,ResName=TYR,ResNum=552_A)  0    3.55574400    5.49912200    2.87672000 L
 H-HA-0.165600(PDBName=HE1,ResName=TYR,ResNum=552_A)  0    3.95601700    0.94431800    0.92262600 L
 H-HA-0.165600(PDBName=HE2,ResName=TYR,ResNum=552_A)  0    3.19942100    3.52288300    4.30165800 L
 H-HO-0.399200(PDBName=HH,ResName=TYR,ResNum=552_A)  0    3.52028300    0.20758100    3.02700900 L
 H-H1-0.087600(PDBName=HA,ResName=TYR,ResNum=552_A)  0    2.10249100    5.84626200   -0.55186500 L
 H-H-0.271900(PDBName=H,ResName=TYR,ResNum=552_A)    0    4.23392100    7.39849200   -1.48909800 L
 H-HC-0.045700(PDBName=1HB,ResName=LEU,ResNum=553_A)  0    4.56494600    9.02571200    3.54237400 L
 H-HC-0.045700(PDBName=2HB,ResName=LEU,ResNum=553_A)  0    3.98845800   10.40750500    2.63580200 L
 H-HC--0.036100(PDBName=HG,ResName=LEU,ResNum=553_A)  0    4.52735200   10.83049600    5.00830800 L
 H-HC-0.100000(PDBName=1HD1,ResName=LEU,ResNum=553_A)  0    2.86161500   12.26322600    3.79394700 L
 H-HC-0.100000(PDBName=2HD1,ResName=LEU,ResNum=553_A)  0    1.56847900   11.34547500    4.59852500 L
 H-HC-0.100000(PDBName=3HD1,ResName=LEU,ResNum=553_A)  0    2.72838000   12.26395500    5.56137300 L
 H-HC-0.100000(PDBName=1HD2,ResName=LEU,ResNum=553_A)  0    3.76045800    8.67701900    5.94688100 L
 H-HC-0.100000(PDBName=2HD2,ResName=LEU,ResNum=553_A)  0    3.11624400   10.08523900    6.82120100 L
 H-HC-0.100000(PDBName=3HD2,ResName=LEU,ResNum=553_A)  0    2.06970200    9.18991700    5.70146300 L
 H-H1-0.092200(PDBName=HA,ResName=LEU,ResNum=553_A)  0    2.27584000    8.10975200    3.68788100 L
 H-H-0.271900(PDBName=H,ResName=LEU,ResNum=553_A)    0    3.89881300    8.30138100    1.32981200 L
 H-HC--0.029700(PDBName=HB,ResName=VAL,ResNum=554_A)  0    0.95556400   11.28081400   -1.00164200 L
 H-HC-0.079100(PDBName=1HG1,ResName=VAL,ResNum=554_A)  0   -1.24206300   13.25818500   -0.23367500 L
 H-HC-0.079100(PDBName=2HG1,ResName=VAL,ResNum=554_A)  0   -1.40919000   11.85171100   -1.31063600 L
 H-HC-0.079100(PDBName=3HG1,ResName=VAL,ResNum=554_A)  0   -0.40499400   13.20776600   -1.80501700 L
 H-HC-0.079100(PDBName=1HG2,ResName=VAL,ResNum=554_A)  0    2.38324100   12.68239800    0.50962700 L
 H-HC-0.079100(PDBName=2HG2,ResName=VAL,ResNum=554_A)  0    1.79805500   13.57380800   -0.89807300 L
 H-HC-0.079100(PDBName=3HG2,ResName=VAL,ResNum=554_A)  0    1.03536000   13.81960300    0.69007900 L
 H-H1-0.096900(PDBName=HA,ResName=VAL,ResNum=554_A)  0   -0.07213800   11.92760300    1.76870200 L
 H-H-0.271900(PDBName=H,ResName=VAL,ResNum=554_A)    0    2.15661300   10.39728100    0.92601300 L
 H-HC-0.032700(PDBName=1HB,ResName=ARG,ResNum=555_A)  0   -0.94189100    6.50728000   -0.07345700 L
 H-HC-0.032700(PDBName=2HB,ResName=ARG,ResNum=555_A)  0   -2.66595400    6.17151600   -0.29037500 L
 H-HC-0.028500(PDBName=1HG,ResName=ARG,ResNum=555_A)  0   -0.89096300    7.67032600   -2.24166600 L
 H-HC-0.028500(PDBName=2HG,ResName=ARG,ResNum=555_A)  0   -2.64044400    7.54651100   -2.39715800 L
 H-H1-0.068700(PDBName=1HD,ResName=ARG,ResNum=555_A)  0   -2.51910500    5.10708900   -2.52480400 H
 H-H1-0.068700(PDBName=2HD,ResName=ARG,ResNum=555_A)  0   -1.60591800    5.87716200   -3.80359100 H
 H-H-0.345600(PDBName=HE,ResName=ARG,ResNum=555_A)   0   -0.55942400    4.11863900   -1.69484800 H
 H-H-0.447800(PDBName=1HH1,ResName=ARG,ResNum=555_A)  0    1.86310000    6.17673000   -4.06536000 H
 H-H-0.447800(PDBName=2HH1,ResName=ARG,ResNum=555_A)  0    0.30766000    6.82648100   -3.90185300 H
 H-H-0.447800(PDBName=1HH2,ResName=ARG,ResNum=555_A)  0    1.49499300    3.33478800   -2.36430700 H
 H-H-0.447800(PDBName=2HH2,ResName=ARG,ResNum=555_A)  0    2.64944700    4.50347400   -2.95800500 H
 H-H1-0.156000(PDBName=HA,ResName=ARG,ResNum=555_A)  0   -2.96504800    8.74326700   -0.45664500 L
 H-H-0.274700(PDBName=H,ResName=ARG,ResNum=555_A)    0   -0.17043900    8.84904800   -0.09457400 L
 H-HC-0.032700(PDBName=1HB,ResName=ARG,ResNum=556_A)  0   -1.97945800    7.20034000    5.94234800 L
 H-HC-0.032700(PDBName=2HB,ResName=ARG,ResNum=556_A)  0   -1.19152400    8.53394500    5.12971700 L
 H-HC-0.028500(PDBName=1HG,ResName=ARG,ResNum=556_A)  0    0.42205700    6.86414400    5.25829500 L
 H-HC-0.028500(PDBName=2HG,ResName=ARG,ResNum=556_A)  0   -0.06432400    6.86461900    3.59532200 L
 H-H1-0.068700(PDBName=1HD,ResName=ARG,ResNum=556_A)  0    0.32894400    4.59704200    4.62188800 H
 H-H1-0.068700(PDBName=2HD,ResName=ARG,ResNum=556_A)  0   -1.06393600    4.88464500    5.66517400 H
 H-H-0.345600(PDBName=HE,ResName=ARG,ResNum=556_A)   0   -2.46573600    4.29354300    3.96712800 H
 H-H-0.447800(PDBName=1HH1,ResName=ARG,ResNum=556_A)  0    0.29216500    3.71518100    1.15981100 H
 H-H-0.447800(PDBName=2HH1,ResName=ARG,ResNum=556_A)  0    0.57884500    5.01987500    2.22904100 H
 H-H-0.447800(PDBName=1HH2,ResName=ARG,ResNum=556_A)  0   -1.68312700    2.80478700    0.96983600 H
 H-H-0.447800(PDBName=2HH2,ResName=ARG,ResNum=556_A)  0   -2.90120500    3.03631100    2.22517100 H
 H-H1-0.156000(PDBName=HA,ResName=ARG,ResNum=556_A)  0   -3.27564000    6.66215900    3.99431600 L
 H-H-0.274700(PDBName=H,ResName=ARG,ResNum=556_A)    0   -1.23305700    7.95101600    2.46004900 L
 H-HC-0.045700(PDBName=1HB,ResName=LEU,ResNum=557_A)  0   -3.83389500   12.30600600    2.55865400 L
 H-HC-0.045700(PDBName=2HB,ResName=LEU,ResNum=557_A)  0   -4.39826900   13.21800900    3.94740000 L
 H-HC--0.036100(PDBName=HG,ResName=LEU,ResNum=557_A)  0   -1.69299700   11.79560400    3.79560000 L
 H-HC-0.100000(PDBName=1HD2,ResName=LEU,ResNum=557_A)  0   -1.15471700   13.12348400    5.80983300 L
 H-HC-0.100000(PDBName=2HD2,ResName=LEU,ResNum=557_A)  0   -2.47221500   11.98670300    6.11542800 L
 H-HC-0.100000(PDBName=3HD2,ResName=LEU,ResNum=557_A)  0   -2.83414200   13.71137100    5.87275200 L
 H-HC-0.100000(PDBName=1HD1,ResName=LEU,ResNum=557_A)  0   -0.75495400   14.04183700    3.59455500 L
 H-HC-0.100000(PDBName=2HD1,ResName=LEU,ResNum=557_A)  0   -1.86761700   13.71004500    2.25608800 L
 H-HC-0.100000(PDBName=3HD1,ResName=LEU,ResNum=557_A)  0   -2.38964600   14.75045400    3.59920800 L
 H-H1-0.092200(PDBName=HA,ResName=LEU,ResNum=557_A)  0   -4.47112400   11.19583700    5.31306800 L
 H-H-0.271900(PDBName=H,ResName=LEU,ResNum=557_A)    0   -2.78604100   10.06035700    3.28984200 L
 H-HC-0.045700(PDBName=1HB,ResName=LEU,ResNum=558_A)  0   -6.77333900    9.15493500    0.36219500 L
 H-HC-0.045700(PDBName=2HB,ResName=LEU,ResNum=558_A)  0   -8.46280900    9.63342900    0.39383700 L
 H-HC--0.036100(PDBName=HG,ResName=LEU,ResNum=558_A)  0   -6.11267300   11.55853000    0.70271100 L
 H-HC-0.100000(PDBName=1HD1,ResName=LEU,ResNum=558_A)  0   -6.23320100   10.59750400   -1.54571300 L
 H-HC-0.100000(PDBName=2HD1,ResName=LEU,ResNum=558_A)  0   -6.72048000   12.29796800   -1.56263000 L
 H-HC-0.100000(PDBName=3HD1,ResName=LEU,ResNum=558_A)  0   -7.95599400   11.02116200   -1.65947200 L
 H-HC-0.100000(PDBName=1HD2,ResName=LEU,ResNum=558_A)  0   -9.10394400   12.06428600    0.37122400 L
 H-HC-0.100000(PDBName=2HD2,ResName=LEU,ResNum=558_A)  0   -7.83208200   13.30776700    0.32800200 L
 H-HC-0.100000(PDBName=3HD2,ResName=LEU,ResNum=558_A)  0   -8.13199300   12.41262600    1.82124600 L
 H-H1-0.092200(PDBName=HA,ResName=LEU,ResNum=558_A)  0   -8.22747800   10.34415400    2.74763600 L
 H-H-0.271900(PDBName=H,ResName=LEU,ResNum=558_A)    0   -5.37842000    9.43322500    2.49217800 L
 H-HC--0.017300(PDBName=1HB,ResName=GLU,ResNum=559_A)  0   -6.13226200    5.78270300    2.55756200 L
 H-HC--0.017300(PDBName=2HB,ResName=GLU,ResNum=559_A)  0   -5.34065100    5.93579600    4.12479100 L
 H-HC--0.042500(PDBName=1HG,ResName=GLU,ResNum=559_A)  0   -7.04974600    3.62544400    3.13322900 L
 H-HC--0.042500(PDBName=2HG,ResName=GLU,ResNum=559_A)  0   -6.50283700    3.77714300    4.81411200 L
 H-H1-0.110500(PDBName=HA,ResName=GLU,ResNum=559_A)  0   -8.35229100    5.83946600    3.75578700 L
 H-H-0.293600(PDBName=H,ResName=GLU,ResNum=559_A)    0   -6.66004900    8.26360700    4.24344200 L
 H-HC--0.109668(PDBName=1HB,ResName=PRO,ResNum=561_A)  0   -0.81736500   -0.38478200    1.39443300 H
 H-HC--0.109668(PDBName=2HB,ResName=PRO,ResNum=561_A)  0    0.24923800    1.02106000    1.51374000 H
 H-HC-0.000420(PDBName=1HG,ResName=PRO,ResNum=561_A)  0    1.13063500   -1.60946700    1.91627700 H
 H-HC-0.000420(PDBName=2HG,ResName=PRO,ResNum=561_A)  0    2.19340100   -0.33755000    1.32961600 H
 H-H1-0.084893(PDBName=1HD,ResName=PRO,ResNum=561_A)  0    0.70011200   -2.42502500   -0.32376500 H
 H-H1-0.084893(PDBName=2HD,ResName=PRO,ResNum=561_A)  0    2.38405600   -1.86574000   -0.51558100 H
 H-H1--0.056179(PDBName=HA,ResName=PRO,ResNum=561_A)  0   -1.08337900   -0.01920800   -0.85409400 H
 H-H-0.355650(PDBName=1H,ResName=PRO,ResNum=561_A)   0    0.54175000   -0.98859900   -2.06011200 H
 H-HC-0.112300(PDBName=1HH3,ResName=ACE,ResNum=258_A)  0    5.28233000    8.37683800   11.14373400 L
 H-HC-0.112300(PDBName=2HH3,ResName=ACE,ResNum=258_A)  0    5.01307200    9.04471900    9.51890400 L
 H-HC-0.112300(PDBName=3HH3,ResName=ACE,ResNum=258_A)  0    3.62562500    8.53476300   10.52453900 L
 H-H-0.271900(PDBName=H,ResName=NME,ResNum=260_A)    0    6.32857200    5.51696100    8.61617700 L
 H-H1-0.097600(PDBName=1HH3,ResName=NME,ResNum=260_A)  0    7.64128300    3.53373800    7.16764800 L
 H-H1-0.097600(PDBName=2HH3,ResName=NME,ResNum=260_A)  0    8.44241200    5.00348100    7.74941400 L
 H-H1-0.097600(PDBName=3HH3,ResName=NME,ResNum=260_A)  0    7.72505200    4.96506200    6.12205300 L
 H-HC-0.112300(PDBName=1HH3,ResName=ACE,ResNum=282_A)  0    6.62331000  -10.41021600    5.83040200 L
 H-HC-0.112300(PDBName=2HH3,ResName=ACE,ResNum=282_A)  0    6.11209500   -8.97480900    6.75712300 L
 H-HC-0.112300(PDBName=3HH3,ResName=ACE,ResNum=282_A)  0    7.83628000   -9.38196200    6.61812700 L
 H-H-0.271900(PDBName=H,ResName=NME,ResNum=290_A)    0    5.16059700    5.00934900   -9.41294500 L
 H-H1-0.097600(PDBName=1HH3,ResName=NME,ResNum=290_A)  0    4.42697500    6.87136600  -10.63592900 L
 H-H1-0.097600(PDBName=2HH3,ResName=NME,ResNum=290_A)  0    6.16809100    6.98199100  -10.99079600 L
 H-H1-0.097600(PDBName=3HH3,ResName=NME,ResNum=290_A)  0    5.47079700    7.92860300   -9.65495400 L
 H-HC-0.112300(PDBName=1HH3,ResName=ACE,ResNum=303_A)  0   15.51576500    3.80622700   -3.55851300 L
 H-HC-0.112300(PDBName=2HH3,ResName=ACE,ResNum=303_A)  0   14.00531200    3.32508100   -4.37764800 L
 H-HC-0.112300(PDBName=3HH3,ResName=ACE,ResNum=303_A)  0   14.11898200    3.24460300   -2.61205100 L
 H-H-0.271900(PDBName=H,ResName=NME,ResNum=305_A)    0   17.07966000   -0.16339600   -3.41397800 L
 H-H1-0.097600(PDBName=1HH3,ResName=NME,ResNum=305_A)  0   18.94076000   -1.95880400   -4.70165900 L
 H-H1-0.097600(PDBName=2HH3,ResName=NME,ResNum=305_A)  0   19.14114000   -0.31583000   -5.34124800 L
 H-H1-0.097600(PDBName=3HH3,ResName=NME,ResNum=305_A)  0   19.36760900   -0.62321300   -3.60181200 L
 H-HC-0.112300(PDBName=1HH3,ResName=ACE,ResNum=326_A)  0    9.23055900   -7.93580800    1.64985000 L
 H-HC-0.112300(PDBName=2HH3,ResName=ACE,ResNum=326_A)  0   10.40462000   -7.33539800    0.45479700 L
 H-HC-0.112300(PDBName=3HH3,ResName=ACE,ResNum=326_A)  0    9.73047200   -6.22308100    1.66459000 L
 H-H-0.271900(PDBName=H,ResName=NME,ResNum=332_A)    0    7.29071100    1.29543900   -9.93810900 L
 H-H1-0.097600(PDBName=1HH3,ResName=NME,ResNum=332_A)  0    9.21116600    1.96267000   -8.80688200 L
 H-H1-0.097600(PDBName=2HH3,ResName=NME,ResNum=332_A)  0    9.74150800    2.39513100  -10.45095200 L
 H-H1-0.097600(PDBName=3HH3,ResName=NME,ResNum=332_A)  0    8.98796100    3.62350000   -9.41002700 L
 H-HC-0.112300(PDBName=1HH3,ResName=ACE,ResNum=367_A)  0    8.84569000  -10.06094400   -0.10816100 L
 H-HC-0.112300(PDBName=2HH3,ResName=ACE,ResNum=367_A)  0    9.47551700   -9.27048200   -1.56761400 L
 H-HC-0.112300(PDBName=3HH3,ResName=ACE,ResNum=367_A)  0    9.24484700  -11.03696300   -1.54130500 L
 H-H-0.271900(PDBName=H,ResName=NME,ResNum=374_A)    0   -6.16846500    1.43748100  -11.35433000 L
 H-H1-0.097600(PDBName=1HH3,ResName=NME,ResNum=374_A)  0   -7.13171700   -0.92914200  -12.01765200 L
 H-H1-0.097600(PDBName=2HH3,ResName=NME,ResNum=374_A)  0   -6.61232400   -1.33660000  -10.37024800 L
 H-H1-0.097600(PDBName=3HH3,ResName=NME,ResNum=374_A)  0   -7.85042900   -0.09568300  -10.61161700 L
 H-HC-0.112300(PDBName=1HH3,ResName=ACE,ResNum=401_A)  0    0.79514900  -11.03426200   -5.47771200 L
 H-HC-0.112300(PDBName=2HH3,ResName=ACE,ResNum=401_A)  0    1.59960400   -9.45097700   -5.57109300 L
 H-HC-0.112300(PDBName=3HH3,ResName=ACE,ResNum=401_A)  0    0.46013300   -9.93868300   -6.84187200 L
 H-H-0.271900(PDBName=H,ResName=NME,ResNum=407_A)    0  -10.86379200   -3.17632500   -8.03029200 L
 H-H1-0.097600(PDBName=1HH3,ResName=NME,ResNum=407_A)  0   -9.66976300   -3.58699700   -9.95751500 L
 H-H1-0.097600(PDBName=2HH3,ResName=NME,ResNum=407_A)  0  -10.95256600   -2.78979000  -10.90078200 L
 H-H1-0.097600(PDBName=3HH3,ResName=NME,ResNum=407_A)  0   -9.68188300   -1.81646500  -10.12597500 L
 H-HC-0.112300(PDBName=1HH3,ResName=ACE,ResNum=430_A)  0   -3.39602900  -13.61406900   -3.76516100 L
 H-HC-0.112300(PDBName=2HH3,ResName=ACE,ResNum=430_A)  0   -1.81229100  -12.82045400   -3.59272900 L
 H-HC-0.112300(PDBName=3HH3,ResName=ACE,ResNum=430_A)  0   -3.03526000  -12.14911800   -4.70508600 L
 H-H-0.271900(PDBName=H,ResName=NME,ResNum=439_A)    0  -10.10080700    6.46159100   -1.20561200 L
 H-H1-0.097600(PDBName=1HH3,ResName=NME,ResNum=439_A)  0  -11.80576500    8.75286600   -1.01504800 L
 H-H1-0.097600(PDBName=2HH3,ResName=NME,ResNum=439_A)  0  -10.14062800    9.27852700   -1.35812300 L
 H-H1-0.097600(PDBName=3HH3,ResName=NME,ResNum=439_A)  0  -10.49171000    8.32693200    0.10553200 L
 H-HC-0.112300(PDBName=1HH3,ResName=ACE,ResNum=484_A)  0   -5.64419600  -10.64788700    0.85312100 L
 H-HC-0.112300(PDBName=2HH3,ResName=ACE,ResNum=484_A)  0   -7.15742900  -10.25124800    1.70633700 L
 H-HC-0.112300(PDBName=3HH3,ResName=ACE,ResNum=484_A)  0   -6.14724200  -11.60393300    2.26281100 L
 H-H-0.271900(PDBName=H,ResName=NME,ResNum=488_A)    0   -8.49383300   -3.39860900    8.57350200 L
 H-H1-0.097600(PDBName=1HH3,ResName=NME,ResNum=488_A)  0   -8.44281600   -4.75275600   11.08594900 L
 H-H1-0.097600(PDBName=2HH3,ResName=NME,ResNum=488_A)  0   -9.35392600   -3.23777700   11.26389800 L
 H-H1-0.097600(PDBName=3HH3,ResName=NME,ResNum=488_A)  0   -9.88231700   -4.45712500   10.07777900 L
 H-HC-0.112300(PDBName=1HH3,ResName=ACE,ResNum=510_A)  0   -3.14150500  -12.82274400    6.51129900 L
 H-HC-0.112300(PDBName=2HH3,ResName=ACE,ResNum=510_A)  0   -3.60253900  -12.19195300    4.91254800 L
 H-HC-0.112300(PDBName=3HH3,ResName=ACE,ResNum=510_A)  0   -4.21687400  -11.41053900    6.38984200 L
 H-H-0.271900(PDBName=H,ResName=NME,ResNum=517_A)    0   -3.21258100   -0.24061000    9.80660700 L
 H-H1-0.097600(PDBName=1HH3,ResName=NME,ResNum=517_A)  0   -3.14222300   -2.55525400    9.67598300 L
 H-H1-0.097600(PDBName=2HH3,ResName=NME,ResNum=517_A)  0   -2.15403500   -2.57100200   11.15362000 L
 H-H1-0.097600(PDBName=3HH3,ResName=NME,ResNum=517_A)  0   -3.92499000   -2.49866600   11.27534700 L
 H-HC-0.112300(PDBName=1HH3,ResName=ACE,ResNum=537_A)  0    0.48070600  -12.08361000   10.19869100 L
 H-HC-0.112300(PDBName=2HH3,ResName=ACE,ResNum=537_A)  0    0.10240300  -12.68825000    8.56650200 L
 H-HC-0.112300(PDBName=3HH3,ResName=ACE,ResNum=537_A)  0   -0.56430800  -11.13083200    9.12109400 L
 H-H-0.271900(PDBName=H,ResName=NME,ResNum=543_A)    0   11.17984700    1.27166900    4.49487400 L
 H-H1-0.097600(PDBName=1HH3,ResName=NME,ResNum=543_A)  0   13.16676200    2.01475000    5.44460700 L
 H-H1-0.097600(PDBName=2HH3,ResName=NME,ResNum=543_A)  0   12.50959900    1.51222800    7.02256700 L
 H-H1-0.097600(PDBName=3HH3,ResName=NME,ResNum=543_A)  0   12.16323600    3.13761600    6.39580600 L
 H-HC-0.112300(PDBName=1HH3,ResName=ACE,ResNum=547_A)  0   12.62586200   10.47076900    0.30782000 L
 H-HC-0.112300(PDBName=2HH3,ResName=ACE,ResNum=547_A)  0   12.96945800   10.96957200   -1.37335500 L
 H-HC-0.112300(PDBName=3HH3,ResName=ACE,ResNum=547_A)  0   11.78415700   11.86800500   -0.40185400 L
 H-H-0.271900(PDBName=H,ResName=NME,ResNum=560_A)    0   -5.92472800    7.28842800    5.97377900 L
 H-H1-0.097600(PDBName=1HH3,ResName=NME,ResNum=560_A)  0   -7.20618700    6.04576800    8.35324400 L
 H-H1-0.097600(PDBName=2HH3,ResName=NME,ResNum=560_A)  0   -5.68883500    6.97465000    8.31182800 L
 H-H1-0.097600(PDBName=3HH3,ResName=NME,ResNum=560_A)  0   -7.25535300    7.81090900    8.19842700 L
 H-H1-0.062491(PDBName=1H5B,ResName=FAD,ResNum=2001_A)  0  -11.06263500    1.37138200    4.01521300 L
 H-H1-0.062491(PDBName=2H5B,ResName=FAD,ResNum=2001_A)  0  -12.78226000    1.78254600    3.86083600 L
 H-H1-0.145019(PDBName=H4B,ResName=FAD,ResNum=2001_A)  0  -11.19307300    0.24861600    1.75925700 L
 H-H1--0.003672(PDBName=H3B,ResName=FAD,ResNum=2001_A)  0  -11.80044800    3.20855100    1.84599900 L
 H-HO-0.448277(PDBName=H3B,ResName=FAD,ResNum=2001_A)  0   -9.68414100    3.43481500    1.45998700 L
 H-H1-0.074745(PDBName=H2B,ResName=FAD,ResNum=2001_A)  0  -11.94874200    3.12727300   -0.51377300 L
 H-HO-0.436097(PDBName=H2B,ResName=FAD,ResNum=2001_A)  0   -9.95757300    1.81890400   -0.82202500 L
 H-H2-0.161538(PDBName=H1B,ResName=FAD,ResNum=2001_A)  0  -12.93495000    0.48333800   -0.60049100 L
 H-H5-0.183701(PDBName=H8A,ResName=FAD,ResNum=2001_A)  0  -15.00981300    2.79564600    1.59005500 L
 H-H-0.388134(PDBName=H6A,ResName=FAD,ResNum=2001_A)  0  -18.37610500    3.30476800   -3.64796700 L
 H-H5-0.038304(PDBName=H2A,ResName=FAD,ResNum=2001_A)  0  -14.75388500    1.34415000   -4.67705500 L
 H-HA-0.150093(PDBName=H6,ResName=FAD,ResNum=2001_A)  0   -0.20516300   -3.83718200    1.50615400 H
 H-HC-0.078425(PDBName=1H7M,ResName=FAD,ResNum=2001_A)  0    0.23944800   -4.67232800    3.67358500 H
 H-HC-0.078425(PDBName=2H7M,ResName=FAD,ResNum=2001_A)  0   -1.16409800   -5.11279500    4.65352300 H
 H-HC-0.078425(PDBName=3H7M,ResName=FAD,ResNum=2001_A)  0   -0.35455500   -3.57083300    4.92000700 H
 H-HC-0.024215(PDBName=1H8M,ResName=FAD,ResNum=2001_A)  0   -3.44318700   -4.36820200    5.20040600 H
 H-HC-0.024215(PDBName=2H8M,ResName=FAD,ResNum=2001_A)  0   -4.31549000   -2.83391300    5.06589500 H
 H-HC-0.024215(PDBName=3H8M,ResName=FAD,ResNum=2001_A)  0   -2.64314900   -2.87254200    5.63898400 H
 H-HA-0.212979(PDBName=H9,ResName=FAD,ResNum=2001_A)  0   -4.64473600   -2.19184200    2.91536000 H
 H-H1-0.035700(PDBName=1H1P,ResName=FAD,ResNum=2001_A)  0   -5.80938600   -1.95003700    1.36265700 H
 H-H1-0.035700(PDBName=2H1P,ResName=FAD,ResNum=2001_A)  0   -6.00688500   -1.39146500   -0.30525800 H
 H-H1-0.084163(PDBName=H2P,ResName=FAD,ResNum=2001_A)  0   -5.93916500    0.74258000    0.21283900 L
 H-HO-0.434731(PDBName=H2P,ResName=FAD,ResNum=2001_A)  0   -4.39102000    1.69448300    1.60118400 L
 H-H1-0.100613(PDBName=H3P,ResName=FAD,ResNum=2001_A)  0   -6.59886300    1.47623700    2.35246600 L
 H-HO-0.447402(PDBName=H3P,ResName=FAD,ResNum=2001_A)  0   -4.74750500    0.25317000    3.20875600 L
 H-H1-0.201643(PDBName=H4P,ResName=FAD,ResNum=2001_A)  0   -7.60667000   -1.38273000    2.18652900 L
 H-HO-0.439030(PDBName=H4P,ResName=FAD,ResNum=2001_A)  0   -8.90586700    0.96577300    1.22702100 L
 H-H1-0.066465(PDBName=1H5P,ResName=FAD,ResNum=2001_A)  0   -7.97042700   -0.13924100    4.34588800 L
 H-H1-0.066465(PDBName=2H5P,ResName=FAD,ResNum=2001_A)  0   -8.98446300    0.99063100    3.44216400 L
 H-HW-0.417000(PDBName=1H,ResName=HOH,ResNum=2007_A)  0   -7.04019700    5.57127100   -0.96608100 L
 H-HW-0.417000(PDBName=2H,ResName=HOH,ResNum=2007_A)  0   -7.97556400    6.70467400   -1.32149000 L
 H-HW-0.417000(PDBName=1H,ResName=HOH,ResNum=2008_A)  0    2.71320400   -1.87454300   -8.20717100 L
 H-HW-0.417000(PDBName=2H,ResName=HOH,ResNum=2008_A)  0    2.35154600   -3.36268000   -8.23347100 L
 H-HW-0.417000(PDBName=1H,ResName=HOH,ResNum=2009_A)  0   -9.26185000   -3.58919500    2.84258700 L
 H-HW-0.417000(PDBName=2H,ResName=HOH,ResNum=2009_A)  0   -8.13131700   -4.58152900    2.60211500 L
 H-HW-0.417000(PDBName=1H,ResName=HOH,ResNum=2013_A)  0   -5.27218400    2.21490400   -7.77423600 L
 H-HW-0.417000(PDBName=2H,ResName=HOH,ResNum=2013_A)  0   -6.37292600    1.17116300   -7.85648100 L
 H-HW-0.417000(PDBName=1H,ResName=HOH,ResNum=2023_A)  0    1.23267300   -7.12994500   -7.08191400 L
 H-HW-0.417000(PDBName=2H,ResName=HOH,ResNum=2023_A)  0    0.33425500   -6.33378100   -7.98734300 L
 H-HW-0.417000(PDBName=1H,ResName=HOH,ResNum=2029_A)  0   -9.35321900    5.94767400    1.69365400 L
 H-HW-0.417000(PDBName=2H,ResName=HOH,ResNum=2029_A)  0   -8.85217500    5.25974700    0.44785700 L
 H-HW-0.417000(PDBName=1H,ResName=HOH,ResNum=2032_A)  0   -4.99868000    7.77106200   -0.23776100 L
 H-HW-0.417000(PDBName=2H,ResName=HOH,ResNum=2032_A)  0   -5.14178600    6.85754800   -1.44962600 L
 H-HW-0.417000(PDBName=1H,ResName=HOH,ResNum=2035_A)  0    4.71787800   -6.15733300    0.22557000 L
 H-HW-0.417000(PDBName=2H,ResName=HOH,ResNum=2035_A)  0    5.40671900   -7.44897400    0.52220200 L
 H-HW-0.417000(PDBName=1H,ResName=HOH,ResNum=2037_A)  0   -9.80434300    9.15324500   -4.15531100 L
 H-HW-0.417000(PDBName=2H,ResName=HOH,ResNum=2037_A)  0   -8.68850100    8.50559900   -4.93084500 L
 H-HW-0.417000(PDBName=1H,ResName=HOH,ResNum=2044_A)  0    6.69658300    6.52715600   -2.13599800 L
 H-HW-0.417000(PDBName=2H,ResName=HOH,ResNum=2044_A)  0    5.40452400    5.92790200   -2.70706600 L
 H-HW-0.417000(PDBName=1H,ResName=HOH,ResNum=2046_A)  0   -6.69573300    8.32300000   -2.09211500 L
 H-HW-0.417000(PDBName=2H,ResName=HOH,ResNum=2046_A)  0   -7.89263000    8.69248800   -2.98342600 L
 H-HW-0.417000(PDBName=1H,ResName=HOH,ResNum=2054_A)  0    0.39999500  -10.14040900   -2.16698500 L
 H-HW-0.417000(PDBName=2H,ResName=HOH,ResNum=2054_A)  0    1.88889400   -9.96562200   -2.11003200 L
 H-HW-0.417000(PDBName=1H,ResName=HOH,ResNum=2055_A)  0   -3.80997700    4.41518100    5.57739100 L
 H-HW-0.417000(PDBName=2H,ResName=HOH,ResNum=2055_A)  0   -4.16540800    4.81808000    7.00564500 L
 H-HW-0.417000(PDBName=1H,ResName=HOH,ResNum=2064_A)  0    6.33477300    2.55843600   -2.34699400 L
 H-HW-0.417000(PDBName=2H,ResName=HOH,ResNum=2064_A)  0    5.72665900    3.77282600   -3.05747000 L
 H-HW-0.417000(PDBName=1H,ResName=HOH,ResNum=2066_A)  0    6.41654800    8.13031100   -3.35669500 L
 H-HW-0.417000(PDBName=2H,ResName=HOH,ResNum=2066_A)  0    6.77130200    8.61240600   -4.75216000 L
 H-HW-0.417000(PDBName=1H,ResName=HOH,ResNum=2067_A)  0    0.36340500    9.50809000   -2.49120300 L
 H-HW-0.417000(PDBName=2H,ResName=HOH,ResNum=2067_A)  0   -0.14434800    9.39043100   -3.92053400 L
 H-HW-0.417000(PDBName=1H,ResName=HOH,ResNum=2071_A)  0    0.14497300    1.81049300   -3.71402100 L
 H-HW-0.417000(PDBName=2H,ResName=HOH,ResNum=2071_A)  0   -0.24434100    1.02266900   -4.98001000 L
 H-HW-0.417000(PDBName=1H,ResName=HOH,ResNum=2075_A)  0   -1.37121800   -1.79926000  -11.03891700 L
 H-HW-0.417000(PDBName=2H,ResName=HOH,ResNum=2075_A)  0   -2.65522700   -1.65682700  -10.24372400 L
 H-HW-0.417000(PDBName=1H,ResName=HOH,ResNum=2082_A)  0    1.94684500    6.02792800   -6.15132400 L
 H-HW-0.417000(PDBName=2H,ResName=HOH,ResNum=2082_A)  0    0.61340600    5.50830000   -6.65694000 L
 H-HW-0.417000(PDBName=1H,ResName=HOH,ResNum=2108_A)  0    2.28940400    0.84330100  -11.04010500 L
 H-HW-0.417000(PDBName=2H,ResName=HOH,ResNum=2108_A)  0    1.14454300    0.88485800  -12.05488800 L
 H-HW-0.417000(PDBName=1H,ResName=HOH,ResNum=2109_A)  0   -0.90982000    8.56416800   -5.81994100 L
 H-HW-0.417000(PDBName=2H,ResName=HOH,ResNum=2109_A)  0    0.24649700    7.58028300   -5.76448200 L
 H-HW-0.417000(PDBName=1H,ResName=HOH,ResNum=2124_A)  0    8.01409500   -1.00460300   -1.80635500 L
 H-HW-0.417000(PDBName=2H,ResName=HOH,ResNum=2124_A)  0    7.87498200   -0.58500500   -3.27194500 L
 H-HW-0.417000(PDBName=1H,ResName=HOH,ResNum=2128_A)  0    6.45816000    0.90313000   -0.66523600 L
 H-HW-0.417000(PDBName=2H,ResName=HOH,ResNum=2128_A)  0    6.32847000    0.21079000   -1.99318200 L
 H-HW-0.417000(PDBName=1H,ResName=HOH,ResNum=2135_A)  0    4.12904100    2.78796100    6.10579900 L
 H-HW-0.417000(PDBName=2H,ResName=HOH,ResNum=2135_A)  0    3.38956700    1.59159200    5.53308300 L
 H-HW-0.417000(PDBName=1H,ResName=HOH,ResNum=2153_A)  0   10.35715500   -1.72464800   -0.93378600 L
 H-HW-0.417000(PDBName=2H,ResName=HOH,ResNum=2153_A)  0   10.79994400   -2.92886800   -1.73958700 L
 H-H-0.306126(PDBName=HX1,ResName=FAD,ResNum=2001_A)  0   -2.16034400   -1.05479900   -4.38823200 H
 H-H-0.388134(PDBName=HX2,ResName=FAD,ResNum=2001_A)  0  -18.41701400    3.68728700   -1.90307000 L

 1 2 1.0 1122 1.0 1123 1.0 1124 1.0
 2 3 2.0 4 1.5
 3
 4 5 1.0 635 1.0
 5 6 1.0 8 1.0 634 1.0
 6 7 2.0 15 1.5
 7
 8 9 1.0 627 1.0 628 1.0
 9 10 1.5 11 1.5
 10 12 1.5 629 1.0
 11 13 1.5 630 1.0
 12 14 1.5 631 1.0
 13 14 1.5 632 1.0
 14 633 1.0
 15 16 1.0 1125 1.0
 16 1126 1.0 1127 1.0 1128 1.0
 17 18 1.0 1129 1.0 1130 1.0 1131 1.0
 18 19 2.0 20 1.5
 19
 20 21 1.0 640 1.0
 21 22 1.0 24 1.0 639 1.0
 22 23 2.0 26 1.5
 23
 24 25 1.0 636 1.0 637 1.0
 25 638 1.0
 26 27 1.0 649 1.0
 27 28 1.0 30 1.0 648 1.0
 28 29 2.0 38 1.5
 29
 30 31 1.0 641 1.0 642 1.0
 31 32 1.5 33 1.5
 32 34 1.5 643 1.0
 33 35 1.5 644 1.0
 34 36 1.5 645 1.0
 35 36 1.5 646 1.0
 36 37 1.0
 37 647 1.0
 38 39 1.0 653 1.0
 39 40 1.0 42 1.0 652 1.0
 40 41 2.0 46 1.5
 41
 42 43 1.0 650 1.0 651 1.0
 43 44 2.0 45 2.0
 44
 45
 46 47 1.0 662 1.0
 47 48 1.0 50 1.0 661 1.0
 48 49 2.0 54 1.5
 49
 50 51 1.0 654 1.0 655 1.0
 51 52 1.0 656 1.0 657 1.0
 52 53 1.0
 53 658 1.0 659 1.0 660 1.0
 54 55 1.0 673 1.0
 55 56 1.0 58 1.0 672 1.0
 56 57 2.0 62 1.5
 57
 58 59 1.0 663 1.0 664 1.0
 59 60 1.0 61 1.0 665 1.0
 60 669 1.0 670 1.0 671 1.0
 61 666 1.0 667 1.0 668 1.0
 62 63 1.0 676 1.0
 63 64 1.0 674 1.0 675 1.0
 64 65 2.0 66 1.5
 65
 66 67 1.0 682 1.0
 67 68 1.0 70 1.0 681 1.0
 68 69 2.0 75 1.5
 69
 70 71 1.0 677 1.0 678 1.0
 71 72 1.0 679 1.0 680 1.0
 72 73 2.0 74 2.0
 73
 74
 75 76 1.0 1132 1.0
 76 1133 1.0 1134 1.0 1135 1.0
 77 78 1.0 1136 1.0 1137 1.0 1138 1.0
 78 79 2.0 80 1.5
 79
 80 81 1.0 691 1.0
 81 82 1.0 84 1.0 690 1.0
 82 83 2.0 92 1.5
 83
 84 85 1.0 683 1.0 684 1.0
 85 86 1.5 87 1.5
 86 88 1.5 685 1.0
 87 89 1.5 686 1.0
 88 90 1.5 687 1.0
 89 90 1.5 688 1.0
 90 91 1.0
 91 689 1.0
 92 93 1.0 1139 1.0
 93 1140 1.0 1141 1.0 1142 1.0
 94 95 1.0 1143 1.0 1144 1.0 1145 1.0
 95 96 2.0 97 1.5
 96
 97 98 1.0 696 1.0
 98 99 1.0 101 1.0 695 1.0
 99 100 2.0 103 1.5
 100
 101 102 1.0 692 1.0 693 1.0
 102 694 1.0
 103 104 1.0 707 1.0
 104 105 1.0 107 1.0 706 1.0
 105 106 2.0 111 1.5
 106
 107 108 1.0 109 1.0 697 1.0
 108 110 1.0 701 1.0 702 1.0
 109 698 1.0 699 1.0 700 1.0
 110 703 1.0 704 1.0 705 1.0
 111 112 1.0 720 1.0
 112 113 1.0 115 1.0 719 1.0
 113 114 2.0 120 1.5
 114
 115 116 1.0 708 1.0 709 1.0
 116 117 1.0 710 1.0 711 1.0
 117 118 1.0 712 1.0 713 1.0
 118 119 1.0 714 1.0 715 1.0
 119 716 1.0 717 1.0
 120 121 1.0 731 1.0
 121 122 1.0 124 1.0 730 1.0
 122 123 2.0 128 1.5
 123
 124 125 1.0 721 1.0 722 1.0
 125 126 1.0 127 1.0 723 1.0
 126 724 1.0 725 1.0 726 1.0
 127 727 1.0 728 1.0 729 1.0
 128 129 1.0 736 1.0
 129 130 1.0 132 1.0 735 1.0
 130 131 2.0 134 1.5
 131
 132 133 1.0 732 1.0 733 1.0
 133 734 1.0
 134 135 1.0 1146 1.0
 135 1147 1.0 1148 1.0 1149 1.0
 136 137 1.0 1150 1.0 1151 1.0 1152 1.0
 137 138 2.0 139 1.5
 138
 139 140 1.0 742 1.0
 140 141 1.0 143 1.0 741 1.0
 141 142 2.0 147 1.5
 142
 143 144 1.0 737 1.0 738 1.0
 144 145 2.0 146 2.0
 145
 146 739 1.0 740 1.0
 147 148 1.0 753 1.0
 148 149 1.0 151 1.0 752 1.0
 149 150 2.0 155 1.5
 150
 151 152 1.0 153 1.0 743 1.0
 152 154 1.0 747 1.0 748 1.0
 153 744 1.0 745 1.0 746 1.0
 154 749 1.0 750 1.0 751 1.0
 155 156 1.0 757 1.0
 156 157 1.0 159 1.0 756 1.0
 157 158 2.0 163 1.5
 158
 159 160 1.0 754 1.0 755 1.0
 160 161 2.0 162 2.0
 161
 162
 163 164 1.0 762 1.0
 164 165 1.0 167 1.0 761 1.0
 165 166 2.0 168 1.5
 166
 167 758 1.0 759 1.0 760 1.0
 168 169 1.0 768 1.0
 169 170 1.0 172 1.0 767 1.0
 170 171 2.0 177 1.5
 171
 172 173 1.0 763 1.0 764 1.0
 173 174 1.0 765 1.0 766 1.0
 174 175 2.0 176 2.0
 175
 176
 177 178 1.0 774 1.0
 178 179 1.0 181 1.0 773 1.0
 179 180 2.0 186 1.5
 180
 181 182 1.0 769 1.0 770 1.0
 182 183 1.0 771 1.0 772 1.0
 183 184 2.0 185 2.0
 184
 185
 186 187 1.0 1153 1.0
 187 1154 1.0 1155 1.0 1156 1.0
 188 189 1.0 1157 1.0 1158 1.0 1159 1.0
 189 190 2.0 191 1.5
 190
 191 192 1.0 783 1.0
 192 193 1.0 195 1.0 782 1.0
 193 194 2.0 198 1.5
 194
 195 196 1.0 197 1.0 775 1.0
 196 776 1.0 777 1.0 778 1.0
 197 779 1.0 780 1.0 781 1.0
 198 199 1.0 794 1.0
 199 200 1.0 202 1.0 793 1.0
 200 201 2.0 206 1.5
 201
 202 203 1.0 204 1.0 784 1.0
 203 205 1.0 788 1.0 789 1.0
 204 785 1.0 786 1.0 787 1.0
 205 790 1.0 791 1.0 792 1.0
 206 207 1.0 802 1.0
 207 208 1.0 210 1.0 801 1.0
 208 209 2.0 215 1.5
 209
 210 211 1.0 795 1.0 796 1.0
 211 212 1.0 797 1.0 798 1.0
 212 213 2.0 214 2.0
 213
 214 799 1.0 800 1.0
 215 216 1.0 807 1.0
 216 217 1.0 219 1.0 806 1.0
 217 218 2.0 220 1.5
 218
 219 803 1.0 804 1.0 805 1.0
 220 221 1.0 816 1.0
 221 222 1.0 224 1.0 815 1.0
 222 223 2.0 232 1.5
 223
 224 225 1.0 808 1.0 809 1.0
 225 226 1.5 227 1.5
 226 228 1.5 811 1.0
 227 229 1.5 810 1.0
 228 230 1.5 813 1.0
 229 230 1.5 812 1.0
 230 231 1.0
 231 814 1.0
 232 233 1.0 1160 1.0
 233 1161 1.0 1162 1.0 1163 1.0
 234 235 1.0 1164 1.0 1165 1.0 1166 1.0
 235 236 2.0 237 1.5
 236
 237 238 1.0 829 1.0
 238 239 1.0 241 1.0 828 1.0
 239 240 2.0 248 1.5
 240
 241 242 1.0 817 1.0 818 1.0
 242 243 1.0 819 1.0 820 1.0
 243 244 1.0 821 1.0 822 1.0
 244 245 2.0 823 1.0
 245 246 2.0 247 2.0
 246 824 1.0 825 1.0
 247 826 1.0 827 1.0
 248 249 1.0 840 1.0
 249 250 1.0 252 1.0 839 1.0
 250 251 2.0 256 1.5
 251
 252 253 1.0 830 1.0 831 1.0
 253 254 1.0 255 1.0 832 1.0
 254 833 1.0 834 1.0 835 1.0
 255 836 1.0 837 1.0 838 1.0
 256 257 1.0 849 1.0
 257 258 1.0 260 1.0 848 1.0
 258 259 2.0 263 1.5
 259
 260 261 1.0 262 1.0 841 1.0
 261 845 1.0 846 1.0 847 1.0
 262 842 1.0 843 1.0 844 1.0
 263 264 1.0 862 1.0
 264 265 1.0 267 1.0 861 1.0
 265 266 2.0 272 1.5
 266
 267 268 1.0 850 1.0 851 1.0
 268 269 1.0 852 1.0 853 1.0
 269 270 1.0 854 1.0 855 1.0
 270 271 1.0 856 1.0 857 1.0
 271 858 1.0 859 1.0 860 1.0
 272 273 1.0 865 1.0
 273 274 1.0 863 1.0 864 1.0
 274 275 2.0 276 1.5
 275
 276 277 1.0 870 1.0
 277 278 1.0 280 1.0 869 1.0
 278 279 2.0 281 1.5
 279
 280 866 1.0 867 1.0 868 1.0
 281 282 1.0 879 1.0
 282 283 1.0 285 1.0 878 1.0
 283 284 2.0 293 1.5
 284
 285 286 1.0 871 1.0 872 1.0
 286 287 1.5 288 1.5
 287 289 1.5 874 1.0
 288 290 1.5 873 1.0
 289 291 1.5 876 1.0
 290 291 1.5 875 1.0
 291 292 1.0
 292 877 1.0
 293 294 1.0 889 1.0
 294 295 1.0 297 1.0 888 1.0
 295 296 2.0 307 1.5
 296
 297 298 1.0 880 1.0 881 1.0
 298 299 2.0 300 1.0
 299 301 1.5 882 1.0
 300 302 1.5 303 1.5
 301 302 1.5 883 1.0
 302 304 1.5
 303 305 1.5 884 1.0
 304 306 1.5 886 1.0
 305 306 1.5 885 1.0
 306 887 1.0
 307 308 1.0 1167 1.0
 308 1168 1.0 1169 1.0 1170 1.0
 309 310 1.0 1171 1.0 1172 1.0 1173 1.0
 310 311 2.0 312 1.5
 311
 312 313 1.0 894 1.0
 313 314 1.0 316 1.0 893 1.0
 314 315 2.0 317 1.5
 315
 316 890 1.0 891 1.0 892 1.0
 317 318 1.0 901 1.0
 318 319 1.0 321 1.0 900 1.0
 319 320 2.0 324 1.5
 320
 321 322 1.0 323 1.0 895 1.0
 322 899 1.0
 323 896 1.0 897 1.0 898 1.0
 324 325 1.0 908 1.0
 325 326 1.0 328 1.0 907 1.0
 326 327 2.0 334 1.5
 327
 328 329 1.0 902 1.0 903 1.0
 329 330 1.0 331 2.0
 330 332 1.5
 331 333 1.5 904 1.0
 332 333 1.5 906 1.0
 333 905 1.0
 334 335 1.0 1174 1.0
 335 1175 1.0 1176 1.0 1177 1.0
 336 337 1.0 1178 1.0 1179 1.0 1180 1.0
 337 338 2.0 339 1.5
 338
 339 340 1.0 916 1.0
 340 341 1.0 343 1.0 915 1.0
 341 342 2.0 348 1.5
 342
 343 344 1.0 909 1.0 910 1.0
 344 345 1.0 911 1.0 912 1.0
 345 346 2.0 347 2.0
 346
 347 913 1.0 914 1.0
 348 349 1.0 921 1.0
 349 350 1.0 352 1.0 920 1.0
 350 351 2.0 354 1.5
 351
 352 353 1.0 917 1.0 918 1.0
 353 919 1.0
 354 355 1.0 932 1.0
 355 356 1.0 358 1.0 931 1.0
 356 357 2.0 362 1.5
 357
 358 359 1.0 922 1.0 923 1.0
 359 360 1.0 361 1.0 924 1.0
 360 925 1.0 926 1.0 927 1.0
 361 928 1.0 929 1.0 930 1.0
 362 363 1.0 939 1.0
 363 364 1.0 366 1.0 938 1.0
 364 365 2.0 372 1.5
 365
 366 367 1.0 933 1.0 934 1.0
 367 368 1.0 369 2.0
 368 370 1.5
 369 371 1.5 935 1.0
 370 371 1.5 937 1.0
 371 936 1.0
 372 373 1.0 942 1.0
 373 374 1.0 940 1.0 941 1.0
 374 375 2.0 376 1.5
 375
 376 377 1.0 951 1.0
 377 378 1.0 380 1.0 950 1.0
 378 379 2.0 384 1.5
 379
 380 381 1.0 943 1.0 944 1.0
 381 382 1.0 945 1.0 946 1.0
 382 383 1.0
 383 947 1.0 948 1.0 949 1.0
 384 385 1.0 1181 1.0
 385 1182 1.0 1183 1.0 1184 1.0
 386 387 1.0 1185 1.0 1186 1.0 1187 1.0
 387 388 2.0 389 1.5
 388
 389 390 1.0 964 1.0
 390 391 1.0 393 1.0 963 1.0
 391 392 2.0 400 1.5
 392
 393 394 1.0 952 1.0 953 1.0
 394 395 1.0 954 1.0 955 1.0
 395 396 1.0 956 1.0 957 1.0
 396 397 2.0 958 1.0
 397 398 2.0 399 2.0
 398 959 1.0 960 1.0
 399 961 1.0 962 1.0
 400 401 1.0 975 1.0
 401 402 1.0 404 1.0 974 1.0
 402 403 2.0 408 1.5
 403
 404 405 1.0 406 1.0 965 1.0
 405 407 1.0 969 1.0 970 1.0
 406 966 1.0 967 1.0 968 1.0
 407 971 1.0 972 1.0 973 1.0
 408 409 1.0 984 1.0
 409 410 1.0 412 1.0 983 1.0
 410 411 2.0 420 1.5
 411
 412 413 1.0 976 1.0 977 1.0
 413 414 1.5 415 1.5
 414 416 1.5 978 1.0
 415 417 1.5 979 1.0
 416 418 1.5 980 1.0
 417 418 1.5 981 1.0
 418 419 1.0
 419 982 1.0
 420 421 1.0 989 1.0
 421 422 1.0 424 1.0 988 1.0
 422 423 2.0 425 1.5
 423
 424 985 1.0 986 1.0 987 1.0
 425 426 1.0 431 1.0
 426 427 1.0 429 1.0 996 1.0
 427 428 2.0 432 1.5
 428
 429 430 1.0 990 1.0 991 1.0
 430 431 1.0 992 1.0 993 1.0
 431 994 1.0 995 1.0
 432 433 1.0 1188 1.0
 433 1189 1.0 1190 1.0 1191 1.0
 434 435 1.0 1192 1.0 1193 1.0 1194 1.0
 435 436 2.0 437 1.5
 436
 437 438 1.0 1003 1.0
 438 439 1.0 441 1.0 1002 1.0
 439 440 2.0 444 1.5
 440
 441 442 1.0 443 1.0 997 1.0
 442 1001 1.0
 443 998 1.0 999 1.0 1000 1.0
 444 445 1.0 1014 1.0
 445 446 1.0 448 1.0 1013 1.0
 446 447 2.0 452 1.5
 447
 448 449 1.0 1004 1.0 1005 1.0
 449 450 1.0 451 1.0 1006 1.0
 450 1007 1.0 1008 1.0 1009 1.0
 451 1010 1.0 1011 1.0 1012 1.0
 452 453 1.0 1025 1.0
 453 454 1.0 456 1.0 1024 1.0
 454 455 2.0 460 1.5
 455
 456 457 1.0 1015 1.0 1016 1.0
 457 458 1.0 459 1.0 1017 1.0
 458 1018 1.0 1019 1.0 1020 1.0
 459 1021 1.0 1022 1.0 1023 1.0
 460 461 1.0 1030 1.0
 461 462 1.0 464 1.0 1029 1.0
 462 463 2.0 465 1.5
 463
 464 1026 1.0 1027 1.0 1028 1.0
 465 466 1.0 1039 1.0
 466 467 1.0 469 1.0 1038 1.0
 467 468 2.0 477 1.5
 468
 469 470 1.0 1031 1.0 1032 1.0
 470 471 1.5 472 1.5
 471 473 1.5 1033 1.0
 472 474 1.5 1034 1.0
 473 475 1.5 1035 1.0
 474 475 1.5 1036 1.0
 475 476 1.0
 476 1037 1.0
 477 478 1.0 1050 1.0
 478 479 1.0 481 1.0 1049 1.0
 479 480 2.0 485 1.5
 480
 481 482 1.0 1040 1.0 1041 1.0
 482 483 1.0 484 1.0 1042 1.0
 483 1043 1.0 1044 1.0 1045 1.0
 484 1046 1.0 1047 1.0 1048 1.0
 485 486 1.0 1059 1.0
 486 487 1.0 489 1.0 1058 1.0
 487 488 2.0 492 1.5
 488
 489 490 1.0 491 1.0 1051 1.0
 490 1052 1.0 1053 1.0 1054 1.0
 491 1055 1.0 1056 1.0 1057 1.0
 492 493 1.0 1072 1.0
 493 494 1.0 496 1.0 1071 1.0
 494 495 2.0 503 1.5
 495
 496 497 1.0 1060 1.0 1061 1.0
 497 498 1.0 1062 1.0 1063 1.0
 498 499 1.0 1064 1.0 1065 1.0
 499 500 1.5 1066 1.0
 500 501 1.5 502 1.5
 501 1067 1.0 1068 1.0
 502 1069 1.0 1070 1.0
 503 504 1.0 1085 1.0
 504 505 1.0 507 1.0 1084 1.0
 505 506 2.0 514 1.5
 506
 507 508 1.0 1073 1.0 1074 1.0
 508 509 1.0 1075 1.0 1076 1.0
 509 510 1.0 1077 1.0 1078 1.0
 510 511 1.5 1079 1.0
 511 512 1.5 513 1.5
 512 1080 1.0 1081 1.0
 513 1082 1.0 1083 1.0
 514 515 1.0 1096 1.0
 515 516 1.0 518 1.0 1095 1.0
 516 517 2.0 522 1.5
 517
 518 519 1.0 1086 1.0 1087 1.0
 519 520 1.0 521 1.0 1088 1.0
 520 1092 1.0 1093 1.0 1094 1.0
 521 1089 1.0 1090 1.0 1091 1.0
 522 523 1.0 1107 1.0
 523 524 1.0 526 1.0 1106 1.0
 524 525 2.0 530 1.5
 525
 526 527 1.0 1097 1.0 1098 1.0
 527 528 1.0 529 1.0 1099 1.0
 528 1100 1.0 1101 1.0 1102 1.0
 529 1103 1.0 1104 1.0 1105 1.0
 530 531 1.0 1113 1.0
 531 532 1.0 534 1.0 1112 1.0
 532 533 2.0 539 1.5
 533
 534 535 1.0 1108 1.0 1109 1.0
 535 536 1.0 1110 1.0 1111 1.0
 536 537 2.0 538 2.0
 537
 538
 539 540 1.0 1195 1.0
 540 1196 1.0 1197 1.0 1198 1.0
 541 542 1.0 547 1.0 1121 1.0
 542 543 1.0 545 1.0 1120 1.0
 543 544 2.0 548 2.0
 544
 545 546 1.0 1114 1.0 1115 1.0
 546 547 1.0 1116 1.0 1117 1.0
 547 1118 1.0 1119 1.0
 548
 549 550 2.0 551 2.0 552 1.5 601 1.5
 550
 551
 552 553 1.0
 553 554 1.0 1199 1.0 1200 1.0
 554 555 1.0 556 1.0 1201 1.0
 555 560 1.0
 556 557 1.0 558 1.0 1202 1.0
 557 1203 1.0
 558 559 1.0 560 1.0 1204 1.0
 559 1205 1.0
 560 561 1.0 1206 1.0
 561 562 1.5 570 1.5
 562 563 2.0 1207 1.0
 563 564 1.0
 564 565 1.5 570 2.0
 565 566 2.0 567 1.5
 566 1208 1.0 1279 1.0
 567 568 1.5
 568 569 1.5 1209 1.0
 569 570 1.5
 570
 571 572 1.5 588 2.0
 572 573 2.0 574 1.0
 573
 574 575 1.5 1278 1.0
 575 576 2.0 577 1.0
 576
 577 578 2.0 588 1.0
 578 579 1.5
 579 580 1.5 586 1.5
 580 581 2.0 1210 1.0
 581 582 1.0 583 1.5
 582 1211 1.0 1212 1.0 1213 1.0
 583 584 1.0 585 2.0
 584 1214 1.0 1215 1.0 1216 1.0
 585 586 1.5 1217 1.0
 586 587 1.0
 587 588 1.5 589 1.0
 588
 589 590 1.0 1218 1.0 1219 1.0
 590 591 1.0 592 1.0 1220 1.0
 591 1221 1.0
 592 593 1.0 594 1.0 1222 1.0
 593 1223 1.0
 594 595 1.0 596 1.0 1224 1.0
 595 1225 1.0
 596 597 1.0 1226 1.0 1227 1.0
 597 598 1.5
 598 599 2.0 600 2.0 601 1.5
 599
 600
 601
 602 1228 1.0 1229 1.0
 603 1230 1.0 1231 1.0
 604 1232 1.0 1233 1.0
 605 1234 1.0 1235 1.0
 606 1236 1.0 1237 1.0
 607 1238 1.0 1239 1.0
 608 1240 1.0 1241 1.0
 609 1242 1.0 1243 1.0
 610 1244 1.0 1245 1.0
 611 1246 1.0 1247 1.0
 612 1248 1.0 1249 1.0
 613 1250 1.0 1251 1.0
 614 1252 1.0 1253 1.0
 615 1254 1.0 1255 1.0
 616 1256 1.0 1257 1.0
 617 1258 1.0 1259 1.0
 618 1260 1.0 1261 1.0
 619 1262 1.0 1263 1.0
 620 1264 1.0 1265 1.0
 621 1266 1.0 1267 1.0
 622 1268 1.0 1269 1.0
 623 1270 1.0 1271 1.0
 624 1272 1.0 1273 1.0
 625 1274 1.0 1275 1.0
 626 1276 1.0 1277 1.0
 627
 628
 629
 630
 631
 632
 633
 634
 635
 636
 637
 638
 639
 640
 641
 642
 643
 644
 645
 646
 647
 648
 649
 650
 651
 652
 653
 654
 655
 656
 657
 658
 659
 660
 661
 662
 663
 664
 665
 666
 667
 668
 669
 670
 671
 672
 673
 674
 675
 676
 677
 678
 679
 680
 681
 682
 683
 684
 685
 686
 687
 688
 689
 690
 691
 692
 693
 694
 695
 696
 697
 698
 699
 700
 701
 702
 703
 704
 705
 706
 707
 708
 709
 710
 711
 712
 713
 714
 715
 716
 717
 718
 719
 720
 721
 722
 723
 724
 725
 726
 727
 728
 729
 730
 731
 732
 733
 734
 735
 736
 737
 738
 739
 740
 741
 742
 743
 744
 745
 746
 747
 748
 749
 750
 751
 752
 753
 754
 755
 756
 757
 758
 759
 760
 761
 762
 763
 764
 765
 766
 767
 768
 769
 770
 771
 772
 773
 774
 775
 776
 777
 778
 779
 780
 781
 782
 783
 784
 785
 786
 787
 788
 789
 790
 791
 792
 793
 794
 795
 796
 797
 798
 799
 800
 801
 802
 803
 804
 805
 806
 807
 808
 809
 810
 811
 812
 813
 814
 815
 816
 817
 818
 819
 820
 821
 822
 823
 824
 825
 826
 827
 828
 829
 830
 831
 832
 833
 834
 835
 836
 837
 838
 839
 840
 841
 842
 843
 844
 845
 846
 847
 848
 849
 850
 851
 852
 853
 854
 855
 856
 857
 858
 859
 860
 861
 862
 863
 864
 865
 866
 867
 868
 869
 870
 871
 872
 873
 874
 875
 876
 877
 878
 879
 880
 881
 882
 883
 884
 885
 886
 887
 888
 889
 890
 891
 892
 893
 894
 895
 896
 897
 898
 899
 900
 901
 902
 903
 904
 905
 906
 907
 908
 909
 910
 911
 912
 913
 914
 915
 916
 917
 918
 919
 920
 921
 922
 923
 924
 925
 926
 927
 928
 929
 930
 931
 932
 933
 934
 935
 936
 937
 938
 939
 940
 941
 942
 943
 944
 945
 946
 947
 948
 949
 950
 951
 952
 953
 954
 955
 956
 957
 958
 959
 960
 961
 962
 963
 964
 965
 966
 967
 968
 969
 970
 971
 972
 973
 974
 975
 976
 977
 978
 979
 980
 981
 982
 983
 984
 985
 986
 987
 988
 989
 990
 991
 992
 993
 994
 995
 996
 997
 998
 999
 1000
 1001
 1002
 1003
 1004
 1005
 1006
 1007
 1008
 1009
 1010
 1011
 1012
 1013
 1014
 1015
 1016
 1017
 1018
 1019
 1020
 1021
 1022
 1023
 1024
 1025
 1026
 1027
 1028
 1029
 1030
 1031
 1032
 1033
 1034
 1035
 1036
 1037
 1038
 1039
 1040
 1041
 1042
 1043
 1044
 1045
 1046
 1047
 1048
 1049
 1050
 1051
 1052
 1053
 1054
 1055
 1056
 1057
 1058
 1059
 1060
 1061
 1062
 1063
 1064
 1065
 1066
 1067
 1068
 1069
 1070
 1071
 1072
 1073
 1074
 1075
 1076
 1077
 1078
 1079
 1080
 1081
 1082
 1083
 1084
 1085
 1086
 1087
 1088
 1089
 1090
 1091
 1092
 1093
 1094
 1095
 1096
 1097
 1098
 1099
 1100
 1101
 1102
 1103
 1104
 1105
 1106
 1107
 1108
 1109
 1110
 1111
 1112
 1113
 1114
 1115
 1116
 1117
 1118
 1119
 1120
 1121
 1122
 1123
 1124
 1125
 1126
 1127
 1128
 1129
 1130
 1131
 1132
 1133
 1134
 1135
 1136
 1137
 1138
 1139
 1140
 1141
 1142
 1143
 1144
 1145
 1146
 1147
 1148
 1149
 1150
 1151
 1152
 1153
 1154
 1155
 1156
 1157
 1158
 1159
 1160
 1161
 1162
 1163
 1164
 1165
 1166
 1167
 1168
 1169
 1170
 1171
 1172
 1173
 1174
 1175
 1176
 1177
 1178
 1179
 1180
 1181
 1182
 1183
 1184
 1185
 1186
 1187
 1188
 1189
 1190
 1191
 1192
 1193
 1194
 1195
 1196
 1197
 1198
 1199
 1200
 1201
 1202
 1203
 1204
 1205
 1206
 1207
 1208
 1209
 1210
 1211
 1212
 1213
 1214
 1215
 1216
 1217
 1218
 1219
 1220
 1221
 1222
 1223
 1224
 1225
 1226
 1227
 1228
 1229
 1230
 1231
 1232
 1233
 1234
 1235
 1236
 1237
 1238
 1239
 1240
 1241
 1242
 1243
 1244
 1245
 1246
 1247
 1248
 1249
 1250
 1251
 1252
 1253
 1254
 1255
 1256
 1257
 1258
 1259
 1260
 1261
 1262
 1263
 1264
 1265
 1266
 1267
 1268
 1269
 1270
 1271
 1272
 1273
 1274
 1275
 1276
 1277
 1278
 1279


HrmStr1	CM	NC	467.70   1.352
HrmStr1	CA	N*	467.70   1.352
HrmBnd1	NC	C	NA	68.402     112.475
HrmBnd1	NC	CA	N*	69.800     128.740
HrmBnd1	C	CM	NC	64.000     130.800
HrmBnd1	C	CM	CA	64.300     120.330
HrmBnd1	CM	NC	CA	69.900     109.950
HrmBnd1	CM	CA	N*	69.500     119.720
HrmBnd1	NC	CM	CA	69.500     119.720
HrmBnd1	NC	CA	CA	69.500     119.720
HrmBnd1	CA	CA	N*	69.500     119.720
HrmBnd1	CA	N*	CA	69.900     109.950
HrmBnd1	CA	N*	CT	67.900     109.510
