# Supplementary material for: Computational insights on the hydride and proton transfer mechanisms of L-proline dehydrogenase
Source: PLoS One. 2023 Nov 15;18(11):e0290901. doi: 10.1371/journal.pone.0290901 (PMC10651016; doi:10.1371/journal.pone.0290901)
Supplement: S1 Data — (ZIP) [file pone.0290901.s002.zip › TS1.txt]

%mem=10GB
%nprocshared=16
# opt=(calcall,ts,noeigentest,maxcycle=5000) freq
oniom(m062x/6-31g(d,p):amber=hardfirst) geom=connectivity
scf=maxcycle=5000

Title Card Required

-3 1 2 1 2 1
 C-CT--0.366200(PDBName=CH3,ResName=ACE,ResNum=258_A)  0    4.46771700    9.00437100    9.73834100 L
 C-C-0.597200(PDBName=C,ResName=ACE,ResNum=258_A)    0    4.56218800    7.57677100    9.25747900 L
 O-O--0.567900(PDBName=O,ResName=ACE,ResNum=258_A)   0    5.25941700    6.76794000    9.86031500 L
 N-N--0.415700(PDBName=N,ResName=PHE,ResNum=259_A)   0    3.87249100    7.27717800    8.15882500 L
 C-CT--0.002400(PDBName=CA,ResName=PHE,ResNum=259_A)  0    3.70999300    5.94484400    7.55291100 L
 C-C-0.597300(PDBName=C,ResName=PHE,ResNum=259_A)    0    4.97642800    5.39851800    6.84389800 L
 O-O--0.567900(PDBName=O,ResName=PHE,ResNum=259_A)   0    4.87989800    4.73430000    5.81277000 L
 C-CT--0.034300(PDBName=CB,ResName=PHE,ResNum=259_A)  0    2.51030400    6.01935400    6.58957300 L
 C-CA-0.011800(PDBName=CG,ResName=PHE,ResNum=259_A)  0    1.16793100    6.22956700    7.26326900 L
 C-CA--0.125600(PDBName=CD1,ResName=PHE,ResNum=259_A)  0    0.67660800    7.52624700    7.51484200 L
 C-CA--0.125600(PDBName=CD2,ResName=PHE,ResNum=259_A)  0    0.37812700    5.11114700    7.58523200 L
 C-CA--0.170400(PDBName=CE1,ResName=PHE,ResNum=259_A)  0   -0.59857700    7.69839200    8.08205800 L
 C-CA--0.170400(PDBName=CE2,ResName=PHE,ResNum=259_A)  0   -0.89959500    5.28367400    8.14382700 L
 C-CA--0.107200(PDBName=CZ,ResName=PHE,ResNum=259_A)  0   -1.38758500    6.57732300    8.39226400 L
 N-N--0.415700(PDBName=N,ResName=NME,ResNum=260_A)   0    6.16674600    5.62116500    7.41092600 L
 C-CT--0.149000(PDBName=CH3,ResName=NME,ResNum=260_A)  0    7.44149000    5.10948900    6.91304200 L
 C-CT--0.366200(PDBName=CH3,ResName=ACE,ResNum=282_A)  0    6.82255200   -8.93280400    6.81394200 L
 C-C-0.597200(PDBName=C,ResName=ACE,ResNum=282_A)    0    6.94265200   -8.18773700    5.50373400 L
 O-O--0.567900(PDBName=O,ResName=ACE,ResNum=282_A)   0    6.98808700   -8.80512000    4.44199300 L
 N-N--0.415700(PDBName=N,ResName=SER,ResNum=283_A)   0    6.98515400   -6.86209100    5.58040600 L
 C-CT--0.024900(PDBName=CA,ResName=SER,ResNum=283_A)  0    7.41554900   -5.97073500    4.50096800 L
 C-C-0.597300(PDBName=C,ResName=SER,ResNum=283_A)    0    8.04848900   -4.69887900    5.05851500 L
 O-O--0.567900(PDBName=O,ResName=SER,ResNum=283_A)   0    7.37995200   -3.67805900    5.21574700 L
 C-CT-0.211700(PDBName=CB,ResName=SER,ResNum=283_A)  0    6.26063200   -5.64294800    3.55081100 L
 O-OH--0.654600(PDBName=OG,ResName=SER,ResNum=283_A)  0    6.65830600   -4.69235000    2.57961900 L
 N-N--0.415700(PDBName=N,ResName=TYR,ResNum=284_A)   0    9.35508600   -4.75086300    5.30997500 L
 C-CT--0.001400(PDBName=CA,ResName=TYR,ResNum=284_A)  0   10.18666200   -3.54930000    5.31948000 L
 C-C-0.597300(PDBName=C,ResName=TYR,ResNum=284_A)    0   10.38509100   -3.09284900    3.86999500 L
 O-O--0.567900(PDBName=O,ResName=TYR,ResNum=284_A)   0   10.72420600   -3.91431000    3.01870600 L
 C-CT--0.015200(PDBName=CB,ResName=TYR,ResNum=284_A)  0   11.52061000   -3.83191000    6.02092800 L
 C-CA--0.001100(PDBName=CG,ResName=TYR,ResNum=284_A)  0   11.36352000   -4.30569200    7.45596700 L
 C-CA--0.190600(PDBName=CD1,ResName=TYR,ResNum=284_A)  0   11.82542600   -5.58151100    7.83810400 L
 C-CA--0.190600(PDBName=CD2,ResName=TYR,ResNum=284_A)  0   10.73157800   -3.47568600    8.40378400 L
 C-CA--0.234100(PDBName=CE1,ResName=TYR,ResNum=284_A)  0   11.65391200   -6.02944400    9.16292300 L
 C-CA--0.234100(PDBName=CE2,ResName=TYR,ResNum=284_A)  0   10.55451500   -3.92140800    9.72737000 L
 C-C-0.322600(PDBName=CZ,ResName=TYR,ResNum=284_A)   0   11.01521900   -5.19756300   10.10941700 L
 O-OH--0.557900(PDBName=OH,ResName=TYR,ResNum=284_A)  0   10.84405200   -5.62369100   11.38810300 L
 N-N--0.516300(PDBName=N,ResName=ASP,ResNum=285_A)   0   10.11790700   -1.81980400    3.58199200 L
 C-CT-0.038100(PDBName=CA,ResName=ASP,ResNum=285_A)  0    9.99025400   -1.29990300    2.21373700 L
 C-C-0.536600(PDBName=C,ResName=ASP,ResNum=285_A)    0   10.86589900   -0.05597600    1.97794000 L
 O-O--0.581900(PDBName=O,ResName=ASP,ResNum=285_A)   0   10.78886200    0.92328100    2.71919000 L
 C-CT--0.030300(PDBName=CB,ResName=ASP,ResNum=285_A)  0    8.50158500   -1.03679900    1.91829600 L
 C-C-0.799400(PDBName=CG,ResName=ASP,ResNum=285_A)   0    8.25749200   -0.43880200    0.53001600 L
 O-O2--0.801400(PDBName=OD1,ResName=ASP,ResNum=285_A)  0    7.35958300    0.41686700    0.40292000 L
 O-O2--0.801400(PDBName=OD2,ResName=ASP,ResNum=285_A)  0    8.97156600   -0.82753400   -0.42736600 L
 N-N--0.415700(PDBName=N,ResName=MET,ResNum=286_A)   0   11.70808300   -0.10508300    0.94316300 L
 C-CT--0.023700(PDBName=CA,ResName=MET,ResNum=286_A)  0   12.52385400    1.01296900    0.44505800 L
 C-C-0.597300(PDBName=C,ResName=MET,ResNum=286_A)    0   11.71100700    2.06551100   -0.32758100 L
 O-O--0.567900(PDBName=O,ResName=MET,ResNum=286_A)   0   12.15502800    3.21193400   -0.45085000 L
 C-CT-0.034200(PDBName=CB,ResName=MET,ResNum=286_A)  0   13.61536500    0.47262500   -0.48813400 L
 C-CT-0.001800(PDBName=CG,ResName=MET,ResNum=286_A)  0   14.63258800   -0.44207900    0.20571800 L
 S-S--0.273700(PDBName=SD,ResName=MET,ResNum=286_A)  0   15.62005400    0.31839200    1.52941400 L
 C-CT--0.053600(PDBName=CE,ResName=MET,ResNum=286_A)  0   16.52557800    1.57428700    0.58389200 L
 N-N--0.415700(PDBName=N,ResName=LEU,ResNum=287_A)   0   10.54391700    1.66490100   -0.84886000 L
 C-CT--0.051800(PDBName=CA,ResName=LEU,ResNum=287_A)  0    9.61879600    2.43324800   -1.68597400 L
 C-C-0.597300(PDBName=C,ResName=LEU,ResNum=287_A)    0   10.20568900    2.77380800   -3.07472000 L
 O-O--0.567900(PDBName=O,ResName=LEU,ResNum=287_A)   0   11.41741800    2.74503100   -3.29803500 L
 C-CT--0.110200(PDBName=CB,ResName=LEU,ResNum=287_A)  0    9.12099600    3.68620900   -0.93856500 L
 C-CT-0.353100(PDBName=CG,ResName=LEU,ResNum=287_A)  0    8.63529600    3.48919200    0.51450600 L
 C-CT--0.412100(PDBName=CD1,ResName=LEU,ResNum=287_A)  0    9.41939600    4.41055300    1.45413300 L
 C-CT--0.412100(PDBName=CD2,ResName=LEU,ResNum=287_A)  0    7.14535100    3.80020900    0.63480600 L
 N-N--0.415700(PDBName=N,ResName=GLY,ResNum=288_A)   0    9.34154900    3.11735300   -4.02848500 L
 C-CT--0.025200(PDBName=CA,ResName=GLY,ResNum=288_A)  0    9.71714000    3.41884000   -5.41260900 L
 C-C-0.597300(PDBName=C,ResName=GLY,ResNum=288_A)    0    8.57947500    3.10093900   -6.37697400 L
 O-O--0.567900(PDBName=O,ResName=GLY,ResNum=288_A)   0    8.17749300    1.94771300   -6.49634300 L
 N-N--0.516300(PDBName=N,ResName=GLU,ResNum=289_A)   0    8.04652600    4.11473700   -7.04863700 L
 C-CT-0.039700(PDBName=CA,ResName=GLU,ResNum=289_A)  0    6.81806500    4.03839400   -7.84671500 L
 C-C-0.536600(PDBName=C,ResName=GLU,ResNum=289_A)    0    6.73233200    5.21361800   -8.83370200 L
 O-O--0.581900(PDBName=O,ResName=GLU,ResNum=289_A)   0    7.48214300    6.18736800   -8.70840600 L
 C-CT-0.056000(PDBName=CB,ResName=GLU,ResNum=289_A)  0    5.60224100    4.02533800   -6.90380000 L
 C-CT-0.013600(PDBName=CG,ResName=GLU,ResNum=289_A)  0    5.53361300    5.25723000   -5.99213700 L
 C-C-0.805400(PDBName=CD,ResName=GLU,ResNum=289_A)   0    4.34415200    5.14275500   -5.05102000 L
 O-O2--0.818800(PDBName=OE1,ResName=GLU,ResNum=289_A)  0    3.21943700    5.49825800   -5.45853800 L
 O-O2--0.818800(PDBName=OE2,ResName=GLU,ResNum=289_A)  0    4.52824400    4.74776300   -3.87293600 L
 N-N--0.415700(PDBName=N,ResName=NME,ResNum=290_A)   0    5.80619800    5.12949900   -9.79227700 L
 C-CT--0.149000(PDBName=CH3,ResName=NME,ResNum=290_A)  0    5.60808300    6.10950300  -10.85433400 L
 C-CT--0.366200(PDBName=CH3,ResName=ACE,ResNum=303_A)  0   14.63602100    2.82695500   -3.67881000 L
 C-C-0.597200(PDBName=C,ResName=ACE,ResNum=303_A)    0   15.13523900    1.40296000   -3.62501100 L
 O-O--0.567900(PDBName=O,ResName=ACE,ResNum=303_A)   0   15.96935500    1.08545400   -2.78290800 L
 N-N--0.415700(PDBName=N,ResName=TYR,ResNum=304_A)   0   14.63282000    0.54510800   -4.51298200 L
 C-CT--0.001400(PDBName=CA,ResName=TYR,ResNum=304_A)  0   14.89692100   -0.90184800   -4.56127900 L
 C-C-0.597300(PDBName=C,ResName=TYR,ResNum=304_A)    0   16.34694100   -1.26063900   -4.96751400 L
 O-O--0.567900(PDBName=O,ResName=TYR,ResNum=304_A)   0   16.59971100   -1.80319800   -6.04259600 L
 C-CT--0.015200(PDBName=CB,ResName=TYR,ResNum=304_A)  0   13.86329600   -1.56949400   -5.49300500 L
 C-CA--0.001100(PDBName=CG,ResName=TYR,ResNum=304_A)  0   12.41421600   -1.16820300   -5.26759300 L
 C-CA--0.190600(PDBName=CD1,ResName=TYR,ResNum=304_A)  0   11.87670900   -1.13367500   -3.96569600 L
 C-CA--0.190600(PDBName=CD2,ResName=TYR,ResNum=304_A)  0   11.60446000   -0.81621300   -6.36734000 L
 C-CA--0.234100(PDBName=CE1,ResName=TYR,ResNum=304_A)  0   10.55043700   -0.71621800   -3.76108500 L
 C-CA--0.234100(PDBName=CE2,ResName=TYR,ResNum=304_A)  0   10.27229100   -0.40845700   -6.16591100 L
 C-C-0.322600(PDBName=CZ,ResName=TYR,ResNum=304_A)   0    9.75176400   -0.34362900   -4.85694500 L
 O-OH--0.557900(PDBName=OH,ResName=TYR,ResNum=304_A)  0    8.47566800    0.05884800   -4.64474400 L
 N-N--0.415700(PDBName=N,ResName=NME,ResNum=305_A)   0   17.31253500   -0.98635500   -4.08414700 L
 C-CT--0.149000(PDBName=CH3,ResName=NME,ResNum=305_A)  0   18.73190900   -1.27243500   -4.27309800 L
 C-CT--0.366200(PDBName=CH3,ResName=ACE,ResNum=326_A)  0    9.46646300   -7.03562500    1.63655000 L
 C-C-0.597200(PDBName=C,ResName=ACE,ResNum=326_A)    0    8.34585900   -6.75378600    0.66602800 L
 O-O--0.567900(PDBName=O,ResName=ACE,ResNum=326_A)   0    7.33774700   -7.46003700    0.68186100 L
 N-N--0.415700(PDBName=N,ResName=SER,ResNum=327_A)   0    8.56020000   -5.75159000   -0.18510700 L
 C-CT--0.024900(PDBName=CA,ResName=SER,ResNum=327_A)  0    7.73644100   -5.38282800   -1.34857600 L
 C-C-0.597300(PDBName=C,ResName=SER,ResNum=327_A)    0    8.58082400   -4.71795200   -2.43996800 L
 O-O--0.567900(PDBName=O,ResName=SER,ResNum=327_A)   0    9.64396000   -4.16875500   -2.14908000 L
 C-CT-0.211700(PDBName=CB,ResName=SER,ResNum=327_A)  0    6.63445700   -4.38830200   -0.96292600 L
 O-OH--0.654600(PDBName=OG,ResName=SER,ResNum=327_A)  0    5.79001700   -4.95947800    0.01133600 L
 N-N--0.415700(PDBName=N,ResName=ILE,ResNum=328_A)   0    8.08086800   -4.73388800   -3.67513200 L
 C-CT--0.059700(PDBName=CA,ResName=ILE,ResNum=328_A)  0    8.40386700   -3.79161600   -4.75588600 L
 C-C-0.597300(PDBName=C,ResName=ILE,ResNum=328_A)    0    7.10707200   -3.39315300   -5.48094100 L
 O-O--0.567900(PDBName=O,ResName=ILE,ResNum=328_A)   0    6.07647600   -4.04991600   -5.30462000 L
 C-CT-0.130300(PDBName=CB,ResName=ILE,ResNum=328_A)  0    9.45215000   -4.35408900   -5.75030100 L
 C-CT--0.043000(PDBName=CG1,ResName=ILE,ResNum=328_A)  0    8.96034500   -5.62258400   -6.48514200 L
 C-CT--0.320400(PDBName=CG2,ResName=ILE,ResNum=328_A)  0   10.79865300   -4.60616400   -5.05118300 L
 C-CT--0.066000(PDBName=CD1,ResName=ILE,ResNum=328_A)  0    9.84556000   -6.02238900   -7.67250300 L
 N-N--0.347900(PDBName=N,ResName=LYS,ResNum=329_A)   0    7.17130800   -2.36457500   -6.33218100 L
 C-CT--0.240000(PDBName=CA,ResName=LYS,ResNum=329_A)  0    6.06126600   -1.86595400   -7.15929300 L
 C-C-0.734100(PDBName=C,ResName=LYS,ResNum=329_A)    0    6.44115700   -1.80799300   -8.63761600 L
 O-O--0.589400(PDBName=O,ResName=LYS,ResNum=329_A)   0    7.54973500   -1.38698800   -8.96864300 L
 C-CT--0.009400(PDBName=CB,ResName=LYS,ResNum=329_A)  0    5.61154900   -0.48724300   -6.65476500 L
 C-CT-0.018700(PDBName=CG,ResName=LYS,ResNum=329_A)  0    4.71612800   -0.62875900   -5.42108800 L
 C-CT--0.047900(PDBName=CD,ResName=LYS,ResNum=329_A)  0    4.25088600    0.72286400   -4.88520500 L H-HP 118   0.0000
 C-CT--0.014300(PDBName=CE,ResName=LYS,ResNum=329_A)  0    3.00769400    0.57168500   -4.00381000 H
 N-N3--0.385400(PDBName=NZ,ResName=LYS,ResNum=329_A)  0    3.23627700   -0.01970100   -2.65774800 H
 N-N--0.415700(PDBName=N,ResName=LEU,ResNum=330_A)   0    5.52706900   -2.24151900   -9.50517800 L
 C-CT--0.051800(PDBName=CA,ResName=LEU,ResNum=330_A)  0    5.66226300   -2.32299100  -10.96476700 L
 C-C-0.597300(PDBName=C,ResName=LEU,ResNum=330_A)    0    6.04143700   -0.97938000  -11.60092300 L
 O-O--0.567900(PDBName=O,ResName=LEU,ResNum=330_A)   0    6.96267500   -0.92883100  -12.41441500 L
 C-CT--0.110200(PDBName=CB,ResName=LEU,ResNum=330_A)  0    4.35107200   -2.86917900  -11.56407600 L
 C-CT-0.353100(PDBName=CG,ResName=LEU,ResNum=330_A)  0    4.10533700   -4.36646800  -11.30051800 L
 C-CT--0.412100(PDBName=CD1,ResName=LEU,ResNum=330_A)  0    2.66631000   -4.73515700  -11.65922200 L
 C-CT--0.412100(PDBName=CD2,ResName=LEU,ResNum=330_A)  0    5.03864800   -5.25857600  -12.12627700 L
 N-N--0.415700(PDBName=N,ResName=SER,ResNum=331_A)   0    5.36092500    0.10349800  -11.22027600 L
 C-CT--0.024900(PDBName=CA,ResName=SER,ResNum=331_A)  0    5.63375300    1.46690500  -11.70217800 L
 C-C-0.597300(PDBName=C,ResName=SER,ResNum=331_A)    0    6.99928000    2.04335400  -11.28632700 L
 O-O--0.567900(PDBName=O,ResName=SER,ResNum=331_A)   0    7.40898900    3.07554900  -11.81928800 L
 C-CT-0.211700(PDBName=CB,ResName=SER,ResNum=331_A)  0    4.51865000    2.41613200  -11.25510600 L
 O-OH--0.654600(PDBName=OG,ResName=SER,ResNum=331_A)  0    4.41513300    2.44779000   -9.84334600 L
 N-N--0.415700(PDBName=N,ResName=NME,ResNum=332_A)   0    7.70872400    1.41188100  -10.34000400 L
 C-CT--0.149000(PDBName=CH3,ResName=NME,ResNum=332_A)  0    9.01737300    1.83249200   -9.85089600 L
 C-CT--0.366200(PDBName=CH3,ResName=ACE,ResNum=367_A)  0    8.84528400  -10.16798900   -0.39057300 L
 C-C-0.597200(PDBName=C,ResName=ACE,ResNum=367_A)    0    7.43207800  -10.06532800   -0.91627100 L
 O-O--0.567900(PDBName=O,ResName=ACE,ResNum=367_A)   0    6.54307800  -10.74170100   -0.39565600 L
 N-N--0.415700(PDBName=N,ResName=ASN,ResNum=368_A)   0    7.22172200   -9.21740800   -1.92245800 L
 C-CT-0.014300(PDBName=CA,ResName=ASN,ResNum=368_A)  0    5.96656600   -9.04939300   -2.65711600 L
 C-C-0.597300(PDBName=C,ResName=ASN,ResNum=368_A)    0    6.18161300   -8.25767300   -3.95947600 L
 O-O--0.567900(PDBName=O,ResName=ASN,ResNum=368_A)   0    7.18368200   -7.55830900   -4.08726900 L
 C-CT--0.204100(PDBName=CB,ResName=ASN,ResNum=368_A)  0    4.95129500   -8.30452500   -1.76947800 L
 C-C-0.713000(PDBName=CG,ResName=ASN,ResNum=368_A)   0    3.54197200   -8.51656000   -2.26858800 L
 O-O--0.593100(PDBName=OD1,ResName=ASN,ResNum=368_A)  0    3.09797000   -9.64420500   -2.41137700 L
 N-N--0.919100(PDBName=ND2,ResName=ASN,ResNum=368_A)  0    2.80235500   -7.48583900   -2.57242300 L
 N-N--0.415700(PDBName=N,ResName=ILE,ResNum=369_A)   0    5.19877900   -8.29662000   -4.86141600 L
 C-CT--0.059700(PDBName=CA,ResName=ILE,ResNum=369_A)  0    4.95613400   -7.26710900   -5.88230000 L
 C-C-0.597300(PDBName=C,ResName=ILE,ResNum=369_A)    0    3.57398200   -6.68635100   -5.57043600 L
 O-O--0.567900(PDBName=O,ResName=ILE,ResNum=369_A)   0    2.60167600   -7.43985600   -5.48388500 L
 C-CT-0.130300(PDBName=CB,ResName=ILE,ResNum=369_A)  0    5.04009700   -7.83443600   -7.31804700 L
 C-CT--0.043000(PDBName=CG1,ResName=ILE,ResNum=369_A)  0    6.41668000   -8.49365700   -7.57193100 L
 C-CT--0.320400(PDBName=CG2,ResName=ILE,ResNum=369_A)  0    4.78410500   -6.70006200   -8.32828800 L
 C-CT--0.066000(PDBName=CD1,ResName=ILE,ResNum=369_A)  0    6.55906100   -9.15947400   -8.94667000 L
 N-N--0.516300(PDBName=N,ResName=ASP,ResNum=370_A)   0    3.50716200   -5.39140200   -5.27827500 L
 C-CT-0.038100(PDBName=CA,ResName=ASP,ResNum=370_A)  0    2.30580100   -4.68519000   -4.81709000 L
 C-C-0.536600(PDBName=C,ResName=ASP,ResNum=370_A)    0    1.30084000   -4.39028400   -5.96110000 L
 O-O--0.581900(PDBName=O,ResName=ASP,ResNum=370_A)   0    1.34479400   -5.02922100   -7.01471200 L
 C-CT--0.030300(PDBName=CB,ResName=ASP,ResNum=370_A)  0    2.76904100   -3.42522400   -4.06341400 L
 C-C-0.799400(PDBName=CG,ResName=ASP,ResNum=370_A)   0    3.29912800   -3.68356400   -2.65428400 L
 O-O2--0.801400(PDBName=OD1,ResName=ASP,ResNum=370_A)  0    3.88267900   -2.73760500   -2.08851700 L
 O-O2--0.801400(PDBName=OD2,ResName=ASP,ResNum=370_A)  0    3.02128300   -4.75763700   -2.06306900 L
 N-N--0.415700(PDBName=N,ResName=ALA,ResNum=371_A)   0    0.36950100   -3.45369100   -5.75835700 L
 C-CT-0.033700(PDBName=CA,ResName=ALA,ResNum=371_A)  0   -0.51405900   -2.91412000   -6.79380200 L
 C-C-0.597300(PDBName=C,ResName=ALA,ResNum=371_A)    0   -0.64828200   -1.38689400   -6.67973700 L
 O-O--0.567900(PDBName=O,ResName=ALA,ResNum=371_A)   0   -0.62763300   -0.82946000   -5.57190900 L
 C-CT--0.182500(PDBName=CB,ResName=ALA,ResNum=371_A)  0   -1.88520000   -3.59590300   -6.69630300 L
 N-N--0.516300(PDBName=N,ResName=GLU,ResNum=372_A)   0   -0.86189200   -0.73474100   -7.82061500 L
 C-CT-0.039700(PDBName=CA,ResName=GLU,ResNum=372_A)  0   -1.06670000    0.70411300   -7.98491900 L
 C-C-0.536600(PDBName=C,ResName=GLU,ResNum=372_A)    0   -2.37714000    0.95403300   -8.75242500 L
 O-O--0.581900(PDBName=O,ResName=GLU,ResNum=372_A)   0   -3.42353300    1.19237400   -8.14270900 L
 C-CT-0.056000(PDBName=CB,ResName=GLU,ResNum=372_A)  0    0.15330100    1.37899800   -8.65068100 L
 C-CT-0.013600(PDBName=CG,ResName=GLU,ResNum=372_A)  0    1.47677300    1.25947900   -7.87657400 L
 C-C-0.805400(PDBName=CD,ResName=GLU,ResNum=372_A)   0    2.32844800    0.06786200   -8.33252300 L
 O-O2--0.818800(PDBName=OE1,ResName=GLU,ResNum=372_A)  0    3.12380800    0.24222400   -9.28941200 L
 O-O2--0.818800(PDBName=OE2,ResName=GLU,ResNum=372_A)  0    2.25657800   -1.00381000   -7.69062100 L
 N-N--0.516300(PDBName=N,ResName=GLU,ResNum=373_A)   0   -2.35912400    0.86563400  -10.08179300 L
 C-CT-0.039700(PDBName=CA,ResName=GLU,ResNum=373_A)  0   -3.54956900    0.93626500  -10.93344400 L
 C-C-0.536600(PDBName=C,ResName=GLU,ResNum=373_A)    0   -4.52537100   -0.24129200  -10.72692800 L
 O-O--0.581900(PDBName=O,ResName=GLU,ResNum=373_A)   0   -4.13596100   -1.33124400  -10.30571200 L
 C-CT-0.056000(PDBName=CB,ResName=GLU,ResNum=373_A)  0   -3.13904800    1.09313200  -12.41258800 L
 C-CT-0.013600(PDBName=CG,ResName=GLU,ResNum=373_A)  0   -2.55364600   -0.15043700  -13.11130100 L
 C-C-0.805400(PDBName=CD,ResName=GLU,ResNum=373_A)   0   -1.27472100   -0.69943600  -12.46033300 L
 O-O2--0.818800(PDBName=OE1,ResName=GLU,ResNum=373_A)  0   -0.43324400    0.11200500  -12.01081100 L
 O-O2--0.818800(PDBName=OE2,ResName=GLU,ResNum=373_A)  0   -1.15675400   -1.93836500  -12.35375900 L
 N-N--0.415700(PDBName=N,ResName=NME,ResNum=374_A)   0   -5.80807000   -0.01181500  -11.04024200 L
 C-CT--0.149000(PDBName=CH3,ResName=NME,ResNum=374_A)  0   -6.89063900   -0.98762300  -10.92129900 L
 C-CT--0.366200(PDBName=CH3,ResName=ACE,ResNum=401_A)  0    0.73413800  -10.41895300   -5.13321700 L
 C-C-0.597200(PDBName=C,ResName=ACE,ResNum=401_A)    0   -0.39575700   -9.74842000   -4.38966800 L
 O-O--0.567900(PDBName=O,ResName=ACE,ResNum=401_A)   0   -0.52828600   -9.96477900   -3.18411700 L
 N-N--0.415700(PDBName=N,ResName=VAL,ResNum=402_A)   0   -1.19859100   -8.95260600   -5.09684400 L
 C-CT--0.087500(PDBName=CA,ResName=VAL,ResNum=402_A)  0   -2.29577100   -8.09771800   -4.59942000 L
 C-C-0.597300(PDBName=C,ResName=VAL,ResNum=402_A)    0   -3.47348500   -8.10400200   -5.58201600 L
 O-O--0.567900(PDBName=O,ResName=VAL,ResNum=402_A)   0   -3.26157100   -8.19896200   -6.78619900 L
 C-CT-0.298500(PDBName=CB,ResName=VAL,ResNum=402_A)  0   -1.80937200   -6.63874200   -4.43138500 L
 C-CT--0.319200(PDBName=CG1,ResName=VAL,ResNum=402_A)  0   -2.82482500   -5.73256200   -3.71847100 L
 C-CT--0.319200(PDBName=CG2,ResName=VAL,ResNum=402_A)  0   -0.49936900   -6.52982900   -3.64820800 L
 N-N--0.415700(PDBName=N,ResName=ILE,ResNum=403_A)   0   -4.71041800   -7.96645100   -5.08712500 L
 C-CT--0.059700(PDBName=CA,ResName=ILE,ResNum=403_A)  0   -5.90022100   -7.67162600   -5.91013400 L
 C-C-0.597300(PDBName=C,ResName=ILE,ResNum=403_A)    0   -6.79938800   -6.62790500   -5.22558400 L
 O-O--0.567900(PDBName=O,ResName=ILE,ResNum=403_A)   0   -7.19109000   -6.80001000   -4.07215200 L
 C-CT-0.130300(PDBName=CB,ResName=ILE,ResNum=403_A)  0   -6.68917200   -8.94890500   -6.30782100 L
 C-CT--0.043000(PDBName=CG1,ResName=ILE,ResNum=403_A)  0   -7.10653600   -9.82310700   -5.10278400 L
 C-CT--0.320400(PDBName=CG2,ResName=ILE,ResNum=403_A)  0   -5.89325900   -9.76962400   -7.33826000 L
 C-CT--0.066000(PDBName=CD1,ResName=ILE,ResNum=403_A)  0   -7.93420000  -11.06274800   -5.46430300 L
 N-N--0.415700(PDBName=N,ResName=GLN,ResNum=404_A)   0   -7.10100600   -5.53583100   -5.93461600 L
 C-CT--0.003100(PDBName=CA,ResName=GLN,ResNum=404_A)  0   -8.02842400   -4.47006500   -5.52474200 L
 C-C-0.597300(PDBName=C,ResName=GLN,ResNum=404_A)    0   -9.48284600   -4.87407300   -5.81035500 L
 O-O--0.567900(PDBName=O,ResName=GLN,ResNum=404_A)   0   -9.81016200   -5.26109600   -6.93122300 L
 C-CT--0.003600(PDBName=CB,ResName=GLN,ResNum=404_A)  0   -7.70360800   -3.18297400   -6.30664200 L
 C-CT--0.064500(PDBName=CG,ResName=GLN,ResNum=404_A)  0   -6.38000100   -2.52154700   -5.88085400 L
 C-C-0.695100(PDBName=CD,ResName=GLN,ResNum=404_A)   0   -5.90368700   -1.45109300   -6.86471600 L
 O-O--0.608600(PDBName=OE1,ResName=GLN,ResNum=404_A)  0   -6.57985100   -1.06147300   -7.80394500 L
 N-N--0.940700(PDBName=NE2,ResName=GLN,ResNum=404_A)  0   -4.72015000   -0.92014700   -6.67467700 L
 N-N--0.415700(PDBName=N,ResName=ALA,ResNum=405_A)   0  -10.37000900   -4.75157900   -4.82275400 L
 C-CT-0.033700(PDBName=CA,ResName=ALA,ResNum=405_A)  0  -11.79199600   -5.08613900   -4.92597700 L
 C-C-0.597300(PDBName=C,ResName=ALA,ResNum=405_A)    0  -12.53351500   -4.28370000   -6.01120300 L
 O-O--0.567900(PDBName=O,ResName=ALA,ResNum=405_A)   0  -13.40660000   -4.83041200   -6.68101800 L
 C-CT--0.182500(PDBName=CB,ResName=ALA,ResNum=405_A)  0  -12.45442300   -4.90141100   -3.55597800 L
 N-N--0.415700(PDBName=N,ResName=TYR,ResNum=406_A)   0  -12.20884200   -2.99505700   -6.17801700 L
 C-CT--0.001400(PDBName=CA,ResName=TYR,ResNum=406_A)  0  -12.76153000   -2.15454400   -7.25084900 L
 C-C-0.597300(PDBName=C,ResName=TYR,ResNum=406_A)    0  -12.05138500   -2.32350400   -8.61277100 L
 O-O--0.567900(PDBName=O,ResName=TYR,ResNum=406_A)   0  -12.46730700   -1.70660600   -9.59288500 L
 C-CT--0.015200(PDBName=CB,ResName=TYR,ResNum=406_A)  0  -12.80202100   -0.68302900   -6.79195500 L
 C-CA--0.001100(PDBName=CG,ResName=TYR,ResNum=406_A)  0  -11.47118500   -0.02793900   -6.45036000 L
 C-CA--0.190600(PDBName=CD1,ResName=TYR,ResNum=406_A)  0  -10.51658500    0.20887800   -7.45948100 L
 C-CA--0.190600(PDBName=CD2,ResName=TYR,ResNum=406_A)  0  -11.20588700    0.40006400   -5.13264400 L
 C-CA--0.234100(PDBName=CE1,ResName=TYR,ResNum=406_A)  0   -9.28520400    0.81143400   -7.14812300 L
 C-CA--0.234100(PDBName=CE2,ResName=TYR,ResNum=406_A)  0   -9.98412900    1.03074400   -4.82469700 L
 C-C-0.322600(PDBName=CZ,ResName=TYR,ResNum=406_A)   0   -9.00613900    1.21571100   -5.82640000 L
 O-OH--0.557900(PDBName=OH,ResName=TYR,ResNum=406_A)  0   -7.80044500    1.77099000   -5.52360700 L
 N-N--0.415700(PDBName=N,ResName=NME,ResNum=407_A)   0  -10.98211600   -3.12891300   -8.69064600 L
 C-CT--0.149000(PDBName=CH3,ResName=NME,ResNum=407_A)  0  -10.14745800   -3.30702300   -9.87512300 L
 C-CT--0.366200(PDBName=CH3,ResName=ACE,ResNum=430_A)  0   -2.89602500  -12.92299200   -3.06004400 L
 C-C-0.597200(PDBName=C,ResName=ACE,ResNum=430_A)    0   -3.45308600  -12.01943700   -1.98591600 L
 O-O--0.567900(PDBName=O,ResName=ACE,ResNum=430_A)   0   -4.41172800  -12.37260600   -1.30601000 L
 N-N--0.347900(PDBName=N,ResName=ARG,ResNum=431_A)   0   -2.85540000  -10.83842100   -1.82566300 L
 C-CT--0.263700(PDBName=CA,ResName=ARG,ResNum=431_A)  0   -3.31329800   -9.78703500   -0.90949000 L
 C-C-0.734100(PDBName=C,ResName=ARG,ResNum=431_A)    0   -4.59851100   -9.13918300   -1.44740000 L
 O-O--0.589400(PDBName=O,ResName=ARG,ResNum=431_A)   0   -4.55146900   -8.09240900   -2.08744600 L
 C-CT--0.000700(PDBName=CB,ResName=ARG,ResNum=431_A)  0   -2.17572500   -8.76384600   -0.70871100 L
 C-CT-0.039000(PDBName=CG,ResName=ARG,ResNum=431_A)  0   -2.43549500   -7.80031200    0.45216700 L
 C-CT-0.048600(PDBName=CD,ResName=ARG,ResNum=431_A)  0   -1.67816700   -6.46921900    0.32772300 L
 N-N2--0.529500(PDBName=NE,ResName=ARG,ResNum=431_A)  0   -0.21787800   -6.61684100    0.49322600 L
 C-CA-0.807600(PDBName=CZ,ResName=ARG,ResNum=431_A)  0    0.73623200   -5.94286800   -0.12372600 L
 N-N2--0.862700(PDBName=NH1,ResName=ARG,ResNum=431_A)  0    0.51673400   -4.98940500   -0.97028400 L
 N-N2--0.862700(PDBName=NH2,ResName=ARG,ResNum=431_A)  0    1.99106900   -6.18024600    0.08621400 L
 N-N--0.415700(PDBName=N,ResName=LEU,ResNum=432_A)   0   -5.74724200   -9.75773400   -1.18501300 L
 C-CT--0.051800(PDBName=CA,ResName=LEU,ResNum=432_A)  0   -7.05683400   -9.13472700   -1.39071200 L
 C-C-0.597300(PDBName=C,ResName=LEU,ResNum=432_A)    0   -7.19277500   -7.88432600   -0.50983700 L
 O-O--0.567900(PDBName=O,ResName=LEU,ResNum=432_A)   0   -7.07345800   -7.96938000    0.71184000 L
 C-CT--0.110200(PDBName=CB,ResName=LEU,ResNum=432_A)  0   -8.16648800  -10.16817200   -1.12153400 L
 C-CT-0.353100(PDBName=CG,ResName=LEU,ResNum=432_A)  0   -9.60091500   -9.60195600   -1.18765600 L
 C-CT--0.412100(PDBName=CD1,ResName=LEU,ResNum=432_A)  0   -9.96520400   -9.04170000   -2.56378900 L
 C-CT--0.412100(PDBName=CD2,ResName=LEU,ResNum=432_A)  0  -10.59720100  -10.71344200   -0.85551900 L
 N-N--0.415700(PDBName=N,ResName=VAL,ResNum=433_A)   0   -7.43956800   -6.74035100   -1.14019500 L
 C-CT--0.087500(PDBName=CA,ResName=VAL,ResNum=433_A)  0   -7.62403900   -5.41851500   -0.52348200 L
 C-C-0.597300(PDBName=C,ResName=VAL,ResNum=433_A)    0   -8.79742400   -4.70017500   -1.17558100 L
 O-O--0.567900(PDBName=O,ResName=VAL,ResNum=433_A)   0   -9.21694400   -5.07197800   -2.27002100 L
 C-CT-0.298500(PDBName=CB,ResName=VAL,ResNum=433_A)  0   -6.36279000   -4.54106600   -0.66292000 L
 C-CT--0.319200(PDBName=CG1,ResName=VAL,ResNum=433_A)  0   -5.23546400   -5.08666300    0.20456500 L
 C-CT--0.319200(PDBName=CG2,ResName=VAL,ResNum=433_A)  0   -5.84964200   -4.39603400   -2.10125700 L
 N-N--0.347900(PDBName=N,ResName=LYS,ResNum=434_A)   0   -9.31847800   -3.64513500   -0.54560100 L
 C-CT--0.240000(PDBName=CA,ResName=LYS,ResNum=434_A)  0  -10.24194400   -2.72332700   -1.21993800 L
 C-C-0.734100(PDBName=C,ResName=LYS,ResNum=434_A)    0   -9.48847600   -1.87394500   -2.25338000 L
 O-O--0.589400(PDBName=O,ResName=LYS,ResNum=434_A)   0   -9.58607500   -2.18588600   -3.43914900 L
 C-CT--0.009400(PDBName=CB,ResName=LYS,ResNum=434_A)  0  -11.09016900   -1.95215100   -0.20492600 L
 C-CT-0.018700(PDBName=CG,ResName=LYS,ResNum=434_A)  0  -11.92811200   -2.93140900    0.63963900 L
 C-CT--0.047900(PDBName=CD,ResName=LYS,ResNum=434_A)  0  -13.09771400   -2.23431800    1.33888700 L
 C-CT--0.014300(PDBName=CE,ResName=LYS,ResNum=434_A)  0  -13.86247200   -3.18690300    2.26301400 L
 N-N3--0.385400(PDBName=NZ,ResName=LYS,ResNum=434_A)  0  -13.20692200   -3.30312900    3.58501500 L
 N-N--0.415700(PDBName=N,ResName=GLY,ResNum=435_A)   0   -8.66706000   -0.91349700   -1.82381900 L
 C-CT--0.025200(PDBName=CA,ResName=GLY,ResNum=435_A)  0   -7.64997700   -0.27383900   -2.67033000 L
 C-C-0.597300(PDBName=C,ResName=GLY,ResNum=435_A)    0   -7.27421600    1.15154100   -2.24748900 L
 O-O--0.567900(PDBName=O,ResName=GLY,ResNum=435_A)   0   -8.10240200    1.91266700   -1.74294200 L
 N-N--0.415700(PDBName=N,ResName=ALA,ResNum=436_A)   0   -6.00754300    1.51589000   -2.45824900 L
 C-CT-0.033700(PDBName=CA,ResName=ALA,ResNum=436_A)  0   -5.38550200    2.73485800   -1.93183400 L
 C-C-0.597300(PDBName=C,ResName=ALA,ResNum=436_A)    0   -5.73204000    4.03733500   -2.68901100 L
 O-O--0.567900(PDBName=O,ResName=ALA,ResNum=436_A)   0   -5.33733100    5.11374400   -2.23149300 L
 C-CT--0.182500(PDBName=CB,ResName=ALA,ResNum=436_A)  0   -3.86642700    2.51015400   -1.88669900 L
 N-N--0.415700(PDBName=N,ResName=TYR,ResNum=437_A)   0   -6.47703400    3.98284000   -3.80189900 L
 C-CT--0.001400(PDBName=CA,ResName=TYR,ResNum=437_A)  0   -6.68650900    5.10944000   -4.73508900 L
 C-C-0.597300(PDBName=C,ResName=TYR,ResNum=437_A)    0   -8.15967000    5.53978700   -4.89206500 L
 O-O--0.567900(PDBName=O,ResName=TYR,ResNum=437_A)   0   -8.46937900    6.36765300   -5.75002100 L
 C-CT--0.015200(PDBName=CB,ResName=TYR,ResNum=437_A)  0   -6.08190800    4.76319200   -6.10848300 L
 C-CA--0.001100(PDBName=CG,ResName=TYR,ResNum=437_A)  0   -4.58917000    4.49080300   -6.11818800 L
 C-CA--0.190600(PDBName=CD1,ResName=TYR,ResNum=437_A)  0   -4.08763600    3.26232000   -5.64744700 L
 C-CA--0.190600(PDBName=CD2,ResName=TYR,ResNum=437_A)  0   -3.70266600    5.45671500   -6.63360500 L
 C-CA--0.234100(PDBName=CE1,ResName=TYR,ResNum=437_A)  0   -2.70453400    3.01808800   -5.64397400 L
 C-CA--0.234100(PDBName=CE2,ResName=TYR,ResNum=437_A)  0   -2.32017400    5.19559100   -6.67428500 L
 C-C-0.322600(PDBName=CZ,ResName=TYR,ResNum=437_A)   0   -1.81514100    3.98128300   -6.16573800 L
 O-OH--0.557900(PDBName=OH,ResName=TYR,ResNum=437_A)  0   -0.47311200    3.77017300   -6.14708100 L
 N-N--0.415700(PDBName=N,ResName=TRP,ResNum=438_A)   0   -9.06860800    5.02087900   -4.06112700 L
 C-CT--0.027500(PDBName=CA,ResName=TRP,ResNum=438_A)  0  -10.48517700    5.40522800   -4.03225900 L
 C-C-0.597300(PDBName=C,ResName=TRP,ResNum=438_A)    0  -10.70858700    6.85425300   -3.55512100 L
 O-O--0.567900(PDBName=O,ResName=TRP,ResNum=438_A)   0  -11.12360200    7.71052700   -4.33861900 L
 C-CT--0.005000(PDBName=CB,ResName=TRP,ResNum=438_A)  0  -11.25720900    4.40730000   -3.16087600 L
 C-C*--0.141500(PDBName=CG,ResName=TRP,ResNum=438_A)  0  -12.68747800    4.78165000   -2.91732700 L
 C-CW--0.163800(PDBName=CD1,ResName=TRP,ResNum=438_A)  0  -13.67874900    4.69357900   -3.83137700 L
 C-CB-0.124300(PDBName=CD2,ResName=TRP,ResNum=438_A)  0  -13.29393500    5.35531900   -1.71632300 L
 N-NA--0.341800(PDBName=NE1,ResName=TRP,ResNum=438_A)  0  -14.85048800    5.18275700   -3.28734500 L
 C-CN-0.138000(PDBName=CE2,ResName=TRP,ResNum=438_A)  0  -14.66834400    5.61633400   -1.99129300 L
 C-CA--0.238700(PDBName=CE3,ResName=TRP,ResNum=438_A)  0  -12.82563500    5.68826400   -0.42544500 L
 C-CA--0.260100(PDBName=CZ2,ResName=TRP,ResNum=438_A)  0  -15.53293100    6.17887200   -1.04060400 L
 C-CA--0.197200(PDBName=CZ3,ResName=TRP,ResNum=438_A)  0  -13.68429500    6.24636500    0.54044300 L
 C-CA--0.113400(PDBName=CH2,ResName=TRP,ResNum=438_A)  0  -15.03505300    6.49160500    0.23606000 L
 N-N--0.415700(PDBName=N,ResName=NME,ResNum=439_A)   0  -10.45385900    7.13250200   -2.27177700 L
 C-CT--0.149000(PDBName=CH3,ResName=NME,ResNum=439_A)  0  -10.70308600    8.41712000   -1.62654200 L
 C-CT--0.366200(PDBName=CH3,ResName=ACE,ResNum=484_A)  0   -6.17706300  -10.53070800    2.45129000 L
 C-C-0.597200(PDBName=C,ResName=ACE,ResNum=484_A)    0   -5.40837100   -9.55763900    3.31277500 L
 O-O--0.567900(PDBName=O,ResName=ACE,ResNum=484_A)   0   -4.51519700   -9.97393100    4.04582900 L
 N-N--0.415700(PDBName=N,ResName=ALA,ResNum=485_A)   0   -5.73429600   -8.27052800    3.22404500 L
 C-CT-0.033700(PDBName=CA,ResName=ALA,ResNum=485_A)  0   -5.13344300   -7.22229000    4.04548200 L
 C-C-0.597300(PDBName=C,ResName=ALA,ResNum=485_A)    0   -6.09504500   -6.07061700    4.36452500 L
 O-O--0.567900(PDBName=O,ResName=ALA,ResNum=485_A)   0   -6.96413500   -5.71387800    3.56605500 L
 C-CT--0.182500(PDBName=CB,ResName=ALA,ResNum=485_A)  0   -3.88165500   -6.70889600    3.34039900 L
 N-N--0.415700(PDBName=N,ResName=THR,ResNum=486_A)   0   -5.92786300   -5.48830500    5.55103100 L
 C-CT--0.038900(PDBName=CA,ResName=THR,ResNum=486_A)  0   -6.77452700   -4.40604200    6.06621200 L
 C-C-0.597300(PDBName=C,ResName=THR,ResNum=486_A)    0   -6.06379800   -3.60577800    7.16103000 L
 O-O--0.567900(PDBName=O,ResName=THR,ResNum=486_A)   0   -5.13056500   -4.10133900    7.79844200 L
 C-CT-0.365400(PDBName=CB,ResName=THR,ResNum=486_A)  0   -8.11406600   -4.97902800    6.57863100 L
 O-OH--0.676100(PDBName=OG1,ResName=THR,ResNum=486_A)  0   -8.96654200   -3.96764000    7.05040200 L
 C-CT--0.243800(PDBName=CG2,ResName=THR,ResNum=486_A)  0   -7.96815300   -5.98875700    7.72034500 L
 N-N--0.415700(PDBName=N,ResName=HIS,ResNum=487_A)   0   -6.50629800   -2.36829000    7.38610700 L
 C-CT--0.058100(PDBName=CA,ResName=HIS,ResNum=487_A)  0   -6.23622200   -1.61849400    8.61881400 L
 C-C-0.597300(PDBName=C,ResName=HIS,ResNum=487_A)    0   -6.98993700   -2.17622000    9.83727400 L
 O-O--0.567900(PDBName=O,ResName=HIS,ResNum=487_A)   0   -6.48849300   -2.08684300   10.95485900 L
 C-CT--0.007400(PDBName=CB,ResName=HIS,ResNum=487_A)  0   -6.57619800   -0.14018600    8.40834200 L
 C-CC-0.186800(PDBName=CG,ResName=HIS,ResNum=487_A)  0   -5.56554700    0.57869900    7.55450200 L
 N-NB--0.543200(PDBName=ND1,ResName=HIS,ResNum=487_A)  0   -4.20866200    0.70116200    7.85809500 L
 C-CW--0.220700(PDBName=CD2,ResName=HIS,ResNum=487_A)  0   -5.83925100    1.28870900    6.42338900 L
 C-CR-0.163500(PDBName=CE1,ResName=HIS,ResNum=487_A)  0   -3.69983100    1.49897100    6.90775200 L
 N-NA--0.279500(PDBName=NE2,ResName=HIS,ResNum=487_A)  0   -4.64735900    1.85583100    6.02893700 L
 N-N--0.415700(PDBName=N,ResName=NME,ResNum=488_A)   0   -8.18727600   -2.74161400    9.63961600 L
 C-CT--0.149000(PDBName=CH3,ResName=NME,ResNum=488_A)  0   -9.03282500   -3.29575100   10.69159600 L
 C-CT--0.366200(PDBName=CH3,ResName=ACE,ResNum=510_A)  0   -3.41827300  -11.56358600    6.73451400 L
 C-C-0.597200(PDBName=C,ResName=ACE,ResNum=510_A)    0   -2.21729200  -10.65064900    6.68806600 L
 O-O--0.567900(PDBName=O,ResName=ACE,ResNum=510_A)   0   -1.11248700  -11.07246000    7.01790800 L
 N-N--0.415700(PDBName=N,ResName=GLN,ResNum=511_A)   0   -2.42201200   -9.40373000    6.27040400 L
 C-CT--0.003100(PDBName=CA,ResName=GLN,ResNum=511_A)  0   -1.38961300   -8.35895100    6.19148100 L
 C-C-0.597300(PDBName=C,ResName=GLN,ResNum=511_A)    0   -1.95582800   -7.01843200    6.70046600 L
 O-O--0.567900(PDBName=O,ResName=GLN,ResNum=511_A)   0   -3.13871800   -6.73621500    6.50463900 L
 C-CT--0.003600(PDBName=CB,ResName=GLN,ResNum=511_A)  0   -0.81617100   -8.24234300    4.75610500 L
 C-CT--0.064500(PDBName=CG,ResName=GLN,ResNum=511_A)  0   -0.74250600   -9.57961500    3.97973100 L
 C-C-0.695100(PDBName=CD,ResName=GLN,ResNum=511_A)   0   -0.02942100   -9.50918700    2.63366000 L
 O-O--0.608600(PDBName=OE1,ResName=GLN,ResNum=511_A)  0    0.69614200   -8.58375200    2.30334800 L
 N-N--0.940700(PDBName=NE2,ResName=GLN,ResNum=511_A)  0   -0.18022700  -10.50667100    1.79262800 L
 N-N--0.415700(PDBName=N,ResName=CYS,ResNum=512_A)   0   -1.13343700   -6.19441900    7.35382700 L
 C-CT-0.021300(PDBName=CA,ResName=CYS,ResNum=512_A)  0   -1.55221000   -4.94912000    8.01755900 L
 C-C-0.597300(PDBName=C,ResName=CYS,ResNum=512_A)    0   -0.47919900   -3.85025700    7.90398200 L
 O-O--0.567900(PDBName=O,ResName=CYS,ResNum=512_A)   0    0.71763900   -4.14434800    7.89322200 L
 C-CT--0.123100(PDBName=CB,ResName=CYS,ResNum=512_A)  0   -1.89914700   -5.25701900    9.48258200 L
 S-SH--0.311900(PDBName=SG,ResName=CYS,ResNum=512_A)  0   -0.48652400   -6.01468000   10.34287700 L
 N-N--0.415700(PDBName=N,ResName=LEU,ResNum=513_A)   0   -0.89306300   -2.58560100    7.78539100 L
 C-CT--0.051800(PDBName=CA,ResName=LEU,ResNum=513_A)  0    0.01753500   -1.44983200    7.59563500 L
 C-C-0.597300(PDBName=C,ResName=LEU,ResNum=513_A)    0    0.58041100   -0.93716600    8.93341700 L
 O-O--0.567900(PDBName=O,ResName=LEU,ResNum=513_A)   0   -0.06399000   -1.03389900    9.97474400 L
 C-CT--0.110200(PDBName=CB,ResName=LEU,ResNum=513_A)  0   -0.71616900   -0.30858100    6.85147600 L
 C-CT-0.353100(PDBName=CG,ResName=LEU,ResNum=513_A)  0    0.16687400    0.40130600    5.80445400 L
 C-CT--0.412100(PDBName=CD1,ResName=LEU,ResNum=513_A)  0   -0.39089000    1.77301100    5.42480200 L
 C-CT--0.412100(PDBName=CD2,ResName=LEU,ResNum=513_A)  0    0.24157800   -0.41857000    4.51389500 L
 N-N--0.415700(PDBName=N,ResName=HIS,ResNum=514_A)   0    1.76552200   -0.33501800    8.89086300 L
 C-CT--0.058100(PDBName=CA,ResName=HIS,ResNum=514_A)  0    2.24886100    0.62226500    9.88878100 L
 C-C-0.597300(PDBName=C,ResName=HIS,ResNum=514_A)    0    1.37241900    1.89499800    9.90881900 L
 O-O--0.567900(PDBName=O,ResName=HIS,ResNum=514_A)   0    0.55609900    2.12705100    9.01641900 L
 C-CT--0.007400(PDBName=CB,ResName=HIS,ResNum=514_A)  0    3.72658000    0.90025500    9.56688100 L
 C-CC-0.186800(PDBName=CG,ResName=HIS,ResNum=514_A)  0    4.34182500    2.06300700   10.29560400 L
 N-NB--0.543200(PDBName=ND1,ResName=HIS,ResNum=514_A)  0    4.35539200    2.25219200   11.67733000 L
 C-CW--0.220700(PDBName=CD2,ResName=HIS,ResNum=514_A)  0    4.85850100    3.16434900    9.68665200 L
 C-CR-0.163500(PDBName=CE1,ResName=HIS,ResNum=514_A)  0    4.88505100    3.46971800   11.87079600 L
 N-NA--0.279500(PDBName=NE2,ResName=HIS,ResNum=514_A)  0    5.18421200    4.04677900   10.69279900 L
 N-N--0.415700(PDBName=N,ResName=GLY,ResNum=515_A)   0    1.49232800    2.71389500   10.95725900 L
 C-CT--0.025200(PDBName=CA,ResName=GLY,ResNum=515_A)  0    0.75216200    3.97083900   11.13598800 L
 C-C-0.597300(PDBName=C,ResName=GLY,ResNum=515_A)    0   -0.69111900    3.78938100   11.62288200 L
 O-O--0.567900(PDBName=O,ResName=GLY,ResNum=515_A)   0   -1.14907800    4.55609600   12.46574600 L
 N-N--0.415700(PDBName=N,ResName=MET,ResNum=516_A)   0   -1.39705200    2.78624800   11.09517200 L
 C-CT--0.023700(PDBName=CA,ResName=MET,ResNum=516_A)  0   -2.76596900    2.40059300   11.45763600 L
 C-C-0.597300(PDBName=C,ResName=MET,ResNum=516_A)    0   -2.83996600    0.88945300   11.73906500 L
 O-O--0.567900(PDBName=O,ResName=MET,ResNum=516_A)   0   -2.65217400    0.48840500   12.88611000 L
 C-CT-0.034200(PDBName=CB,ResName=MET,ResNum=516_A)  0   -3.74045000    2.85569600   10.36028200 L
 C-CT-0.001800(PDBName=CG,ResName=MET,ResNum=516_A)  0   -4.03278800    4.35751600   10.38861100 L
 S-S--0.273700(PDBName=SD,ResName=MET,ResNum=516_A)  0   -4.85221900    4.97824200    8.89172700 L
 C-CT--0.053600(PDBName=CE,ResName=MET,ResNum=516_A)  0   -6.38478600    4.00614800    8.86941100 L
 N-N--0.415700(PDBName=N,ResName=NME,ResNum=517_A)   0   -3.09382600    0.05392300   10.72187700 L
 C-CT--0.149000(PDBName=CH3,ResName=NME,ResNum=517_A)  0   -3.13619900   -1.39962900   10.85609200 L
 C-CT--0.366200(PDBName=CH3,ResName=ACE,ResNum=537_A)  0    0.19450800  -11.14646500    9.97987400 L
 C-C-0.597200(PDBName=C,ResName=ACE,ResNum=537_A)    0    1.41206900  -10.46383300    9.40417700 L
 O-O--0.567900(PDBName=O,ResName=ACE,ResNum=537_A)   0    2.32602900  -10.10222800   10.13994000 L
 N-N--0.347900(PDBName=N,ResName=ARG,ResNum=538_A)   0    1.44165000  -10.27320500    8.08222500 L
 C-CT--0.263700(PDBName=CA,ResName=ARG,ResNum=538_A)  0    2.50987000   -9.51499000    7.41269700 L
 C-C-0.734100(PDBName=C,ResName=ARG,ResNum=538_A)    0    2.36273300   -8.01388400    7.70603500 L
 O-O--0.589400(PDBName=O,ResName=ARG,ResNum=538_A)   0    1.65643400   -7.30472400    6.99138300 L
 C-CT--0.000700(PDBName=CB,ResName=ARG,ResNum=538_A)  0    2.54179100   -9.81212100    5.89861000 L
 C-CT-0.039000(PDBName=CG,ResName=ARG,ResNum=538_A)  0    3.80617400   -9.22552100    5.24416100 L
 C-CT-0.048600(PDBName=CD,ResName=ARG,ResNum=538_A)  0    3.58705400   -8.54814900    3.88788200 L
 N-N2--0.529500(PDBName=NE,ResName=ARG,ResNum=538_A)  0    3.35005200   -9.48710000    2.77682600 L
 C-CA-0.807600(PDBName=CZ,ResName=ARG,ResNum=538_A)  0    4.25446300   -9.98730100    1.95175400 L
 N-N2--0.862700(PDBName=NH1,ResName=ARG,ResNum=538_A)  0    5.53801500   -9.92580600    2.17169000 L
 N-N2--0.862700(PDBName=NH2,ResName=ARG,ResNum=538_A)  0    3.89223900  -10.56598900    0.84185600 L
 N-N--0.415700(PDBName=N,ResName=ILE,ResNum=539_A)   0    3.06326200   -7.53567500    8.73211300 L
 C-CT--0.059700(PDBName=CA,ResName=ILE,ResNum=539_A)  0    3.24721300   -6.10422200    9.01805100 L
 C-C-0.597300(PDBName=C,ResName=ILE,ResNum=539_A)    0    4.04092600   -5.44943500    7.87482000 L
 O-O--0.567900(PDBName=O,ResName=ILE,ResNum=539_A)   0    5.11378600   -5.93381500    7.50808900 L
 C-CT-0.130300(PDBName=CB,ResName=ILE,ResNum=539_A)  0    3.95147900   -5.89514900   10.38149900 L
 C-CT--0.043000(PDBName=CG1,ResName=ILE,ResNum=539_A)  0    3.11644800   -6.49977400   11.53723500 L
 C-CT--0.320400(PDBName=CG2,ResName=ILE,ResNum=539_A)  0    4.19117100   -4.39230200   10.63737300 L
 C-CT--0.066000(PDBName=CD1,ResName=ILE,ResNum=539_A)  0    3.86948600   -6.59126600   12.87099700 L
 N-N--0.415700(PDBName=N,ResName=TYR,ResNum=540_A)   0    3.52712900   -4.34738300    7.32908800 L
 C-CT--0.001400(PDBName=CA,ResName=TYR,ResNum=540_A)  0    4.13607900   -3.55043200    6.26040700 L
 C-C-0.597300(PDBName=C,ResName=TYR,ResNum=540_A)    0    4.58315900   -2.19309400    6.82541300 L
 O-O--0.567900(PDBName=O,ResName=TYR,ResNum=540_A)   0    3.74406300   -1.36483700    7.16899200 L
 C-CT--0.015200(PDBName=CB,ResName=TYR,ResNum=540_A)  0    3.11008900   -3.41565700    5.11944700 L
 C-CA--0.001100(PDBName=CG,ResName=TYR,ResNum=540_A)  0    3.62485600   -2.93539200    3.76805900 L
 C-CA--0.190600(PDBName=CD1,ResName=TYR,ResNum=540_A)  0    3.28901500   -3.66583000    2.60891500 L
 C-CA--0.190600(PDBName=CD2,ResName=TYR,ResNum=540_A)  0    4.39064400   -1.75529400    3.64158400 L
 C-CA--0.234100(PDBName=CE1,ResName=TYR,ResNum=540_A)  0    3.72402900   -3.23048700    1.34329100 L
 C-CA--0.234100(PDBName=CE2,ResName=TYR,ResNum=540_A)  0    4.85121000   -1.33850700    2.37786600 L
 C-C-0.322600(PDBName=CZ,ResName=TYR,ResNum=540_A)   0    4.52016100   -2.07438100    1.22553400 L
 O-OH--0.557900(PDBName=OH,ResName=TYR,ResNum=540_A)  0    4.95242600   -1.64383900    0.01628200 L
 N-N--0.415700(PDBName=N,ResName=ALA,ResNum=541_A)   0    5.89428700   -1.95973400    6.92066200 L
 C-CT-0.033700(PDBName=CA,ResName=ALA,ResNum=541_A)  0    6.50759900   -0.79114800    7.55643800 L
 C-C-0.597300(PDBName=C,ResName=ALA,ResNum=541_A)    0    7.70126200   -0.26308400    6.72518200 L
 O-O--0.567900(PDBName=O,ResName=ALA,ResNum=541_A)   0    8.79951300   -0.81677200    6.81875700 L
 C-CT--0.182500(PDBName=CB,ResName=ALA,ResNum=541_A)  0    6.92695300   -1.18823200    8.98029800 L
 N-N--0.254800(PDBName=N,ResName=PRO,ResNum=542_A)   0    7.51398400    0.76915900    5.88092400 L
 C-CT--0.026600(PDBName=CA,ResName=PRO,ResNum=542_A)  0    8.59353500    1.35536200    5.08773500 L
 C-C-0.589600(PDBName=C,ResName=PRO,ResNum=542_A)    0    9.71634400    1.98765900    5.92377800 L
 O-O--0.574800(PDBName=O,ResName=PRO,ResNum=542_A)   0    9.49251900    2.45542200    7.04132600 L
 C-CT--0.007000(PDBName=CB,ResName=PRO,ResNum=542_A)  0    7.93979900    2.39596900    4.17752300 L
 C-CT-0.018900(PDBName=CG,ResName=PRO,ResNum=542_A)  0    6.45711000    2.04979500    4.19077900 L
 C-CT-0.019200(PDBName=CD,ResName=PRO,ResNum=542_A)  0    6.25428400    1.41907100    5.56426000 L
 N-N--0.415700(PDBName=N,ResName=NME,ResNum=543_A)   0   10.92327600    2.04097700    5.35268600 L
 C-CT--0.149000(PDBName=CH3,ResName=NME,ResNum=543_A)  0   12.11840800    2.60618200    5.96994500 L
 C-CT--0.366200(PDBName=CH3,ResName=ACE,ResNum=547_A)  0   12.25410700   10.81681800   -1.08167700 L
 C-C-0.597200(PDBName=C,ResName=ACE,ResNum=547_A)    0   11.14509700    9.90648500   -1.55135700 L
 O-O--0.567900(PDBName=O,ResName=ACE,ResNum=547_A)   0   10.00862700   10.34163200   -1.68467100 L
 N-N--0.415700(PDBName=N,ResName=THR,ResNum=548_A)   0   11.47023400    8.63203700   -1.75786100 L
 C-CT--0.038900(PDBName=CA,ResName=THR,ResNum=548_A)  0   10.58112700    7.57102000   -2.27853000 L
 C-C-0.597300(PDBName=C,ResName=THR,ResNum=548_A)    0    9.29444500    7.34125700   -1.47156600 L
 O-O--0.567900(PDBName=O,ResName=THR,ResNum=548_A)   0    8.36716500    6.71352100   -1.97285500 L
 C-CT-0.365400(PDBName=CB,ResName=THR,ResNum=548_A)  0   11.34687800    6.24081300   -2.39555200 L
 O-OH--0.676100(PDBName=OG1,ResName=THR,ResNum=548_A)  0   12.01162300    5.96759000   -1.17917700 L
 C-CT--0.243800(PDBName=CG2,ResName=THR,ResNum=548_A)  0   12.40743600    6.27364500   -3.49366700 L
 N-N--0.415700(PDBName=N,ResName=LEU,ResNum=549_A)   0    9.20786600    7.85832500   -0.24172200 L
 C-CT--0.051800(PDBName=CA,ResName=LEU,ResNum=549_A)  0    8.02425000    7.83598700    0.62774400 L
 C-C-0.597300(PDBName=C,ResName=LEU,ResNum=549_A)    0    6.89318500    8.79654000    0.19498300 L
 O-O--0.567900(PDBName=O,ResName=LEU,ResNum=549_A)   0    5.77294400    8.64835900    0.67495000 L
 C-CT--0.110200(PDBName=CB,ResName=LEU,ResNum=549_A)  0    8.50531300    8.10799400    2.07190800 L
 C-CT-0.353100(PDBName=CG,ResName=LEU,ResNum=549_A)  0    7.44471300    7.99919400    3.18805100 L
 C-CT--0.412100(PDBName=CD1,ResName=LEU,ResNum=549_A)  0    6.72378300    6.65017300    3.22776300 L
 C-CT--0.412100(PDBName=CD2,ResName=LEU,ResNum=549_A)  0    8.11350500    8.20227500    4.54907700 L
 N-N--0.415700(PDBName=N,ResName=LEU,ResNum=550_A)   0    7.16434100    9.79449200   -0.65619100 L
 C-CT--0.051800(PDBName=CA,ResName=LEU,ResNum=550_A)  0    6.26166700   10.91826100   -0.95404100 L
 C-C-0.597300(PDBName=C,ResName=LEU,ResNum=550_A)    0    4.82591400   10.50427000   -1.33876500 L
 O-O--0.567900(PDBName=O,ResName=LEU,ResNum=550_A)   0    3.89496000   10.76452700   -0.57525900 L
 C-CT--0.110200(PDBName=CB,ResName=LEU,ResNum=550_A)  0    6.93087600   11.83030300   -2.00177300 L
 C-CT-0.353100(PDBName=CG,ResName=LEU,ResNum=550_A)  0    6.09305800   13.05341200   -2.42513900 L
 C-CT--0.412100(PDBName=CD1,ResName=LEU,ResNum=550_A)  0    5.76893800   13.97838000   -1.24912700 L
 C-CT--0.412100(PDBName=CD2,ResName=LEU,ResNum=550_A)  0    6.86469600   13.86336600   -3.46697600 L
 N-N--0.415700(PDBName=N,ResName=ALA,ResNum=551_A)   0    4.62824400    9.90279500   -2.51450300 L
 C-CT-0.033700(PDBName=CA,ResName=ALA,ResNum=551_A)  0    3.31040700    9.49334400   -3.01116900 L
 C-C-0.597300(PDBName=C,ResName=ALA,ResNum=551_A)    0    2.60016100    8.51805800   -2.05080600 L
 O-O--0.567900(PDBName=O,ResName=ALA,ResNum=551_A)   0    1.41552000    8.69233300   -1.75371200 L
 C-CT--0.182500(PDBName=CB,ResName=ALA,ResNum=551_A)  0    3.45855300    8.91890700   -4.42533100 L
 N-N--0.415700(PDBName=N,ResName=TYR,ResNum=552_A)   0    3.33151400    7.52626800   -1.53623200 L
 C-CT--0.001400(PDBName=CA,ResName=TYR,ResNum=552_A)  0    2.89526900    6.56919800   -0.51695100 L
 C-C-0.597300(PDBName=C,ResName=TYR,ResNum=552_A)    0    2.30073200    7.25295200    0.71626900 L
 O-O--0.567900(PDBName=O,ResName=TYR,ResNum=552_A)   0    1.21220200    6.88091400    1.15262400 L
 C-CT--0.015200(PDBName=CB,ResName=TYR,ResNum=552_A)  0    4.07096300    5.64458900   -0.17029700 L
 C-CA--0.001100(PDBName=CG,ResName=TYR,ResNum=552_A)  0    3.75584900    4.50105300    0.77597100 L
 C-CA--0.190600(PDBName=CD1,ResName=TYR,ResNum=552_A)  0    3.75963700    3.17544400    0.29912200 L
 C-CA--0.190600(PDBName=CD2,ResName=TYR,ResNum=552_A)  0    3.53851700    4.74862500    2.14543100 L
 C-CA--0.234100(PDBName=CE1,ResName=TYR,ResNum=552_A)  0    3.57855700    2.09954800    1.18846300 L
 C-CA--0.234100(PDBName=CE2,ResName=TYR,ResNum=552_A)  0    3.29666900    3.68064100    3.02504100 L
 C-C-0.322600(PDBName=CZ,ResName=TYR,ResNum=552_A)   0    3.33718500    2.35176500    2.55646800 L
 O-OH--0.557900(PDBName=OH,ResName=TYR,ResNum=552_A)  0    3.18990600    1.32486600    3.43612400 L
 N-N--0.415700(PDBName=N,ResName=LEU,ResNum=553_A)   0    3.00079300    8.23296400    1.29453000 L
 C-CT--0.051800(PDBName=CA,ResName=LEU,ResNum=553_A)  0    2.52285000    9.05287200    2.40999000 L
 C-C-0.597300(PDBName=C,ResName=LEU,ResNum=553_A)    0    1.26045900    9.83237200    2.01754700 L
 O-O--0.567900(PDBName=O,ResName=LEU,ResNum=553_A)   0    0.26067800    9.76429000    2.72875800 L
 C-CT--0.110200(PDBName=CB,ResName=LEU,ResNum=553_A)  0    3.68080500    9.95222100    2.88805100 L
 C-CT-0.353100(PDBName=CG,ResName=LEU,ResNum=553_A)  0    3.49342700   10.75504000    4.19081400 L
 C-CT--0.412100(PDBName=CD1,ResName=LEU,ResNum=553_A)  0    2.53980100   11.94450000    4.06702700 L
 C-CT--0.412100(PDBName=CD2,ResName=LEU,ResNum=553_A)  0    3.05464100    9.87598200    5.36404800 L
 N-N--0.415700(PDBName=N,ResName=VAL,ResNum=554_A)   0    1.28946800   10.54931600    0.88900400 L
 C-CT--0.087500(PDBName=CA,ResName=VAL,ResNum=554_A)  0    0.14096900   11.30517400    0.35456800 L
 C-C-0.597300(PDBName=C,ResName=VAL,ResNum=554_A)    0   -1.12358700   10.44244500    0.24189400 L
 O-O--0.567900(PDBName=O,ResName=VAL,ResNum=554_A)   0   -2.18065800   10.88376400    0.68819100 L
 C-CT-0.298500(PDBName=CB,ResName=VAL,ResNum=554_A)  0    0.50136800   12.01396000   -0.96756600 L
 C-CT--0.319200(PDBName=CG1,ResName=VAL,ResNum=554_A)  0   -0.71309000   12.62793400   -1.67597300 L
 C-CT--0.319200(PDBName=CG2,ResName=VAL,ResNum=554_A)  0    1.48892400   13.15943100   -0.69830300 L
 N-N--0.347900(PDBName=N,ResName=ARG,ResNum=555_A)   0   -1.04389300    9.20627200   -0.27655000 L
 C-CT--0.263700(PDBName=CA,ResName=ARG,ResNum=555_A)  0   -2.20177700    8.28995300   -0.37728200 L
 C-C-0.734100(PDBName=C,ResName=ARG,ResNum=555_A)    0   -2.96224100    8.09401000    0.93536000 L
 O-O--0.589400(PDBName=O,ResName=ARG,ResNum=555_A)   0   -4.19346700    8.05096900    0.92107200 L
 C-CT--0.000700(PDBName=CB,ResName=ARG,ResNum=555_A)  0   -1.80744100    6.92457200   -0.96460500 L
 C-CT-0.039000(PDBName=CG,ResName=ARG,ResNum=555_A)  0   -1.66042200    7.00297600   -2.48742400 L H-H1 498   0.0000
 C-CT-0.048600(PDBName=CD,ResName=ARG,ResNum=555_A)  0   -1.48138100    5.62082300   -3.12757800 H
 N-N2--0.529500(PDBName=NE,ResName=ARG,ResNum=555_A)  0   -0.28524000    4.91057600   -2.70130100 H
 C-CA-0.807600(PDBName=CZ,ResName=ARG,ResNum=555_A)  0    0.92223100    5.16956400   -3.18483600 H
 N-N2--0.862700(PDBName=NH1,ResName=ARG,ResNum=555_A)  0    1.15935500    6.27985900   -3.91081000 H
 N-N2--0.862700(PDBName=NH2,ResName=ARG,ResNum=555_A)  0    1.94912900    4.39180700   -2.84555200 H
 N-N--0.347900(PDBName=N,ResName=ARG,ResNum=556_A)   0   -2.24102800    7.99252900    2.05728200 L
 C-CT--0.263700(PDBName=CA,ResName=ARG,ResNum=556_A)  0   -2.77907000    7.83150300    3.42382000 L
 C-C-0.734100(PDBName=C,ResName=ARG,ResNum=556_A)    0   -3.78594600    8.92795200    3.79275100 L
 O-O--0.589400(PDBName=O,ResName=ARG,ResNum=556_A)   0   -4.74784900    8.67267400    4.51051800 L
 C-CT--0.000700(PDBName=CB,ResName=ARG,ResNum=556_A)  0   -1.64181300    7.77763200    4.46159700 L
 C-CT-0.039000(PDBName=CG,ResName=ARG,ResNum=556_A)  0   -0.46369500    6.84421600    4.12594500 L H-H1 509   0.0000
 C-CT-0.048600(PDBName=CD,ResName=ARG,ResNum=556_A)  0   -0.71993300    5.33462600    4.22872200 H
 N-N2--0.529500(PDBName=NE,ResName=ARG,ResNum=556_A)  0   -1.58056300    4.78545300    3.18243500 H
 C-CA-0.807600(PDBName=CZ,ResName=ARG,ResNum=556_A)  0   -1.14599200    4.17805500    2.07771400 H
 N-N2--0.862700(PDBName=NH1,ResName=ARG,ResNum=556_A)  0    0.12802400    4.31183300    1.66797600 H
 N-N2--0.862700(PDBName=NH2,ResName=ARG,ResNum=556_A)  0   -1.94954500    3.38687600    1.38007100 H
 N-N--0.415700(PDBName=N,ResName=LEU,ResNum=557_A)   0   -3.59124900   10.14791300    3.28315300 L
 C-CT--0.051800(PDBName=CA,ResName=LEU,ResNum=557_A)  0   -4.45783600   11.31403600    3.51246700 L
 C-C-0.597300(PDBName=C,ResName=LEU,ResNum=557_A)    0   -5.90533000   11.13478500    3.00694600 L
 O-O--0.567900(PDBName=O,ResName=LEU,ResNum=557_A)   0   -6.78274300   11.88493900    3.42587700 L
 C-CT--0.110200(PDBName=CB,ResName=LEU,ResNum=557_A)  0   -3.82168900   12.57259500    2.88816800 L
 C-CT-0.353100(PDBName=CG,ResName=LEU,ResNum=557_A)  0   -2.36899600   12.86581400    3.31795800 L
 C-CT--0.412100(PDBName=CD1,ResName=LEU,ResNum=557_A)  0   -1.83508900   14.07410100    2.54759400 L
 C-CT--0.412100(PDBName=CD2,ResName=LEU,ResNum=557_A)  0   -2.25667400   13.16721300    4.81407400 L
 N-N--0.415700(PDBName=N,ResName=LEU,ResNum=558_A)   0   -6.16357400   10.15080400    2.13618200 L
 C-CT--0.051800(PDBName=CA,ResName=LEU,ResNum=558_A)  0   -7.49067700    9.80071700    1.60286500 L
 C-C-0.597300(PDBName=C,ResName=LEU,ResNum=558_A)    0   -7.94728800    8.39680500    2.06237200 L
 O-O--0.567900(PDBName=O,ResName=LEU,ResNum=558_A)   0   -8.80741200    7.76792800    1.44663600 L
 C-CT--0.110200(PDBName=CB,ResName=LEU,ResNum=558_A)  0   -7.44390200    9.91712600    0.06548600 L
 C-CT-0.353100(PDBName=CG,ResName=LEU,ResNum=558_A)  0   -7.04276400   11.29913300   -0.48631900 L
 C-CT--0.412100(PDBName=CD1,ResName=LEU,ResNum=558_A)  0   -6.92539700   11.23382500   -2.00919500 L
 C-CT--0.412100(PDBName=CD2,ResName=LEU,ResNum=558_A)  0   -8.06732100   12.38028800   -0.13486800 L
 N-N--0.516300(PDBName=N,ResName=GLU,ResNum=559_A)   0   -7.37152600    7.90223600    3.15851100 L
 C-CT-0.039700(PDBName=CA,ResName=GLU,ResNum=559_A)  0   -7.48301600    6.51991400    3.64018600 L
 C-C-0.536600(PDBName=C,ResName=GLU,ResNum=559_A)    0   -7.63617600    6.46746800    5.17099200 L
 O-O--0.581900(PDBName=O,ResName=GLU,ResNum=559_A)   0   -8.54667900    5.81606200    5.67636900 L
 C-CT-0.056000(PDBName=CB,ResName=GLU,ResNum=559_A)  0   -6.23935100    5.76558500    3.15155900 L
 C-CT-0.013600(PDBName=CG,ResName=GLU,ResNum=559_A)  0   -6.28696300    4.25523500    3.37512400 L
 C-C-0.805400(PDBName=CD,ResName=GLU,ResNum=559_A)   0   -4.90720200    3.67281400    3.07483700 L
 O-O2--0.818800(PDBName=OE1,ResName=GLU,ResNum=559_A)  0   -4.04847300    3.67088800    3.98578300 L
 O-O2--0.818800(PDBName=OE2,ResName=GLU,ResNum=559_A)  0   -4.63508400    3.23558800    1.93598800 L
 N-N--0.415700(PDBName=N,ResName=NME,ResNum=560_A)   0   -6.76818600    7.17155900    5.91008100 L
 C-CT--0.149000(PDBName=CH3,ResName=NME,ResNum=560_A)  0   -6.86320000    7.38260700    7.35077700 L
 N-N3--0.808049(PDBName=N,ResName=PRO,ResNum=561_A)  0    0.96225700   -0.60141900   -1.46319000 H
 C-CT-0.210456(PDBName=CA,ResName=PRO,ResNum=561_A)  0   -0.05275900    0.35765100   -0.93575800 H
 C-C-0.808347(PDBName=C,ResName=PRO,ResNum=561_A)    0    0.32170700    1.79272400   -1.30651000 H
 O-O2--0.799959(PDBName=O,ResName=PRO,ResNum=561_A)  0   -0.31218500    2.74565300   -0.76070500 H
 C-CT-0.263619(PDBName=CB,ResName=PRO,ResNum=561_A)  0   -0.18495700    0.08125500    0.57369500 H
 C-CT--0.060880(PDBName=CG,ResName=PRO,ResNum=561_A)  0    1.03080400   -0.78742400    0.92373900 H
 C-CT--0.064337(PDBName=CD,ResName=PRO,ResNum=561_A)  0    1.34599300   -1.53496200   -0.36826200 H
 O-O2--0.799959(PDBName=OXT,ResName=PRO,ResNum=561_A)  0    1.16568700    1.90955100   -2.21411400 H
 P-P-1.066180(PDBName=PA,ResName=FAD,ResNum=2001_A)  0  -12.23534900   -0.37308500    5.42561600 L
 O-O2--0.747694(PDBName=O1A,ResName=FAD,ResNum=2001_A)  0  -12.51147700    0.85375000    6.19378800 L
 O-O2--0.747694(PDBName=O2A,ResName=FAD,ResNum=2001_A)  0  -13.14259000   -1.53248100    5.59298100 L
 O-OS--0.442955(PDBName=O5B,ResName=FAD,ResNum=2001_A)  0  -12.31469000    0.01219600    3.87279700 L
 C-CT-0.078488(PDBName=C5B,ResName=FAD,ResNum=2001_A)  0  -11.95553200    1.29796800    3.39180100 L
 C-CT-0.068477(PDBName=C4B,ResName=FAD,ResNum=2001_A)  0  -11.79524000    1.19592400    1.87064100 L
 O-OS--0.393278(PDBName=O4B,ResName=FAD,ResNum=2001_A)  0  -13.05915900    0.98465600    1.25487400 L
 C-CT-0.278419(PDBName=C3B,ResName=FAD,ResNum=2001_A)  0  -11.23053000    2.43437400    1.17731900 L
 O-OH--0.693689(PDBName=O3B,ResName=FAD,ResNum=2001_A)  0   -9.81839900    2.56866000    1.30250700 L
 C-CT-0.148515(PDBName=C2B,ResName=FAD,ResNum=2001_A)  0  -11.67337700    2.17332600   -0.27470300 L
 O-OH--0.669311(PDBName=O2B,ResName=FAD,ResNum=2001_A)  0  -10.75430300    1.36108300   -1.00541500 L
 C-CT-0.071469(PDBName=C1B,ResName=FAD,ResNum=2001_A)  0  -12.95502000    1.34886200   -0.11039900 L
 N-N*--0.070501(PDBName=N9A,ResName=FAD,ResNum=2001_A)  0  -14.20110400    2.02692200   -0.52046200 L
 C-CK-0.175311(PDBName=C8A,ResName=FAD,ResNum=2001_A)  0  -15.10665700    2.70913700    0.25808700 L
 N-NB--0.612527(PDBName=N7A,ResName=FAD,ResNum=2001_A)  0  -16.21429300    3.03118400   -0.35908700 L
 C-CB-0.052542(PDBName=C5A,ResName=FAD,ResNum=2001_A)  0  -15.99195200    2.55684100   -1.66013600 L
 C-CA-0.677103(PDBName=C6A,ResName=FAD,ResNum=2001_A)  0  -16.72371700    2.57804500   -2.86843900 L
 N-N2--0.906687(PDBName=N6A,ResName=FAD,ResNum=2001_A)  0  -17.90694700    3.13738900   -3.02968700 L
 N-NC--0.767799(PDBName=N1A,ResName=FAD,ResNum=2001_A)  0  -16.24792000    2.03067300   -3.98384600 L
 C-CQ-0.558202(PDBName=C2A,ResName=FAD,ResNum=2001_A)  0  -15.05899400    1.44774800   -3.91973700 L
 N-NC--0.689452(PDBName=N3A,ResName=FAD,ResNum=2001_A)  0  -14.25492700    1.33261900   -2.86998000 L
 C-CB-0.375245(PDBName=C4A,ResName=FAD,ResNum=2001_A)  0  -14.77638700    1.93778400   -1.76498600 L
 N-NC--0.610510(PDBName=N1,ResName=FAD,ResNum=2001_A)  0   -4.19982600   -1.09329600   -1.81809200 H
 C-C-0.719257(PDBName=C2,ResName=FAD,ResNum=2001_A)  0   -3.69069600   -0.96540700   -3.09245000 H
 O-O--0.631133(PDBName=O2,ResName=FAD,ResNum=2001_A)  0   -4.29490100   -0.41311700   -3.97641200 H
 N-NA--0.449086(PDBName=N3,ResName=FAD,ResNum=2001_A)  0   -2.41029400   -1.52718300   -3.37266000 H
 C-C-0.482250(PDBName=C4,ResName=FAD,ResNum=2001_A)  0   -1.64065400   -2.25384400   -2.51430900 H
 O-O--0.561422(PDBName=O4,ResName=FAD,ResNum=2001_A)  0   -0.58373000   -2.78978300   -2.81062000 H
 C-CM-0.307935(PDBName=C4X,ResName=FAD,ResNum=2001_A)  0   -2.19721900   -2.30958300   -1.13201900 H
 N-NC--0.471183(PDBName=N5,ResName=FAD,ResNum=2001_A)  0   -1.50294500   -2.93836100   -0.24189000 H
 C-CA-0.277240(PDBName=C5X,ResName=FAD,ResNum=2001_A)  0   -1.96016100   -2.92664500    1.04576900 H
 C-CA--0.211553(PDBName=C6,ResName=FAD,ResNum=2001_A)  0   -1.15417400   -3.51376900    2.03979100 H
 C-CA-0.057714(PDBName=C7,ResName=FAD,ResNum=2001_A)  0   -1.55762300   -3.57948200    3.35245500 H
 C-CT--0.217006(PDBName=C7M,ResName=FAD,ResNum=2001_A)  0   -0.68018000   -4.20913700    4.39447200 H
 C-CA-0.078368(PDBName=C8,ResName=FAD,ResNum=2001_A)  0   -2.83248500   -3.04562000    3.68771600 H
 C-CT--0.017098(PDBName=C8M,ResName=FAD,ResNum=2001_A)  0   -3.33312900   -3.09864200    5.09941700 H
 C-CA--0.366852(PDBName=C9,ResName=FAD,ResNum=2001_A)  0   -3.62925900   -2.46279900    2.71807700 H
 C-CA-0.024431(PDBName=C9A,ResName=FAD,ResNum=2001_A)  0   -3.20994500   -2.36644900    1.38504500 H
 N-N*-0.064249(PDBName=N10,ResName=FAD,ResNum=2001_A)  0   -3.95924200   -1.75700400    0.38629700 H
 C-CA-0.215358(PDBName=C10,ResName=FAD,ResNum=2001_A)  0   -3.48304800   -1.66785400   -0.89716900 H
 C-CT-0.021145(PDBName=C1P,ResName=FAD,ResNum=2001_A)  0   -5.31298300   -1.26920400    0.65473700 H
 C-CT-0.148009(PDBName=C2P,ResName=FAD,ResNum=2001_A)  0   -5.41363700    0.22973900    1.01395400 L H-H1 589   0.0000
 O-OH--0.688811(PDBName=O2P,ResName=FAD,ResNum=2001_A)  0   -4.14859700    0.80727700    1.31159500 L
 C-CT-0.044591(PDBName=C3P,ResName=FAD,ResNum=2001_A)  0   -6.34064700    0.51820300    2.21239900 L
 O-OH--0.644918(PDBName=O3P,ResName=FAD,ResNum=2001_A)  0   -5.62295700    0.15378700    3.37828300 L
 C-CT-0.164256(PDBName=C4P,ResName=FAD,ResNum=2001_A)  0   -7.70727100   -0.18435400    2.15510500 L
 O-OH--0.693489(PDBName=O4P,ResName=FAD,ResNum=2001_A)  0   -8.38117300    0.17752100    0.95301000 L
 C-CT-0.034637(PDBName=C5P,ResName=FAD,ResNum=2001_A)  0   -8.55459800    0.17038000    3.37895900 L
 O-OS--0.400268(PDBName=O5P,ResName=FAD,ResNum=2001_A)  0   -9.60881400   -0.77078500    3.43556200 L
 P-P-0.938751(PDBName=P,ResName=FAD,ResNum=2001_A)   0   -9.88784900   -1.68388900    4.71957700 L
 O-O2--0.728304(PDBName=O1P,ResName=FAD,ResNum=2001_A)  0  -10.61237900   -2.86881000    4.20716100 L
 O-O2--0.728304(PDBName=O2P,ResName=FAD,ResNum=2001_A)  0   -8.59064900   -1.95735100    5.37460000 L
 O-OS--0.240907(PDBName=O3P,ResName=FAD,ResNum=2001_A)  0  -10.75239000   -0.83671200    5.74448400 L
 O-OW--0.834000(PDBName=O,ResName=HOH,ResNum=2007_A)  0   -7.89122400    5.81185400   -1.31762600 L
 O-OW--0.834000(PDBName=O,ResName=HOH,ResNum=2008_A)  0    3.19204400   -3.34233500   -8.18600700 L
 O-OW--0.834000(PDBName=O,ResName=HOH,ResNum=2009_A)  0   -8.61284000   -3.78563600    2.31974900 L
 O-OW--0.834000(PDBName=O,ResName=HOH,ResNum=2013_A)  0   -6.11425600    1.61434800   -7.73998100 L
 O-OW--0.834000(PDBName=O,ResName=HOH,ResNum=2023_A)  0    0.50672300   -7.73510800   -7.15199400 L
 O-OW--0.834000(PDBName=O,ResName=HOH,ResNum=2029_A)  0   -9.37176300    5.16018600    0.78783100 L
 O-OW--0.834000(PDBName=O,ResName=HOH,ResNum=2032_A)  0   -5.05436800    7.75487500   -1.77788200 L
 O-OW--0.834000(PDBName=O,ResName=HOH,ResNum=2035_A)  0    4.53427400   -7.04969700    1.10275200 L
 O-OW--0.834000(PDBName=O,ResName=HOH,ResNum=2037_A)  0   -8.79743800    8.99016200   -5.12350500 L
 O-OW--0.834000(PDBName=O,ResName=HOH,ResNum=2044_A)  0    5.85447500    6.80308000   -2.82440400 L
 O-OW--0.834000(PDBName=O,ResName=HOH,ResNum=2046_A)  0   -7.54341500    7.93554500   -2.90099100 L
 O-OW--0.834000(PDBName=O,ResName=HOH,ResNum=2054_A)  0    1.13565500  -10.39218100   -0.82471700 L
 O-OW--0.834000(PDBName=O,ResName=HOH,ResNum=2055_A)  0   -3.68089600    5.42710000    5.88880500 L
 O-OW--0.834000(PDBName=O,ResName=HOH,ResNum=2064_A)  0    6.53617700    3.12418500   -3.18643700 L
 O-OW--0.834000(PDBName=O,ResName=HOH,ResNum=2066_A)  0    6.81223800    8.88625900   -4.24439400 L
 O-OW--0.834000(PDBName=O,ResName=HOH,ResNum=2067_A)  0    0.03352200    9.93614100   -3.84785000 L
 O-OW--0.834000(PDBName=O,ResName=HOH,ResNum=2071_A)  0    0.02862300    1.66440100   -4.58157700 L
 O-OW--0.834000(PDBName=O,ResName=HOH,ResNum=2075_A)  0   -1.75653900   -2.57361700   -9.90045100 L
 O-OW--0.834000(PDBName=O,ResName=HOH,ResNum=2082_A)  0    1.12223000    6.01198700   -6.95665200 L
 O-OW--0.834000(PDBName=O,ResName=HOH,ResNum=2108_A)  0    2.20828300   -0.02322000  -11.90251100 L
 O-OW--0.834000(PDBName=O,ResName=HOH,ResNum=2109_A)  0   -0.26765000    7.95249400   -5.76090600 L
 O-OW--0.834000(PDBName=O,ResName=HOH,ResNum=2124_A)  0    7.28510700   -1.20868100   -2.48537600 L
 O-OW--0.834000(PDBName=O,ResName=HOH,ResNum=2128_A)  0    5.78172900    0.91642900   -1.62826900 L
 O-OW--0.834000(PDBName=O,ResName=HOH,ResNum=2135_A)  0    3.36704900    2.45721000    6.21416700 L
 O-OW--0.834000(PDBName=O,ResName=HOH,ResNum=2153_A)  0   11.07559900   -2.28522400   -0.89046900 L
 H-HC-0.029500(PDBName=1HB,ResName=PHE,ResNum=259_A)  0    2.43753500    5.08606000    6.03236300 L
 H-HC-0.029500(PDBName=2HB,ResName=PHE,ResNum=259_A)  0    2.67901200    6.81126500    5.85892400 L
 H-HA-0.133000(PDBName=HD1,ResName=PHE,ResNum=259_A)  0    1.25710600    8.39564900    7.25042300 L
 H-HA-0.133000(PDBName=HD2,ResName=PHE,ResNum=259_A)  0    0.74467700    4.11289500    7.38836300 L
 H-HA-0.143000(PDBName=HE1,ResName=PHE,ResNum=259_A)  0   -0.99006200    8.68984600    8.26010300 L
 H-HA-0.143000(PDBName=HE2,ResName=PHE,ResNum=259_A)  0   -1.51371900    4.42188200    8.36690800 L
 H-HA-0.129700(PDBName=HZ,ResName=PHE,ResNum=259_A)  0   -2.37887600    6.70781000    8.80419300 L
 H-H1-0.097800(PDBName=HA,ResName=PHE,ResNum=259_A)  0    3.45570300    5.22963200    8.33667700 L
 H-H-0.271900(PDBName=H,ResName=PHE,ResNum=259_A)    0    3.32962900    8.02274800    7.75546600 L
 H-H1-0.035200(PDBName=1HB,ResName=SER,ResNum=283_A)  0    5.97496000   -6.56173100    3.04733400 L
 H-H1-0.035200(PDBName=2HB,ResName=SER,ResNum=283_A)  0    5.40518300   -5.26367100    4.10832900 L
 H-HO-0.427500(PDBName=HG,ResName=SER,ResNum=283_A)  0    6.67670900   -3.82196100    3.00903800 L
 H-H1-0.084300(PDBName=HA,ResName=SER,ResNum=283_A)  0    8.17532500   -6.48045500    3.91496700 L
 H-H-0.271900(PDBName=H,ResName=SER,ResNum=283_A)    0    6.74914600   -6.44679800    6.47722100 L
 H-HC-0.029500(PDBName=1HB,ResName=TYR,ResNum=284_A)  0   12.07278700   -4.57783100    5.44726200 L
 H-HC-0.029500(PDBName=2HB,ResName=TYR,ResNum=284_A)  0   12.11128300   -2.91474900    6.02540900 L
 H-HA-0.169900(PDBName=HD1,ResName=TYR,ResNum=284_A)  0   12.31563700   -6.21572500    7.11294300 L
 H-HA-0.169900(PDBName=HD2,ResName=TYR,ResNum=284_A)  0   10.37489200   -2.49392400    8.11622800 L
 H-HA-0.165600(PDBName=HE1,ResName=TYR,ResNum=284_A)  0   12.01132900   -7.00467900    9.45271900 L
 H-HA-0.165600(PDBName=HE2,ResName=TYR,ResNum=284_A)  0   10.06856800   -3.29390000   10.45941700 L
 H-HO-0.399200(PDBName=HH,ResName=TYR,ResNum=284_A)  0   11.23135600   -6.48713300   11.52698300 L
 H-H1-0.087600(PDBName=HA,ResName=TYR,ResNum=284_A)  0    9.67110500   -2.76505300    5.86372400 L
 H-H-0.271900(PDBName=H,ResName=TYR,ResNum=284_A)    0    9.83128500   -5.62305300    5.15389000 L
 H-HC--0.012200(PDBName=1HB,ResName=ASP,ResNum=285_A)  0    7.95646600   -1.97965600    1.99084200 L
 H-HC--0.012200(PDBName=2HB,ResName=ASP,ResNum=285_A)  0    8.09817600   -0.35957100    2.67080200 L
 H-H1-0.088000(PDBName=HA,ResName=ASP,ResNum=285_A)  0   10.32208200   -2.06632500    1.51390200 L
 H-H-0.293600(PDBName=H,ResName=ASP,ResNum=285_A)    0    9.85560800   -1.20957000    4.34202500 L
 H-HC-0.024100(PDBName=1HB,ResName=MET,ResNum=286_A)  0   13.14695900   -0.07810300   -1.30372400 L
 H-HC-0.024100(PDBName=2HB,ResName=MET,ResNum=286_A)  0   14.14595700    1.31737100   -0.92103300 L
 H-H1-0.044000(PDBName=1HG,ResName=MET,ResNum=286_A)  0   14.10380700   -1.29990500    0.62207300 L
 H-H1-0.044000(PDBName=2HG,ResName=MET,ResNum=286_A)  0   15.31894800   -0.81770400   -0.55359100 L
 H-H1-0.068400(PDBName=1HE,ResName=MET,ResNum=286_A)  0   17.25114100    2.06342100    1.23296600 L
 H-H1-0.068400(PDBName=2HE,ResName=MET,ResNum=286_A)  0   17.04507100    1.10259500   -0.25060800 L
 H-H1-0.068400(PDBName=3HE,ResName=MET,ResNum=286_A)  0   15.83158000    2.32184600    0.19949500 L
 H-H1-0.088000(PDBName=HA,ResName=MET,ResNum=286_A)  0   12.99394000    1.52038600    1.28772900 L
 H-H-0.271900(PDBName=H,ResName=MET,ResNum=286_A)    0   11.69455800   -0.95581900    0.38711200 L
 H-HC-0.045700(PDBName=1HB,ResName=LEU,ResNum=287_A)  0    9.93251200    4.40181700   -0.92521100 L
 H-HC-0.045700(PDBName=2HB,ResName=LEU,ResNum=287_A)  0    8.32519200    4.13810700   -1.52758500 L
 H-HC--0.036100(PDBName=HG,ResName=LEU,ResNum=287_A)  0    8.80012200    2.46902500    0.84766400 L
 H-HC-0.100000(PDBName=1HD2,ResName=LEU,ResNum=287_A)  0    6.81852600    3.70186600    1.66788900 L
 H-HC-0.100000(PDBName=2HD2,ResName=LEU,ResNum=287_A)  0    6.59274300    3.08065600    0.03199600 L
 H-HC-0.100000(PDBName=3HD2,ResName=LEU,ResNum=287_A)  0    6.93319600    4.80150900    0.27170900 L
 H-HC-0.100000(PDBName=1HD1,ResName=LEU,ResNum=287_A)  0    9.01347400    4.36716700    2.45942200 L
 H-HC-0.100000(PDBName=2HD1,ResName=LEU,ResNum=287_A)  0   10.45904000    4.08530800    1.48498300 L
 H-HC-0.100000(PDBName=3HD1,ResName=LEU,ResNum=287_A)  0    9.38042100    5.42991800    1.08819100 L
 H-H1-0.092200(PDBName=HA,ResName=LEU,ResNum=287_A)  0    8.74830200    1.79729700   -1.85816500 L
 H-H-0.271900(PDBName=H,ResName=LEU,ResNum=287_A)    0   10.25450400    0.71421000   -0.64776500 L
 H-H1-0.069800(PDBName=1HA,ResName=GLY,ResNum=288_A)  0   10.57763500    2.81417200   -5.70042000 L
 H-H1-0.069800(PDBName=2HA,ResName=GLY,ResNum=288_A)  0    9.98530600    4.47158700   -5.49306500 L
 H-H-0.271900(PDBName=H,ResName=GLY,ResNum=288_A)    0    8.35408100    3.11357900   -3.77791900 L
 H-HC--0.017300(PDBName=1HB,ResName=GLU,ResNum=289_A)  0    5.65018800    3.13137500   -6.28115100 L
 H-HC--0.017300(PDBName=2HB,ResName=GLU,ResNum=289_A)  0    4.68744200    3.96885200   -7.49409400 L
 H-HC--0.042500(PDBName=1HG,ResName=GLU,ResNum=289_A)  0    6.44745700    5.34504200   -5.40043100 L
 H-HC--0.042500(PDBName=2HG,ResName=GLU,ResNum=289_A)  0    5.43257700    6.16144200   -6.59587300 L
 H-H1-0.110500(PDBName=HA,ResName=GLU,ResNum=289_A)  0    6.80941700    3.11378400   -8.42459800 L
 H-H-0.293600(PDBName=H,ResName=GLU,ResNum=289_A)    0    8.43539800    5.04251200   -6.96874200 L
 H-HC-0.029500(PDBName=1HB,ResName=TYR,ResNum=304_A)  0   13.93986000   -2.65174700   -5.38075500 L
 H-HC-0.029500(PDBName=2HB,ResName=TYR,ResNum=304_A)  0   14.12326000   -1.32703300   -6.52460300 L
 H-HA-0.169900(PDBName=HD1,ResName=TYR,ResNum=304_A)  0   12.47160800   -1.42279500   -3.11167700 L
 H-HA-0.169900(PDBName=HD2,ResName=TYR,ResNum=304_A)  0   12.00044600   -0.85557900   -7.37302200 L
 H-HA-0.165600(PDBName=HE1,ResName=TYR,ResNum=304_A)  0   10.13732900   -0.66531400   -2.76644700 L
 H-HA-0.165600(PDBName=HE2,ResName=TYR,ResNum=304_A)  0    9.64882000   -0.13950700   -7.00791600 L
 H-HO-0.399200(PDBName=HH,ResName=TYR,ResNum=304_A)  0    8.21869800    0.68669800   -5.34857500 L
 H-H1-0.087600(PDBName=HA,ResName=TYR,ResNum=304_A)  0   14.74302600   -1.30321500   -3.55949400 L
 H-H-0.271900(PDBName=H,ResName=TYR,ResNum=304_A)    0   13.90067100    0.89713700   -5.11094700 L
 H-H1-0.035200(PDBName=1HB,ResName=SER,ResNum=327_A)  0    7.07801500   -3.46969900   -0.57369100 L
 H-H1-0.035200(PDBName=2HB,ResName=SER,ResNum=327_A)  0    6.04501500   -4.14521200   -1.84750000 L
 H-HO-0.427500(PDBName=HG,ResName=SER,ResNum=327_A)  0    6.20583800   -4.78276700    0.87901100 L
 H-H1-0.084300(PDBName=HA,ResName=SER,ResNum=327_A)  0    7.27369500   -6.27518900   -1.76395000 L
 H-H-0.271900(PDBName=H,ResName=SER,ResNum=327_A)    0    9.41345600   -5.21926700   -0.07595500 L
 H-HC-0.018700(PDBName=HB,ResName=ILE,ResNum=328_A)  0    9.62631200   -3.58088900   -6.50071200 L
 H-HC-0.088200(PDBName=1HG2,ResName=ILE,ResNum=328_A)  0   11.58252600   -4.77373500   -5.78830200 L
 H-HC-0.088200(PDBName=2HG2,ResName=ILE,ResNum=328_A)  0   10.72770000   -5.47155700   -4.39267500 L
 H-HC-0.088200(PDBName=3HG2,ResName=ILE,ResNum=328_A)  0   11.07167800   -3.73456600   -4.45771600 L
 H-HC-0.023600(PDBName=1HG1,ResName=ILE,ResNum=328_A)  0    8.91146900   -6.45671800   -5.78557400 L
 H-HC-0.023600(PDBName=2HG1,ResName=ILE,ResNum=328_A)  0    7.95808100   -5.44954000   -6.87630100 L
 H-HC-0.018600(PDBName=1HD1,ResName=ILE,ResNum=328_A)  0    9.39106200   -6.86418800   -8.19496700 L
 H-HC-0.018600(PDBName=2HD1,ResName=ILE,ResNum=328_A)  0   10.83465300   -6.32185600   -7.32735500 L
 H-HC-0.018600(PDBName=3HD1,ResName=ILE,ResNum=328_A)  0    9.93736900   -5.18530700   -8.36554800 L
 H-H1-0.086900(PDBName=HA,ResName=ILE,ResNum=328_A)  0    8.81064000   -2.88539200   -4.30820700 L
 H-H-0.271900(PDBName=H,ResName=ILE,ResNum=328_A)    0    7.23965800   -5.27446800   -3.83139700 L
 H-HC-0.036200(PDBName=1HB,ResName=LYS,ResNum=329_A)  0    6.47655800    0.12613800   -6.42247900 L
 H-HC-0.036200(PDBName=2HB,ResName=LYS,ResNum=329_A)  0    5.04342700    0.01336400   -7.43913000 L
 H-HC-0.010300(PDBName=1HG,ResName=LYS,ResNum=329_A)  0    5.23660100   -1.17208800   -4.63156600 L
 H-HC-0.010300(PDBName=2HG,ResName=LYS,ResNum=329_A)  0    3.83637200   -1.18651700   -5.72761900 L
 H-HC-0.062100(PDBName=1HD,ResName=LYS,ResNum=329_A)  0    5.05885200    1.20963900   -4.34118100 L
 H-HC-0.062100(PDBName=2HD,ResName=LYS,ResNum=329_A)  0    3.97321400    1.35502200   -5.73035500 L
 H-HP-0.113500(PDBName=1HE,ResName=LYS,ResNum=329_A)  0    2.27895100   -0.04260000   -4.53385400 H
 H-HP-0.113500(PDBName=2HE,ResName=LYS,ResNum=329_A)  0    2.57593400    1.55526700   -3.84907700 H
 H-H-0.340000(PDBName=1HZ,ResName=LYS,ResNum=329_A)  0    3.92727600    0.52841000   -2.12790100 H
 H-H-0.340000(PDBName=2HZ,ResName=LYS,ResNum=329_A)  0    3.66059300   -0.95961500   -2.70828400 H
 H-H-0.340000(PDBName=3HZ,ResName=LYS,ResNum=329_A)  0    2.15679200   -0.13001100   -2.03788700 H
 H-H1-0.142600(PDBName=HA,ResName=LYS,ResNum=329_A)  0    5.21495500   -2.54788300   -7.07826800 L
 H-H-0.274700(PDBName=H,ResName=LYS,ResNum=329_A)    0    8.05561400   -1.88596400   -6.42289500 L
 H-HC-0.045700(PDBName=1HB,ResName=LEU,ResNum=330_A)  0    4.35159700   -2.70101900  -12.64205000 L
 H-HC-0.045700(PDBName=2HB,ResName=LEU,ResNum=330_A)  0    3.52041800   -2.29747100  -11.14620500 L
 H-HC--0.036100(PDBName=HG,ResName=LEU,ResNum=330_A)  0    4.26523300   -4.58804000  -10.24831400 L
 H-HC-0.100000(PDBName=1HD1,ResName=LEU,ResNum=330_A)  0    2.48374600   -5.78758500  -11.44891200 L
 H-HC-0.100000(PDBName=2HD1,ResName=LEU,ResNum=330_A)  0    2.47258400   -4.52621500  -12.71120300 L
 H-HC-0.100000(PDBName=3HD1,ResName=LEU,ResNum=330_A)  0    1.98002000   -4.13792600  -11.05517900 L
 H-HC-0.100000(PDBName=1HD2,ResName=LEU,ResNum=330_A)  0    4.79974300   -6.30479900  -11.94075500 L
 H-HC-0.100000(PDBName=2HD2,ResName=LEU,ResNum=330_A)  0    4.91400700   -5.04093100  -13.18692100 L
 H-HC-0.100000(PDBName=3HD2,ResName=LEU,ResNum=330_A)  0    6.07313200   -5.08163500  -11.83860800 L
 H-H1-0.092200(PDBName=HA,ResName=LEU,ResNum=330_A)  0    6.47578500   -3.00710900  -11.20067800 L
 H-H-0.271900(PDBName=H,ResName=LEU,ResNum=330_A)    0    4.63889200   -2.53091600   -9.10266500 L
 H-H1-0.035200(PDBName=1HB,ResName=SER,ResNum=331_A)  0    3.56904900    2.09272300  -11.67936900 L
 H-H1-0.035200(PDBName=2HB,ResName=SER,ResNum=331_A)  0    4.72951900    3.41691900  -11.63107700 L
 H-HO-0.427500(PDBName=HG,ResName=SER,ResNum=331_A)  0    3.92131400    1.62773400   -9.59022500 L
 H-H1-0.084300(PDBName=HA,ResName=SER,ResNum=331_A)  0    5.62357000    1.44472500  -12.79147600 L
 H-H-0.271900(PDBName=H,ResName=SER,ResNum=331_A)    0    4.57154300   -0.03756600  -10.59219500 L
 H-HC-0.079700(PDBName=1HB,ResName=ASN,ResNum=368_A)  0    4.99367900   -8.69724000   -0.76133500 L
 H-HC-0.079700(PDBName=2HB,ResName=ASN,ResNum=368_A)  0    5.18224000   -7.23947700   -1.73603000 L
 H-H-0.419600(PDBName=1HD2,ResName=ASN,ResNum=368_A)  0    3.12985600   -6.52176100   -2.48139500 L
 H-H-0.419600(PDBName=2HD2,ResName=ASN,ResNum=368_A)  0    1.97998800   -7.68118400   -3.11867800 L
 H-H1-0.104800(PDBName=HA,ResName=ASN,ResNum=368_A)  0    5.57961000  -10.03803300   -2.91163300 L
 H-H-0.271900(PDBName=H,ResName=ASN,ResNum=368_A)    0    7.99921200   -8.66830800   -2.26165600 L
 H-HC-0.018700(PDBName=HB,ResName=ILE,ResNum=369_A)  0    4.26380000   -8.59193500   -7.44171000 L
 H-HC-0.088200(PDBName=1HG2,ResName=ILE,ResNum=369_A)  0    4.77910700   -7.08432000   -9.34680400 L
 H-HC-0.088200(PDBName=2HG2,ResName=ILE,ResNum=369_A)  0    5.54895100   -5.92707400   -8.23820800 L
 H-HC-0.088200(PDBName=3HG2,ResName=ILE,ResNum=369_A)  0    3.80760100   -6.24297400   -8.15935100 L
 H-HC-0.023600(PDBName=1HG1,ResName=ILE,ResNum=369_A)  0    6.58597200   -9.26995400   -6.82617600 L
 H-HC-0.023600(PDBName=2HG1,ResName=ILE,ResNum=369_A)  0    7.20075900   -7.74624100   -7.46025100 L
 H-HC-0.018600(PDBName=1HD1,ResName=ILE,ResNum=369_A)  0    7.50036600   -9.70827200   -8.98358900 L
 H-HC-0.018600(PDBName=2HD1,ResName=ILE,ResNum=369_A)  0    5.73524700   -9.85479900   -9.11072100 L
 H-HC-0.018600(PDBName=3HD1,ResName=ILE,ResNum=369_A)  0    6.56857500   -8.40840400   -9.73624500 L
 H-H1-0.086900(PDBName=HA,ResName=ILE,ResNum=369_A)  0    5.69685400   -6.47295000   -5.78896900 L
 H-H-0.271900(PDBName=H,ResName=ILE,ResNum=369_A)    0    4.40149300   -8.88654400   -4.66809600 L
 H-HC--0.012200(PDBName=1HB,ResName=ASP,ResNum=370_A)  0    3.55907700   -2.96270600   -4.64267800 L
 H-HC--0.012200(PDBName=2HB,ResName=ASP,ResNum=370_A)  0    1.95492900   -2.70890000   -3.96297000 L
 H-H1-0.088000(PDBName=HA,ResName=ASP,ResNum=370_A)  0    1.78913400   -5.32215500   -4.11039700 L
 H-H-0.293600(PDBName=H,ResName=ASP,ResNum=370_A)    0    4.35065800   -4.83769600   -5.40922100 L
 H-HC-0.060300(PDBName=1HB,ResName=ALA,ResNum=371_A)  0   -1.78643700   -4.64482300   -6.97133500 L
 H-HC-0.060300(PDBName=2HB,ResName=ALA,ResNum=371_A)  0   -2.57849000   -3.12741000   -7.39610400 L
 H-HC-0.060300(PDBName=3HB,ResName=ALA,ResNum=371_A)  0   -2.28433800   -3.50215200   -5.68804700 L
 H-H1-0.082300(PDBName=HA,ResName=ALA,ResNum=371_A)  0   -0.09324800   -3.12765000   -7.77936800 L
 H-H-0.271900(PDBName=H,ResName=ALA,ResNum=371_A)    0    0.36318400   -2.96105800   -4.87640800 L
 H-HC--0.017300(PDBName=1HB,ResName=GLU,ResNum=372_A)  0    0.30028200    0.98508000   -9.65472500 L
 H-HC--0.017300(PDBName=2HB,ResName=GLU,ResNum=372_A)  0   -0.07833800    2.44076500   -8.74614300 L
 H-HC--0.042500(PDBName=1HG,ResName=GLU,ResNum=372_A)  0    1.28073300    1.19381000   -6.80682300 L
 H-HC--0.042500(PDBName=2HG,ResName=GLU,ResNum=372_A)  0    2.05003500    2.17524900   -8.03862200 L
 H-H1-0.110500(PDBName=HA,ResName=GLU,ResNum=372_A)  0   -1.19294800    1.15846100   -7.00623500 L
 H-H-0.293600(PDBName=H,ResName=GLU,ResNum=372_A)    0   -0.91820300   -1.31572100   -8.65697300 L
 H-HC--0.017300(PDBName=1HB,ResName=GLU,ResNum=373_A)  0   -2.42657200    1.91552400  -12.49391900 L
 H-HC--0.017300(PDBName=2HB,ResName=GLU,ResNum=373_A)  0   -4.02749500    1.39200300  -12.97090500 L
 H-HC--0.042500(PDBName=1HG,ResName=GLU,ResNum=373_A)  0   -3.32043100   -0.92802300  -13.13739800 L
 H-HC--0.042500(PDBName=2HG,ResName=GLU,ResNum=373_A)  0   -2.33274400    0.11678300  -14.14718400 L
 H-H1-0.110500(PDBName=HA,ResName=GLU,ResNum=373_A)  0   -4.08403400    1.84273000  -10.65024100 L
 H-H-0.293600(PDBName=H,ResName=GLU,ResNum=373_A)    0   -1.47585400    0.63011100  -10.53858000 L
 H-HC--0.029700(PDBName=HB,ResName=VAL,ResNum=402_A)  0   -1.62363900   -6.22689900   -5.41988700 L
 H-HC-0.079100(PDBName=1HG1,ResName=VAL,ResNum=402_A)  0   -3.06027700   -6.12465300   -2.73176700 L
 H-HC-0.079100(PDBName=2HG1,ResName=VAL,ResNum=402_A)  0   -2.41393700   -4.73062900   -3.61448900 L
 H-HC-0.079100(PDBName=3HG1,ResName=VAL,ResNum=402_A)  0   -3.73636200   -5.64427300   -4.30684300 L
 H-HC-0.079100(PDBName=1HG2,ResName=VAL,ResNum=402_A)  0   -0.57410800   -7.02624800   -2.68642000 L
 H-HC-0.079100(PDBName=2HG2,ResName=VAL,ResNum=402_A)  0    0.30293400   -6.98135300   -4.22766900 L
 H-HC-0.079100(PDBName=3HG2,ResName=VAL,ResNum=402_A)  0   -0.26302400   -5.47826600   -3.50098900 L
 H-H1-0.096900(PDBName=HA,ResName=VAL,ResNum=402_A)  0   -2.64305700   -8.47870200   -3.64636900 L
 H-H-0.271900(PDBName=H,ResName=VAL,ResNum=402_A)    0   -0.93023900   -8.79147600   -6.06723200 L
 H-HC-0.018700(PDBName=HB,ResName=ILE,ResNum=403_A)  0   -7.60135000   -8.61654100   -6.80718200 L
 H-HC-0.088200(PDBName=1HG2,ResName=ILE,ResNum=403_A)  0   -6.52894600  -10.52604200   -7.79631400 L
 H-HC-0.088200(PDBName=2HG2,ResName=ILE,ResNum=403_A)  0   -5.04054000  -10.25328200   -6.86169400 L
 H-HC-0.088200(PDBName=3HG2,ResName=ILE,ResNum=403_A)  0   -5.52545100   -9.11640300   -8.13117100 L
 H-HC-0.023600(PDBName=1HG1,ResName=ILE,ResNum=403_A)  0   -6.22312100  -10.14376400   -4.54937500 L
 H-HC-0.023600(PDBName=2HG1,ResName=ILE,ResNum=403_A)  0   -7.72576800   -9.21968500   -4.44707700 L
 H-HC-0.018600(PDBName=1HD1,ResName=ILE,ResNum=403_A)  0   -8.28421800  -11.53993000   -4.54864100 L
 H-HC-0.018600(PDBName=2HD1,ResName=ILE,ResNum=403_A)  0   -7.32644500  -11.77962000   -6.01600800 L
 H-HC-0.018600(PDBName=3HD1,ResName=ILE,ResNum=403_A)  0   -8.79650100  -10.77144100   -6.06498300 L
 H-H1-0.086900(PDBName=HA,ResName=ILE,ResNum=403_A)  0   -5.55562700   -7.21295800   -6.83856700 L
 H-H-0.271900(PDBName=H,ResName=ILE,ResNum=403_A)    0   -4.80619300   -7.88213100   -4.08008900 L
 H-HC-0.017100(PDBName=1HB,ResName=GLN,ResNum=404_A)  0   -7.66235900   -3.42541900   -7.37045200 L
 H-HC-0.017100(PDBName=2HB,ResName=GLN,ResNum=404_A)  0   -8.50741800   -2.45930200   -6.15757800 L
 H-HC-0.035200(PDBName=1HG,ResName=GLN,ResNum=404_A)  0   -5.59944100   -3.27921000   -5.81474400 L
 H-HC-0.035200(PDBName=2HG,ResName=GLN,ResNum=404_A)  0   -6.50702800   -2.06988400   -4.89752800 L
 H-H-0.425100(PDBName=1HE2,ResName=GLN,ResNum=404_A)  0   -4.29590300   -0.97223600   -5.75978800 L
 H-H-0.425100(PDBName=2HE2,ResName=GLN,ResNum=404_A)  0   -4.35396000   -0.28401000   -7.37558900 L
 H-H1-0.085000(PDBName=HA,ResName=GLN,ResNum=404_A)  0   -7.92912600   -4.27368200   -4.45814200 L
 H-H-0.271900(PDBName=H,ResName=GLN,ResNum=404_A)    0   -6.74246900   -5.47873400   -6.87559400 L
 H-HC-0.060300(PDBName=1HB,ResName=ALA,ResNum=405_A)  0  -11.90985600   -5.46703600   -2.79883000 L
 H-HC-0.060300(PDBName=2HB,ResName=ALA,ResNum=405_A)  0  -13.48151800   -5.26513800   -3.60040400 L
 H-HC-0.060300(PDBName=3HB,ResName=ALA,ResNum=405_A)  0  -12.46781000   -3.84409100   -3.29149000 L
 H-H1-0.082300(PDBName=HA,ResName=ALA,ResNum=405_A)  0  -11.86930700   -6.13898400   -5.20140100 L
 H-H-0.271900(PDBName=H,ResName=ALA,ResNum=405_A)    0  -10.00369500   -4.46347000   -3.92032400 L
 H-HC-0.029500(PDBName=1HB,ResName=TYR,ResNum=406_A)  0  -13.45220500   -0.62736400   -5.91872700 L
 H-HC-0.029500(PDBName=2HB,ResName=TYR,ResNum=406_A)  0  -13.27832000   -0.08964800   -7.57357000 L
 H-HA-0.169900(PDBName=HD2,ResName=TYR,ResNum=406_A)  0  -11.93688700    0.25947400   -4.34701600 L
 H-HA-0.169900(PDBName=HD1,ResName=TYR,ResNum=406_A)  0  -10.71594500   -0.06400200   -8.48586900 L
 H-HA-0.165600(PDBName=HE2,ResName=TYR,ResNum=406_A)  0   -9.78717800    1.36120300   -3.81647900 L
 H-HA-0.165600(PDBName=HE1,ResName=TYR,ResNum=406_A)  0   -8.55607000    0.96318600   -7.92820700 L
 H-HO-0.399200(PDBName=HH,ResName=TYR,ResNum=406_A)  0   -7.23853300    1.77331000   -6.32331500 L
 H-H1-0.087600(PDBName=HA,ResName=TYR,ResNum=406_A)  0  -13.79576500   -2.45601400   -7.42100900 L
 H-H-0.271900(PDBName=H,ResName=TYR,ResNum=406_A)    0  -11.48876700   -2.60514500   -5.58410200 L
 H-HC-0.032700(PDBName=1HB,ResName=ARG,ResNum=431_A)  0   -1.24182900   -9.28610100   -0.51370600 L
 H-HC-0.032700(PDBName=2HB,ResName=ARG,ResNum=431_A)  0   -2.05118600   -8.19217300   -1.62095400 L
 H-HC-0.028500(PDBName=1HG,ResName=ARG,ResNum=431_A)  0   -2.16091900   -8.29536100    1.38000400 L
 H-HC-0.028500(PDBName=2HG,ResName=ARG,ResNum=431_A)  0   -3.49810000   -7.57737700    0.49607200 L
 H-H1-0.068700(PDBName=1HD,ResName=ARG,ResNum=431_A)  0   -1.91203300   -6.02124700   -0.63961400 L
 H-H1-0.068700(PDBName=2HD,ResName=ARG,ResNum=431_A)  0   -2.05205500   -5.80192300    1.10357000 L
 H-H-0.345600(PDBName=HE,ResName=ARG,ResNum=431_A)   0    0.12319900   -7.32203700    1.13584700 L
 H-H-0.447800(PDBName=1HH1,ResName=ARG,ResNum=431_A)  0    1.33139900   -4.61323400   -1.44983400 L
 H-H-0.447800(PDBName=2HH1,ResName=ARG,ResNum=431_A)  0   -0.38625200   -4.57345900   -1.12564900 L
 H-H-0.447800(PDBName=1HH2,ResName=ARG,ResNum=431_A)  0    2.36176100   -6.87538700    0.71387500 L
 H-H-0.447800(PDBName=2HH2,ResName=ARG,ResNum=431_A)  0    2.62639700   -5.67082600   -0.52973800 L
 H-H1-0.156000(PDBName=HA,ResName=ARG,ResNum=431_A)  0   -3.54923000  -10.23803400    0.05493000 L
 H-H-0.274700(PDBName=H,ResName=ARG,ResNum=431_A)    0   -2.07138100  -10.63298300   -2.43810300 L
 H-HC-0.045700(PDBName=1HB,ResName=LEU,ResNum=432_A)  0   -8.07055800  -10.97823000   -1.84601300 L
 H-HC-0.045700(PDBName=2HB,ResName=LEU,ResNum=432_A)  0   -8.01347000  -10.58581600   -0.12564400 L
 H-HC--0.036100(PDBName=HG,ResName=LEU,ResNum=432_A)  0   -9.71763300   -8.81285200   -0.44537400 L
 H-HC-0.100000(PDBName=1HD1,ResName=LEU,ResNum=432_A)  0   -9.85138800   -9.80945100   -3.32795000 L
 H-HC-0.100000(PDBName=2HD1,ResName=LEU,ResNum=432_A)  0  -10.99804200   -8.69396700   -2.55795900 L
 H-HC-0.100000(PDBName=3HD1,ResName=LEU,ResNum=432_A)  0   -9.33210700   -8.18850000   -2.80774600 L
 H-HC-0.100000(PDBName=1HD2,ResName=LEU,ResNum=432_A)  0  -10.38860800  -11.10846500    0.13845800 L
 H-HC-0.100000(PDBName=2HD2,ResName=LEU,ResNum=432_A)  0  -10.52167400  -11.51679400   -1.58857300 L
 H-HC-0.100000(PDBName=3HD2,ResName=LEU,ResNum=432_A)  0  -11.61044800  -10.31175700   -0.86529200 L
 H-H1-0.092200(PDBName=HA,ResName=LEU,ResNum=432_A)  0   -7.12183900   -8.81504900   -2.42848200 L
 H-H-0.271900(PDBName=H,ResName=LEU,ResNum=432_A)    0   -5.68335100  -10.68415400   -0.78589000 L
 H-HC--0.029700(PDBName=HB,ResName=VAL,ResNum=433_A)  0   -6.60034700   -3.54632700   -0.29292900 L
 H-HC-0.079100(PDBName=1HG2,ResName=VAL,ResNum=433_A)  0   -6.61570200   -3.93546100   -2.72169500 L
 H-HC-0.079100(PDBName=2HG2,ResName=VAL,ResNum=433_A)  0   -5.58701500   -5.37036200   -2.51104400 L
 H-HC-0.079100(PDBName=3HG2,ResName=VAL,ResNum=433_A)  0   -4.96843800   -3.75965100   -2.12274000 L
 H-HC-0.079100(PDBName=1HG1,ResName=VAL,ResNum=433_A)  0   -5.55534300   -5.03867800    1.24444500 L
 H-HC-0.079100(PDBName=2HG1,ResName=VAL,ResNum=433_A)  0   -5.02634200   -6.11489400   -0.07497500 L
 H-HC-0.079100(PDBName=3HG1,ResName=VAL,ResNum=433_A)  0   -4.33498300   -4.49453600    0.07269800 L
 H-H1-0.096900(PDBName=HA,ResName=VAL,ResNum=433_A)  0   -7.85285500   -5.53865100    0.53563900 L
 H-H-0.271900(PDBName=H,ResName=VAL,ResNum=433_A)    0   -7.50840700   -6.76326600   -2.15579100 L
 H-HC-0.036200(PDBName=1HB,ResName=LYS,ResNum=434_A)  0  -10.45440600   -1.35663000    0.44754300 L
 H-HC-0.036200(PDBName=2HB,ResName=LYS,ResNum=434_A)  0  -11.75589800   -1.29641800   -0.76182900 L
 H-HC-0.010300(PDBName=1HG,ResName=LYS,ResNum=434_A)  0  -11.28527300   -3.39908100    1.38600100 L
 H-HC-0.010300(PDBName=2HG,ResName=LYS,ResNum=434_A)  0  -12.33693200   -3.71123100   -0.00506800 L
 H-HC-0.062100(PDBName=1HD,ResName=LYS,ResNum=434_A)  0  -12.71843300   -1.40248800    1.91974000 L
 H-HC-0.062100(PDBName=2HD,ResName=LYS,ResNum=434_A)  0  -13.78135000   -1.84571400    0.58256600 L
 H-HP-0.113500(PDBName=1HE,ResName=LYS,ResNum=434_A)  0  -13.93067900   -4.16418800    1.78002500 L
 H-HP-0.113500(PDBName=2HE,ResName=LYS,ResNum=434_A)  0  -14.87314300   -2.79437700    2.40359400 L
 H-H-0.340000(PDBName=1HZ,ResName=LYS,ResNum=434_A)  0  -13.55933700   -4.04386400    4.16433700 L
 H-H-0.340000(PDBName=2HZ,ResName=LYS,ResNum=434_A)  0  -12.18775500   -3.36694300    3.53282500 L
 H-H-0.340000(PDBName=3HZ,ResName=LYS,ResNum=434_A)  0  -13.32088900   -2.44722300    4.13772200 L
 H-H1-0.142600(PDBName=HA,ResName=LYS,ResNum=434_A)  0  -10.93300900   -3.31823300   -1.81164900 L
 H-H-0.274700(PDBName=H,ResName=LYS,ResNum=434_A)    0   -8.99306800   -3.44648500    0.39935200 L
 H-H1-0.069800(PDBName=1HA,ResName=GLY,ResNum=435_A)  0   -6.75210500   -0.88938000   -2.64470700 L
 H-H1-0.069800(PDBName=2HA,ResName=GLY,ResNum=435_A)  0   -7.98886400   -0.24479200   -3.70339700 L
 H-H-0.271900(PDBName=H,ResName=GLY,ResNum=435_A)    0   -8.70311800   -0.65810700   -0.84184300 L
 H-HC-0.060300(PDBName=1HB,ResName=ALA,ResNum=436_A)  0   -3.63701800    1.62987100   -1.28677700 L
 H-HC-0.060300(PDBName=2HB,ResName=ALA,ResNum=436_A)  0   -3.38073200    3.37213800   -1.42870300 L
 H-HC-0.060300(PDBName=3HB,ResName=ALA,ResNum=436_A)  0   -3.47414500    2.37029300   -2.89389900 L
 H-H1-0.082300(PDBName=HA,ResName=ALA,ResNum=436_A)  0   -5.72558800    2.87639800   -0.90373500 L
 H-H-0.271900(PDBName=H,ResName=ALA,ResNum=436_A)    0   -5.39971000    0.83422600   -2.90331500 L
 H-HC-0.029500(PDBName=1HB,ResName=TYR,ResNum=437_A)  0   -6.60177100    3.90032900   -6.51778400 L
 H-HC-0.029500(PDBName=2HB,ResName=TYR,ResNum=437_A)  0   -6.27343300    5.59094300   -6.79208800 L
 H-HA-0.169900(PDBName=HD2,ResName=TYR,ResNum=437_A)  0   -4.08683400    6.39112600   -7.01745800 L
 H-HA-0.169900(PDBName=HD1,ResName=TYR,ResNum=437_A)  0   -4.76042400    2.49071600   -5.29977000 L
 H-HA-0.165600(PDBName=HE2,ResName=TYR,ResNum=437_A)  0   -1.63384400    5.91595600   -7.08785200 L
 H-HA-0.165600(PDBName=HE1,ResName=TYR,ResNum=437_A)  0   -2.34093600    2.07477400   -5.27034200 L
 H-HO-0.399200(PDBName=HH,ResName=TYR,ResNum=437_A)  0   -0.26858700    2.96723500   -5.62262400 L
 H-H1-0.087600(PDBName=HA,ResName=TYR,ResNum=437_A)  0   -6.15497000    5.98713000   -4.36708300 L
 H-H-0.271900(PDBName=H,ResName=TYR,ResNum=437_A)    0   -6.79669400    3.07006700   -4.10330300 L
 H-HC-0.033900(PDBName=1HB,ResName=TRP,ResNum=438_A)  0  -11.22997100    3.42537600   -3.63439600 L
 H-HC-0.033900(PDBName=2HB,ResName=TRP,ResNum=438_A)  0  -10.74980900    4.32584200   -2.19964500 L
 H-H4-0.206200(PDBName=HD1,ResName=TRP,ResNum=438_A)  0  -13.55558400    4.30851000   -4.83656700 L
 H-H-0.341200(PDBName=HE1,ResName=TRP,ResNum=438_A)  0  -15.73287100    5.18767900   -3.77739600 L
 H-HA-0.170000(PDBName=HE3,ResName=TRP,ResNum=438_A)  0  -11.78865800    5.51778100   -0.17938300 L
 H-HA-0.144700(PDBName=HZ3,ResName=TRP,ResNum=438_A)  0  -13.29926400    6.49085500    1.52151000 L
 H-HA-0.157200(PDBName=HZ2,ResName=TRP,ResNum=438_A)  0  -16.57040200    6.34487100   -1.28194300 L
 H-HA-0.141700(PDBName=HH2,ResName=TRP,ResNum=438_A)  0  -15.68846000    6.91383000    0.98638200 L
 H-H1-0.112300(PDBName=HA,ResName=TRP,ResNum=438_A)  0  -10.88360000    5.34868500   -5.04589200 L
 H-H-0.271900(PDBName=H,ResName=TRP,ResNum=438_A)    0   -8.72446300    4.38851500   -3.35309300 L
 H-HC-0.060300(PDBName=1HB,ResName=ALA,ResNum=485_A)  0   -3.24246600   -7.55686600    3.12742400 L
 H-HC-0.060300(PDBName=2HB,ResName=ALA,ResNum=485_A)  0   -3.35477000   -6.00275900    3.97827200 L
 H-HC-0.060300(PDBName=3HB,ResName=ALA,ResNum=485_A)  0   -4.14677700   -6.21650900    2.41218500 L
 H-H1-0.082300(PDBName=HA,ResName=ALA,ResNum=485_A)  0   -4.83659700   -7.66702800    4.99485700 L
 H-H-0.271900(PDBName=H,ResName=ALA,ResNum=485_A)    0   -6.43837900   -7.99729200    2.54254100 L
 H-H1-0.004300(PDBName=HB,ResName=THR,ResNum=486_A)  0   -8.61487500   -5.47496900    5.74663300 L
 H-HC-0.064200(PDBName=1HG2,ResName=THR,ResNum=486_A)  0   -7.37024100   -6.83950700    7.39747300 L
 H-HC-0.064200(PDBName=2HG2,ResName=THR,ResNum=486_A)  0   -8.95659200   -6.34307500    8.01212900 L
 H-HC-0.064200(PDBName=3HG2,ResName=THR,ResNum=486_A)  0   -7.49529200   -5.51769800    8.58231100 L
 H-HO-0.410200(PDBName=HG1,ResName=THR,ResNum=486_A)  0   -9.00292100   -3.27206000    6.35857800 L
 H-H1-0.100700(PDBName=HA,ResName=THR,ResNum=486_A)  0   -6.98595100   -3.72328500    5.24486600 L
 H-H-0.271900(PDBName=H,ResName=THR,ResNum=486_A)    0   -5.16207700   -5.79331300    6.14446500 L
 H-HC-0.036700(PDBName=1HB,ResName=HIS,ResNum=487_A)  0   -6.59298400    0.35823600    9.37843400 L
 H-HC-0.036700(PDBName=2HB,ResName=HIS,ResNum=487_A)  0   -7.56903500   -0.04811700    7.96439900 L
 H-H4-0.186200(PDBName=HD2,ResName=HIS,ResNum=487_A)  0   -6.80542800    1.39729800    5.94952100 L
 H-H-0.333900(PDBName=HE2,ResName=HIS,ResNum=487_A)  0   -4.48521300    2.46471600    5.22423900 L
 H-H5-0.143500(PDBName=HE1,ResName=HIS,ResNum=487_A)  0   -2.67602400    1.83915000    6.86971200 L
 H-H1-0.136000(PDBName=HA,ResName=HIS,ResNum=487_A)  0   -5.17616200   -1.68878300    8.85704900 L
 H-H-0.271900(PDBName=H,ResName=HIS,ResNum=487_A)    0   -7.22936600   -2.02378200    6.75560300 L
 H-HC-0.017100(PDBName=1HB,ResName=GLN,ResNum=511_A)  0    0.17896900   -7.80499900    4.82305100 L
 H-HC-0.017100(PDBName=2HB,ResName=GLN,ResNum=511_A)  0   -1.41130800   -7.54053800    4.18394300 L
 H-HC-0.035200(PDBName=1HG,ResName=GLN,ResNum=511_A)  0   -0.22935800  -10.32331800    4.58685500 L
 H-HC-0.035200(PDBName=2HG,ResName=GLN,ResNum=511_A)  0   -1.75649500   -9.93337400    3.79290500 L
 H-H-0.425100(PDBName=1HE2,ResName=GLN,ResNum=511_A)  0   -0.77725400  -11.28387600    2.01526000 L
 H-H-0.425100(PDBName=2HE2,ResName=GLN,ResNum=511_A)  0    0.27126200  -10.42686500    0.88238600 L
 H-H1-0.085000(PDBName=HA,ResName=GLN,ResNum=511_A)  0   -0.57184400   -8.63731200    6.85555600 L
 H-H-0.271900(PDBName=H,ResName=GLN,ResNum=511_A)    0   -3.35724100   -9.16740800    5.96469700 L
 H-H1-0.111200(PDBName=1HB,ResName=CYS,ResNum=512_A)  0   -2.75007000   -5.94031500    9.51148500 L
 H-H1-0.111200(PDBName=2HB,ResName=CYS,ResNum=512_A)  0   -2.18741500   -4.33552900    9.99311700 L
 H-HS-0.193300(PDBName=HG,ResName=CYS,ResNum=512_A)  0    0.35619800   -4.98781200   10.16521800 L
 H-H1-0.112400(PDBName=HA,ResName=CYS,ResNum=512_A)  0   -2.45804900   -4.57275000    7.53904200 L
 H-H-0.271900(PDBName=H,ResName=CYS,ResNum=512_A)    0   -0.15555800   -6.45227800    7.44124000 L
 H-HC-0.045700(PDBName=1HB,ResName=LEU,ResNum=513_A)  0   -1.04822300    0.41931700    7.59253000 L
 H-HC-0.045700(PDBName=2HB,ResName=LEU,ResNum=513_A)  0   -1.60916100   -0.68216900    6.35210800 L
 H-HC--0.036100(PDBName=HG,ResName=LEU,ResNum=513_A)  0    1.17123200    0.53616000    6.20473700 L
 H-HC-0.100000(PDBName=1HD1,ResName=LEU,ResNum=513_A)  0   -1.37066000    1.67193200    4.95698400 L
 H-HC-0.100000(PDBName=2HD1,ResName=LEU,ResNum=513_A)  0    0.28757600    2.26005600    4.72418500 L
 H-HC-0.100000(PDBName=3HD1,ResName=LEU,ResNum=513_A)  0   -0.46954300    2.39259100    6.31711900 L
 H-HC-0.100000(PDBName=1HD2,ResName=LEU,ResNum=513_A)  0    0.69346600   -1.38598500    4.70590200 L
 H-HC-0.100000(PDBName=2HD2,ResName=LEU,ResNum=513_A)  0   -0.75668100   -0.56104000    4.09827200 L
 H-HC-0.100000(PDBName=3HD2,ResName=LEU,ResNum=513_A)  0    0.84920400    0.11004600    3.78209000 L
 H-H1-0.092200(PDBName=HA,ResName=LEU,ResNum=513_A)  0    0.86021600   -1.78233300    6.98926400 L
 H-H-0.271900(PDBName=H,ResName=LEU,ResNum=513_A)    0   -1.87804400   -2.38167900    7.86892900 L
 H-HC-0.036700(PDBName=1HB,ResName=HIS,ResNum=514_A)  0    4.30348600    0.00637000    9.79744300 L
 H-HC-0.036700(PDBName=2HB,ResName=HIS,ResNum=514_A)  0    3.81968900    1.09240200    8.49792200 L
 H-H4-0.186200(PDBName=HD2,ResName=HIS,ResNum=514_A)  0    4.93912600    3.30153300    8.61806600 L
 H-H-0.333900(PDBName=HE2,ResName=HIS,ResNum=514_A)  0    5.51649200    5.00199800   10.57056700 L
 H-H5-0.143500(PDBName=HE1,ResName=HIS,ResNum=514_A)  0    5.02121800    3.93141400   12.83999100 L
 H-H1-0.136000(PDBName=HA,ResName=HIS,ResNum=514_A)  0    2.18426300    0.17104200   10.87973900 L
 H-H-0.271900(PDBName=H,ResName=HIS,ResNum=514_A)    0    2.27999800   -0.38288600    8.01852900 L
 H-H1-0.069800(PDBName=1HA,ResName=GLY,ResNum=515_A)  0    1.27640800    4.58575700   11.86667100 L
 H-H1-0.069800(PDBName=2HA,ResName=GLY,ResNum=515_A)  0    0.73026000    4.51876800   10.19626400 L
 H-H-0.271900(PDBName=H,ResName=GLY,ResNum=515_A)    0    2.23238300    2.48802200   11.61131300 L
 H-HC-0.024100(PDBName=1HB,ResName=MET,ResNum=516_A)  0   -3.30602200    2.61404400    9.39292400 L
 H-HC-0.024100(PDBName=2HB,ResName=MET,ResNum=516_A)  0   -4.68413200    2.32096300   10.47283100 L
 H-H1-0.044000(PDBName=1HG,ResName=MET,ResNum=516_A)  0   -3.09275200    4.89810200   10.49728500 L
 H-H1-0.044000(PDBName=2HG,ResName=MET,ResNum=516_A)  0   -4.65317100    4.58206100   11.25654800 L
 H-H1-0.068400(PDBName=1HE,ResName=MET,ResNum=516_A)  0   -6.95948700    4.20052200    9.77468400 L
 H-H1-0.068400(PDBName=2HE,ResName=MET,ResNum=516_A)  0   -6.15060100    2.94512900    8.80760500 L
 H-H1-0.068400(PDBName=3HE,ResName=MET,ResNum=516_A)  0   -6.98014200    4.28231900    7.99788800 L
 H-H1-0.088000(PDBName=HA,ResName=MET,ResNum=516_A)  0   -3.04816100    2.89518100   12.38836100 L
 H-H-0.271900(PDBName=H,ResName=MET,ResNum=516_A)    0   -0.91864500    2.24363100   10.38540500 L
 H-HC-0.032700(PDBName=1HB,ResName=ARG,ResNum=538_A)  0    2.52503200  -10.89013400    5.73067000 L
 H-HC-0.032700(PDBName=2HB,ResName=ARG,ResNum=538_A)  0    1.65959600   -9.38480800    5.43572600 L
 H-HC-0.028500(PDBName=1HG,ResName=ARG,ResNum=538_A)  0    4.55657700  -10.01030100    5.14695300 L
 H-HC-0.028500(PDBName=2HG,ResName=ARG,ResNum=538_A)  0    4.21105000   -8.45249900    5.89396400 L
 H-H1-0.068700(PDBName=1HD,ResName=ARG,ResNum=538_A)  0    4.46582100   -7.94614900    3.66221000 L
 H-H1-0.068700(PDBName=2HD,ResName=ARG,ResNum=538_A)  0    2.74339200   -7.85942400    3.96811000 L
 H-H-0.345600(PDBName=HE,ResName=ARG,ResNum=538_A)   0    2.40013000   -9.50292200    2.43212100 L
 H-H-0.447800(PDBName=1HH1,ResName=ARG,ResNum=538_A)  0    6.15563400  -10.23010200    1.43185900 L
 H-H-0.447800(PDBName=2HH1,ResName=ARG,ResNum=538_A)  0    5.91571800   -9.46159800    2.99127000 L
 H-H-0.447800(PDBName=1HH2,ResName=ARG,ResNum=538_A)  0    4.63467800  -10.85213700    0.21412700 L
 H-H-0.447800(PDBName=2HH2,ResName=ARG,ResNum=538_A)  0    2.92987900  -10.58508800    0.53840800 L
 H-H1-0.156000(PDBName=HA,ResName=ARG,ResNum=538_A)  0    3.46303500   -9.83722600    7.83463300 L
 H-H-0.274700(PDBName=H,ResName=ARG,ResNum=538_A)    0    0.62584500  -10.59691100    7.56810600 L
 H-HC-0.018700(PDBName=HB,ResName=ILE,ResNum=539_A)  0    4.91926700   -6.39941600   10.34926600 L
 H-HC-0.088200(PDBName=1HG2,ResName=ILE,ResNum=539_A)  0    4.67764500   -4.23970200   11.59945500 L
 H-HC-0.088200(PDBName=2HG2,ResName=ILE,ResNum=539_A)  0    4.85030800   -3.96959400    9.87908000 L
 H-HC-0.088200(PDBName=3HG2,ResName=ILE,ResNum=539_A)  0    3.24343400   -3.85065400   10.63040900 L
 H-HC-0.023600(PDBName=1HG1,ResName=ILE,ResNum=539_A)  0    2.81140000   -7.51393400   11.28129300 L
 H-HC-0.023600(PDBName=2HG1,ResName=ILE,ResNum=539_A)  0    2.21241100   -5.90758200   11.68203700 L
 H-HC-0.018600(PDBName=1HD1,ResName=ILE,ResNum=539_A)  0    3.25417000   -7.12922400   13.59271800 L
 H-HC-0.018600(PDBName=2HD1,ResName=ILE,ResNum=539_A)  0    4.80651300   -7.13167100   12.73335300 L
 H-HC-0.018600(PDBName=3HD1,ResName=ILE,ResNum=539_A)  0    4.07415800   -5.59756300   13.26755400 L
 H-H1-0.086900(PDBName=HA,ResName=ILE,ResNum=539_A)  0    2.26604400   -5.63547800    9.07141900 L
 H-H-0.271900(PDBName=H,ResName=ILE,ResNum=539_A)    0    3.48526400   -8.22204300    9.34123700 L
 H-HC-0.029500(PDBName=1HB,ResName=TYR,ResNum=540_A)  0    2.65584100   -4.39670000    4.97102500 L
 H-HC-0.029500(PDBName=2HB,ResName=TYR,ResNum=540_A)  0    2.31205300   -2.75050200    5.44153900 L
 H-HA-0.169900(PDBName=HD1,ResName=TYR,ResNum=540_A)  0    2.68917600   -4.56109500    2.67909100 L
 H-HA-0.169900(PDBName=HD2,ResName=TYR,ResNum=540_A)  0    4.62960000   -1.14583000    4.49773100 L
 H-HA-0.165600(PDBName=HE1,ResName=TYR,ResNum=540_A)  0    3.47201000   -3.77070000    0.44371500 L
 H-HA-0.165600(PDBName=HE2,ResName=TYR,ResNum=540_A)  0    5.45884800   -0.45361200    2.24861700 L
 H-HO-0.399200(PDBName=HH,ResName=TYR,ResNum=540_A)  0    4.61390700   -2.16541800   -0.74556700 L
 H-H1-0.087600(PDBName=HA,ResName=TYR,ResNum=540_A)  0    5.00878700   -4.07039800    5.87364700 L
 H-H-0.271900(PDBName=H,ResName=TYR,ResNum=540_A)    0    2.60787800   -4.06242200    7.65516100 L
 H-HC-0.060300(PDBName=1HB,ResName=ALA,ResNum=541_A)  0    7.67124200   -1.98518900    8.94450300 L
 H-HC-0.060300(PDBName=2HB,ResName=ALA,ResNum=541_A)  0    7.35490300   -0.32302200    9.48833900 L
 H-HC-0.060300(PDBName=3HB,ResName=ALA,ResNum=541_A)  0    6.06025600   -1.53768100    9.54130500 L
 H-H1-0.082300(PDBName=HA,ResName=ALA,ResNum=541_A)  0    5.77102100    0.00586800    7.64992200 L
 H-H-0.271900(PDBName=H,ResName=ALA,ResNum=541_A)    0    6.52377300   -2.65586100    6.53500100 L
 H-HC-0.025300(PDBName=1HB,ResName=PRO,ResNum=542_A)  0    8.34301400    2.32242300    3.17035300 L
 H-HC-0.025300(PDBName=2HB,ResName=PRO,ResNum=542_A)  0    8.08070100    3.39968400    4.57903100 L
 H-HC-0.021300(PDBName=1HG,ResName=PRO,ResNum=542_A)  0    6.25115300    1.31498400    3.41400000 L
 H-HC-0.021300(PDBName=2HG,ResName=PRO,ResNum=542_A)  0    5.83913300    2.93543000    4.05304000 L
 H-H1-0.039100(PDBName=1HD,ResName=PRO,ResNum=542_A)  0    5.42526700    0.71290000    5.53088900 L
 H-H1-0.039100(PDBName=2HD,ResName=PRO,ResNum=542_A)  0    6.05901200    2.19706600    6.30291600 L
 H-H1-0.064100(PDBName=HA,ResName=PRO,ResNum=542_A)  0    9.02095500    0.56889700    4.47213500 L
 H-H1-0.004300(PDBName=HB,ResName=THR,ResNum=548_A)  0   10.64500100    5.44548900   -2.63445300 L
 H-HC-0.064200(PDBName=1HG2,ResName=THR,ResNum=548_A)  0   12.88042300    5.29372900   -3.55911900 L
 H-HC-0.064200(PDBName=2HG2,ResName=THR,ResNum=548_A)  0   11.93742500    6.49970000   -4.45045400 L
 H-HC-0.064200(PDBName=3HG2,ResName=THR,ResNum=548_A)  0   13.16641300    7.02251000   -3.27059300 L
 H-HO-0.410200(PDBName=HG1,ResName=THR,ResNum=548_A)  0   12.09144800    4.99842000   -1.08332400 L
 H-H1-0.100700(PDBName=HA,ResName=THR,ResNum=548_A)  0   10.25471200    7.85489200   -3.27877100 L
 H-H-0.271900(PDBName=H,ResName=THR,ResNum=548_A)    0   12.41009700    8.33101600   -1.54457700 L
 H-HC-0.045700(PDBName=1HB,ResName=LEU,ResNum=549_A)  0    9.30726300    7.40617900    2.30355400 L
 H-HC-0.045700(PDBName=2HB,ResName=LEU,ResNum=549_A)  0    8.92887800    9.11269600    2.10624300 L
 H-HC--0.036100(PDBName=HG,ResName=LEU,ResNum=549_A)  0    6.71365100    8.79337700    3.06387800 L
 H-HC-0.100000(PDBName=1HD1,ResName=LEU,ResNum=549_A)  0    7.44017000    5.84040900    3.35206300 L
 H-HC-0.100000(PDBName=2HD1,ResName=LEU,ResNum=549_A)  0    6.01487700    6.62869900    4.05470000 L
 H-HC-0.100000(PDBName=3HD1,ResName=LEU,ResNum=549_A)  0    6.16658900    6.49408700    2.30596400 L
 H-HC-0.100000(PDBName=1HD2,ResName=LEU,ResNum=549_A)  0    8.60584800    9.17385900    4.57516900 L
 H-HC-0.100000(PDBName=2HD2,ResName=LEU,ResNum=549_A)  0    8.85093500    7.41817500    4.72383900 L
 H-HC-0.100000(PDBName=3HD2,ResName=LEU,ResNum=549_A)  0    7.36089300    8.16757300    5.33656900 L
 H-H1-0.092200(PDBName=HA,ResName=LEU,ResNum=549_A)  0    7.60311300    6.83382500    0.58926600 L
 H-H-0.271900(PDBName=H,ResName=LEU,ResNum=549_A)    0   10.03360200    8.33677400    0.07747000 L
 H-HC-0.045700(PDBName=1HB,ResName=LEU,ResNum=550_A)  0    7.14963800   11.23903500   -2.89189600 L
 H-HC-0.045700(PDBName=2HB,ResName=LEU,ResNum=550_A)  0    7.88202600   12.18030600   -1.59824400 L
 H-HC--0.036100(PDBName=HG,ResName=LEU,ResNum=550_A)  0    5.15931700   12.72191100   -2.87833200 L
 H-HC-0.100000(PDBName=1HD1,ResName=LEU,ResNum=550_A)  0    6.68724700   14.28603400   -0.74969900 L
 H-HC-0.100000(PDBName=2HD1,ResName=LEU,ResNum=550_A)  0    5.12041900   13.46468200   -0.53989400 L
 H-HC-0.100000(PDBName=3HD1,ResName=LEU,ResNum=550_A)  0    5.24037700   14.85970400   -1.61178500 L
 H-HC-0.100000(PDBName=1HD2,ResName=LEU,ResNum=550_A)  0    7.08529900   13.23061000   -4.32738100 L
 H-HC-0.100000(PDBName=2HD2,ResName=LEU,ResNum=550_A)  0    6.26015700   14.70626500   -3.80089600 L
 H-HC-0.100000(PDBName=3HD2,ResName=LEU,ResNum=550_A)  0    7.79922000   14.22988300   -3.04257200 L
 H-H1-0.092200(PDBName=HA,ResName=LEU,ResNum=550_A)  0    6.16597000   11.49232700   -0.03246200 L
 H-H-0.271900(PDBName=H,ResName=LEU,ResNum=550_A)    0    8.09723700    9.82755600   -1.05335900 L
 H-HC-0.060300(PDBName=1HB,ResName=ALA,ResNum=551_A)  0    3.95180800    9.64519400   -5.07196400 L
 H-HC-0.060300(PDBName=2HB,ResName=ALA,ResNum=551_A)  0    4.04401400    8.00108000   -4.40416300 L
 H-HC-0.060300(PDBName=3HB,ResName=ALA,ResNum=551_A)  0    2.47417100    8.69783800   -4.83762900 L
 H-H1-0.082300(PDBName=HA,ResName=ALA,ResNum=551_A)  0    2.68633900   10.38541400   -3.08084300 L
 H-H-0.271900(PDBName=H,ResName=ALA,ResNum=551_A)    0    5.44225300    9.70110900   -3.08632000 L
 H-HC-0.029500(PDBName=1HB,ResName=TYR,ResNum=552_A)  0    4.45492300    5.21961000   -1.09780500 L
 H-HC-0.029500(PDBName=2HB,ResName=TYR,ResNum=552_A)  0    4.87454000    6.23621700    0.26435800 L
 H-HA-0.169900(PDBName=HD1,ResName=TYR,ResNum=552_A)  0    3.95888800    2.97513800   -0.74578500 L
 H-HA-0.169900(PDBName=HD2,ResName=TYR,ResNum=552_A)  0    3.57627300    5.75354600    2.53839800 L
 H-HA-0.165600(PDBName=HE1,ResName=TYR,ResNum=552_A)  0    3.65890500    1.08976200    0.81456000 L
 H-HA-0.165600(PDBName=HE2,ResName=TYR,ResNum=552_A)  0    3.11756800    3.87668500    4.06680200 L
 H-HO-0.399200(PDBName=HH,ResName=TYR,ResNum=552_A)  0    3.24580200    0.48731200    2.96420200 L
 H-H1-0.087600(PDBName=HA,ResName=TYR,ResNum=552_A)  0    2.09865300    5.96036700   -0.93138700 L
 H-H-0.271900(PDBName=H,ResName=TYR,ResNum=552_A)    0    4.28176600    7.44483600   -1.88470800 L
 H-HC-0.045700(PDBName=1HB,ResName=LEU,ResNum=553_A)  0    4.53897600    9.30254100    3.04820700 L
 H-HC-0.045700(PDBName=2HB,ResName=LEU,ResNum=553_A)  0    3.95217000   10.64402100    2.09016700 L
 H-HC--0.036100(PDBName=HG,ResName=LEU,ResNum=553_A)  0    4.47169100   11.16511400    4.44367700 L
 H-HC-0.100000(PDBName=1HD1,ResName=LEU,ResNum=553_A)  0    2.78281400   12.52205200    3.17497500 L
 H-HC-0.100000(PDBName=2HD1,ResName=LEU,ResNum=553_A)  0    1.50488400   11.61139600    4.01131700 L
 H-HC-0.100000(PDBName=3HD1,ResName=LEU,ResNum=553_A)  0    2.64605800   12.58606100    4.94099700 L
 H-HC-0.100000(PDBName=1HD2,ResName=LEU,ResNum=553_A)  0    3.74068400    9.03494000    5.46077400 L
 H-HC-0.100000(PDBName=2HD2,ResName=LEU,ResNum=553_A)  0    3.07039900   10.46360300    6.28129300 L
 H-HC-0.100000(PDBName=3HD2,ResName=LEU,ResNum=553_A)  0    2.04179100    9.50891500    5.19386200 L
 H-H1-0.092200(PDBName=HA,ResName=LEU,ResNum=553_A)  0    2.24583100    8.37783200    3.21935800 L
 H-H-0.271900(PDBName=H,ResName=LEU,ResNum=553_A)    0    3.90162600    8.46109900    0.88082600 L
 H-HC--0.029700(PDBName=HB,ResName=VAL,ResNum=554_A)  0    0.97211500   11.30182900   -1.64151100 L
 H-HC-0.079100(PDBName=1HG1,ResName=VAL,ResNum=554_A)  0   -1.24680400   13.29979500   -1.00384500 L
 H-HC-0.079100(PDBName=2HG1,ResName=VAL,ResNum=554_A)  0   -1.38855500   11.84036800   -2.01209600 L
 H-HC-0.079100(PDBName=3HG1,ResName=VAL,ResNum=554_A)  0   -0.38660000   13.17783200   -2.55872700 L
 H-HC-0.079100(PDBName=1HG2,ResName=VAL,ResNum=554_A)  0    2.37459300   12.78633900   -0.18777200 L
 H-HC-0.079100(PDBName=2HG2,ResName=VAL,ResNum=554_A)  0    1.80004400   13.60318500   -1.64406800 L
 H-HC-0.079100(PDBName=3HG2,ResName=VAL,ResNum=554_A)  0    1.01813900   13.92257900   -0.07853400 L
 H-H1-0.096900(PDBName=HA,ResName=VAL,ResNum=554_A)  0   -0.10296500   12.08276100    1.07734600 L
 H-H-0.271900(PDBName=H,ResName=VAL,ResNum=554_A)    0    2.15555100   10.53433600    0.35624900 L
 H-HC-0.032700(PDBName=1HB,ResName=ARG,ResNum=555_A)  0   -0.87988500    6.57291000   -0.51144400 L
 H-HC-0.032700(PDBName=2HB,ResName=ARG,ResNum=555_A)  0   -2.59479100    6.20154700   -0.74076800 L
 H-HC-0.028500(PDBName=1HG,ResName=ARG,ResNum=555_A)  0   -0.81601800    7.63986800   -2.73549600 L
 H-HC-0.028500(PDBName=2HG,ResName=ARG,ResNum=555_A)  0   -2.55765800    7.45194500   -2.91396100 L
 H-H1-0.068700(PDBName=1HD,ResName=ARG,ResNum=555_A)  0   -2.34696700    5.00555100   -2.88944600 H
 H-H1-0.068700(PDBName=2HD,ResName=ARG,ResNum=555_A)  0   -1.47244000    5.74642200   -4.21205500 H
 H-H-0.345600(PDBName=HE,ResName=ARG,ResNum=555_A)   0   -0.35554700    4.13629100   -2.03110800 H
 H-H-0.447800(PDBName=1HH1,ResName=ARG,ResNum=555_A)  0    1.98777900    6.17317400   -4.50967600 H
 H-H-0.447800(PDBName=2HH1,ResName=ARG,ResNum=555_A)  0    0.39795400    6.73334700   -4.40468000 H
 H-H-0.447800(PDBName=1HH2,ResName=ARG,ResNum=555_A)  0    1.75080800    3.42339500   -2.53734300 H
 H-H-0.447800(PDBName=2HH2,ResName=ARG,ResNum=555_A)  0    2.84030500    4.58545300   -3.32157300 H
 H-H1-0.156000(PDBName=HA,ResName=ARG,ResNum=555_A)  0   -2.92056700    8.76014700   -1.04935300 L
 H-H-0.274700(PDBName=H,ResName=ARG,ResNum=555_A)    0   -0.13839700    8.91813500   -0.63820500 L
 H-HC-0.032700(PDBName=1HB,ResName=ARG,ResNum=556_A)  0   -2.05535700    7.48925900    5.42825500 L
 H-HC-0.032700(PDBName=2HB,ResName=ARG,ResNum=556_A)  0   -1.24112300    8.78460200    4.57985900 L
 H-HC-0.028500(PDBName=1HG,ResName=ARG,ResNum=556_A)  0    0.34105400    7.08450400    4.81482300 L
 H-HC-0.028500(PDBName=2HG,ResName=ARG,ResNum=556_A)  0   -0.08912200    7.07558800    3.13920300 L
 H-H1-0.068700(PDBName=1HD,ResName=ARG,ResNum=556_A)  0    0.23838900    4.81074600    4.19953000 H
 H-H1-0.068700(PDBName=2HD,ResName=ARG,ResNum=556_A)  0   -1.18529800    5.12662200    5.19035400 H
 H-H-0.345600(PDBName=HE,ResName=ARG,ResNum=556_A)   0   -2.52933200    4.52440100    3.45824700 H
 H-H-0.447800(PDBName=1HH1,ResName=ARG,ResNum=556_A)  0    0.33837100    3.88105600    0.76872400 H
 H-H-0.447800(PDBName=2HH1,ResName=ARG,ResNum=556_A)  0    0.59353500    5.20163700    1.83079200 H
 H-H-0.447800(PDBName=1HH2,ResName=ARG,ResNum=556_A)  0   -1.63174600    2.97640100    0.50171000 H
 H-H-0.447800(PDBName=2HH2,ResName=ARG,ResNum=556_A)  0   -2.91739300    3.26145200    1.69145000 H
 H-H1-0.156000(PDBName=HA,ResName=ARG,ResNum=556_A)  0   -3.32077600    6.88810100    3.47942200 L
 H-H-0.274700(PDBName=H,ResName=ARG,ResNum=556_A)    0   -1.24286900    8.10717100    1.93569600 L
 H-HC-0.045700(PDBName=1HB,ResName=LEU,ResNum=557_A)  0   -3.85305700   12.46844400    1.80332400 L
 H-HC-0.045700(PDBName=2HB,ResName=LEU,ResNum=557_A)  0   -4.44064800   13.43329600    3.14575400 L
 H-HC--0.036100(PDBName=HG,ResName=LEU,ResNum=557_A)  0   -1.73029900   12.01391400    3.08929900 L
 H-HC-0.100000(PDBName=1HD2,ResName=LEU,ResNum=557_A)  0   -1.22529900   13.41661900    5.06098800 L
 H-HC-0.100000(PDBName=2HD2,ResName=LEU,ResNum=557_A)  0   -2.54405800   12.28757500    5.38882700 L
 H-HC-0.100000(PDBName=3HD2,ResName=LEU,ResNum=557_A)  0   -2.90714300   14.00100400    5.07771000 L
 H-HC-0.100000(PDBName=1HD1,ResName=LEU,ResNum=557_A)  0   -0.79535300   14.25374100    2.81878800 L
 H-HC-0.100000(PDBName=2HD1,ResName=LEU,ResNum=557_A)  0   -1.88842800   13.87033600    1.47785100 L
 H-HC-0.100000(PDBName=3HD1,ResName=LEU,ResNum=557_A)  0   -2.43158000   14.95739900    2.77485900 L
 H-H1-0.092200(PDBName=HA,ResName=LEU,ResNum=557_A)  0   -4.53666900   11.46990000    4.58876100 L
 H-H-0.271900(PDBName=H,ResName=LEU,ResNum=557_A)    0   -2.81046900   10.25308800    2.64688000 L
 H-HC-0.045700(PDBName=1HB,ResName=LEU,ResNum=558_A)  0   -6.73615000    9.17712600   -0.30427600 L
 H-HC-0.045700(PDBName=2HB,ResName=LEU,ResNum=558_A)  0   -8.42405000    9.66128300   -0.33462500 L
 H-HC--0.036100(PDBName=HG,ResName=LEU,ResNum=558_A)  0   -6.07094500   11.59215200   -0.08897200 L
 H-HC-0.100000(PDBName=1HD1,ResName=LEU,ResNum=558_A)  0   -6.15863400   10.50874200   -2.28257700 L
 H-HC-0.100000(PDBName=2HD1,ResName=LEU,ResNum=558_A)  0   -6.63644500   12.20784600   -2.40190600 L
 H-HC-0.100000(PDBName=3HD1,ResName=LEU,ResNum=558_A)  0   -7.87696600   10.93280800   -2.44900500 L
 H-HC-0.100000(PDBName=1HD2,ResName=LEU,ResNum=558_A)  0   -9.05342500   12.09206000   -0.49868900 L
 H-HC-0.100000(PDBName=2HD2,ResName=LEU,ResNum=558_A)  0   -7.77441600   13.32567700   -0.58959500 L
 H-HC-0.100000(PDBName=3HD2,ResName=LEU,ResNum=558_A)  0   -8.10370800   12.51624500    0.94582800 L
 H-H1-0.092200(PDBName=HA,ResName=LEU,ResNum=558_A)  0   -8.23683200   10.50062000    1.97930600 L
 H-H-0.271900(PDBName=H,ResName=LEU,ResNum=558_A)    0   -5.38155900    9.58654100    1.82626300 L
 H-HC--0.017300(PDBName=1HB,ResName=GLU,ResNum=559_A)  0   -6.10879600    5.94367700    2.08243200 L
 H-HC--0.017300(PDBName=2HB,ResName=GLU,ResNum=559_A)  0   -5.36998700    6.16769000    3.66694400 L
 H-HC--0.042500(PDBName=1HG,ResName=GLU,ResNum=559_A)  0   -7.04384700    3.81235100    2.72461600 L
 H-HC--0.042500(PDBName=2HG,ResName=GLU,ResNum=559_A)  0   -6.54793800    4.03971600    4.41316800 L
 H-H1-0.110500(PDBName=HA,ResName=GLU,ResNum=559_A)  0   -8.36758500    6.04563100    3.21350200 L
 H-H-0.293600(PDBName=H,ResName=GLU,ResNum=559_A)    0   -6.68184400    8.49290900    3.60367400 L
 H-HC--0.109668(PDBName=1HB,ResName=PRO,ResNum=561_A)  0   -1.10418200   -0.47342500    0.77434500 H
 H-HC--0.109668(PDBName=2HB,ResName=PRO,ResNum=561_A)  0   -0.21457800    1.00874200    1.14780200 H
 H-HC-0.000420(PDBName=1HG,ResName=PRO,ResNum=561_A)  0    0.82215100   -1.47943800    1.74180500 H
 H-HC-0.000420(PDBName=2HG,ResName=PRO,ResNum=561_A)  0    1.87422600   -0.16558500    1.22686500 H
 H-H1-0.084893(PDBName=1HD,ResName=PRO,ResNum=561_A)  0    0.77298600   -2.45448200   -0.45779300 H
 H-H1-0.084893(PDBName=2HD,ResName=PRO,ResNum=561_A)  0    2.40815000   -1.76099500   -0.46191600 H
 H-H1--0.056179(PDBName=HA,ResName=PRO,ResNum=561_A)  0   -1.01191100    0.18495000   -1.44264100 H
 H-H-0.355650(PDBName=1H,ResName=PRO,ResNum=561_A)   0    0.57509000   -1.14459300   -2.23410300 H
 H-HC-0.112300(PDBName=1HH3,ResName=ACE,ResNum=258_A)  0    5.08687200    9.11969900   10.62706700 L
 H-HC-0.112300(PDBName=2HH3,ResName=ACE,ResNum=258_A)  0    4.82425600    9.67612100    8.95965100 L
 H-HC-0.112300(PDBName=3HH3,ResName=ACE,ResNum=258_A)  0    3.43297500    9.23150800    9.99065600 L
 H-H-0.271900(PDBName=H,ResName=NME,ResNum=260_A)    0    6.15231800    6.11832200    8.29312300 L
 H-H1-0.097600(PDBName=1HH3,ResName=NME,ResNum=260_A)  0    7.45617000    4.02074900    6.98855200 L
 H-H1-0.097600(PDBName=2HH3,ResName=NME,ResNum=260_A)  0    8.26861800    5.51024200    7.50022600 L
 H-H1-0.097600(PDBName=3HH3,ResName=NME,ResNum=260_A)  0    7.57398300    5.38942800    5.86697600 L
 H-HC-0.112300(PDBName=1HH3,ResName=ACE,ResNum=282_A)  0    6.57406000   -9.97387200    6.61665200 L
 H-HC-0.112300(PDBName=2HH3,ResName=ACE,ResNum=282_A)  0    6.05134700   -8.47624100    7.43228300 L
 H-HC-0.112300(PDBName=3HH3,ResName=ACE,ResNum=282_A)  0    7.77809700   -8.88474100    7.33291200 L
 H-H-0.271900(PDBName=H,ResName=NME,ResNum=290_A)    0    5.24485400    4.28153300   -9.80198000 L
 H-H1-0.097600(PDBName=1HH3,ResName=NME,ResNum=290_A)  0    4.60131800    6.01271900  -11.26221800 L
 H-H1-0.097600(PDBName=2HH3,ResName=NME,ResNum=290_A)  0    6.33778600    5.93169000  -11.64646200 L
 H-H1-0.097600(PDBName=3HH3,ResName=NME,ResNum=290_A)  0    5.74408500    7.11801000  -10.46046300 L
 H-HC-0.112300(PDBName=1HH3,ResName=ACE,ResNum=303_A)  0   15.48608800    3.49866400   -3.76981300 L
 H-HC-0.112300(PDBName=2HH3,ResName=ACE,ResNum=303_A)  0   13.95571000    2.96621400   -4.51739200 L
 H-HC-0.112300(PDBName=3HH3,ResName=ACE,ResNum=303_A)  0   14.09961200    3.04068700   -2.75461600 L
 H-H-0.271900(PDBName=H,ResName=NME,ResNum=305_A)    0   17.01278400   -0.44490300   -3.27883800 L
 H-H1-0.097600(PDBName=1HH3,ResName=NME,ResNum=305_A)  0   18.87567800   -2.34710300   -4.39734900 L
 H-H1-0.097600(PDBName=2HH3,ResName=NME,ResNum=305_A)  0   19.09027800   -0.76428100   -5.17015700 L
 H-H1-0.097600(PDBName=3HH3,ResName=NME,ResNum=305_A)  0   19.30025600   -0.92624300   -3.40915500 L
 H-HC-0.112300(PDBName=1HH3,ResName=ACE,ResNum=326_A)  0    9.16243000   -7.82817400    2.31754800 L
 H-HC-0.112300(PDBName=2HH3,ResName=ACE,ResNum=326_A)  0   10.34956600   -7.34706700    1.08232400 L
 H-HC-0.112300(PDBName=3HH3,ResName=ACE,ResNum=326_A)  0    9.69067500   -6.12793400    2.19330400 L
 H-H-0.271900(PDBName=H,ResName=NME,ResNum=332_A)    0    7.32419600    0.54102200   -9.99427500 L
 H-H1-0.097600(PDBName=1HH3,ResName=NME,ResNum=332_A)  0    9.23819100    1.31923900   -8.91493900 L
 H-H1-0.097600(PDBName=2HH3,ResName=NME,ResNum=332_A)  0    9.77766200    1.58258200  -10.59165200 L
 H-H1-0.097600(PDBName=3HH3,ResName=NME,ResNum=332_A)  0    9.02177900    2.91105800   -9.68407700 L
 H-HC-0.112300(PDBName=1HH3,ResName=ACE,ResNum=367_A)  0    8.82367200  -10.06768500    0.69286400 L
 H-HC-0.112300(PDBName=2HH3,ResName=ACE,ResNum=367_A)  0    9.46711300   -9.37943800   -0.81182000 L
 H-HC-0.112300(PDBName=3HH3,ResName=ACE,ResNum=367_A)  0    9.25045700  -11.14129600   -0.66018600 L
 H-H-0.271900(PDBName=H,ResName=NME,ResNum=374_A)    0   -6.03747800    0.91657200  -11.35468400 L
 H-H1-0.097600(PDBName=1HH3,ResName=NME,ResNum=374_A)  0   -7.19528000   -1.32857500  -11.91084200 L
 H-H1-0.097600(PDBName=2HH3,ResName=NME,ResNum=374_A)  0   -6.55924200   -1.84965400  -10.33753800 L
 H-H1-0.097600(PDBName=3HH3,ResName=NME,ResNum=374_A)  0   -7.74010700   -0.53563700  -10.40758000 L
 H-HC-0.112300(PDBName=1HH3,ResName=ACE,ResNum=401_A)  0    0.82285200  -11.44956100   -4.79855000 L
 H-HC-0.112300(PDBName=2HH3,ResName=ACE,ResNum=401_A)  0    1.65698500   -9.88357500   -4.92021100 L
 H-HC-0.112300(PDBName=3HH3,ResName=ACE,ResNum=401_A)  0    0.54521900  -10.39418300   -6.20653900 L
 H-H-0.271900(PDBName=H,ResName=NME,ResNum=407_A)    0  -10.73817500   -3.66500100   -7.86736700 L
 H-H1-0.097600(PDBName=1HH3,ResName=NME,ResNum=407_A)  0   -9.52786500   -4.19736000   -9.75696800 L
 H-H1-0.097600(PDBName=2HH3,ResName=NME,ResNum=407_A)  0  -10.77602900   -3.41901200  -10.76027400 L
 H-H1-0.097600(PDBName=3HH3,ResName=NME,ResNum=407_A)  0   -9.50227400   -2.43626100  -10.00231400 L
 H-HC-0.112300(PDBName=1HH3,ResName=ACE,ResNum=430_A)  0   -3.43237200  -13.87049700   -3.03909900 L
 H-HC-0.112300(PDBName=2HH3,ResName=ACE,ResNum=430_A)  0   -1.83745800  -13.09742400   -2.87659000 L
 H-HC-0.112300(PDBName=3HH3,ResName=ACE,ResNum=430_A)  0   -3.03385600  -12.45090900   -4.03185600 L
 H-H-0.271900(PDBName=H,ResName=NME,ResNum=439_A)    0  -10.03836000    6.39217700   -1.72335900 L
 H-H1-0.097600(PDBName=1HH3,ResName=NME,ResNum=439_A)  0  -11.75401500    8.68756000   -1.74190000 L
 H-H1-0.097600(PDBName=2HH3,ResName=NME,ResNum=439_A)  0  -10.08092300    9.18574300   -2.08751500 L
 H-H1-0.097600(PDBName=3HH3,ResName=NME,ResNum=439_A)  0  -10.46534100    8.34834700   -0.56382500 L
 H-HC-0.112300(PDBName=1HH3,ResName=ACE,ResNum=484_A)  0   -5.68072100  -10.61885800    1.48972300 L
 H-HC-0.112300(PDBName=2HH3,ResName=ACE,ResNum=484_A)  0   -7.19684800  -10.17420500    2.31250700 L
 H-HC-0.112300(PDBName=3HH3,ResName=ACE,ResNum=484_A)  0   -6.19531800  -11.50106100    2.94364500 L
 H-H-0.271900(PDBName=H,ResName=NME,ResNum=488_A)    0   -8.50464900   -2.83033200    8.68013600 L
 H-H1-0.097600(PDBName=1HH3,ResName=NME,ResNum=488_A)  0   -8.46625300   -4.02592200   11.27159400 L
 H-H1-0.097600(PDBName=2HH3,ResName=NME,ResNum=488_A)  0   -9.36359900   -2.49459300   11.35449500 L
 H-H1-0.097600(PDBName=3HH3,ResName=NME,ResNum=488_A)  0   -9.90268100   -3.78044100   10.24584900 L
 H-HC-0.112300(PDBName=1HH3,ResName=ACE,ResNum=510_A)  0   -3.18210900  -12.43308800    7.34504300 L
 H-HC-0.112300(PDBName=2HH3,ResName=ACE,ResNum=510_A)  0   -3.66056800  -11.88195000    5.72228200 L
 H-HC-0.112300(PDBName=3HH3,ResName=ACE,ResNum=510_A)  0   -4.26537700  -11.03320300    7.16624200 L
 H-H-0.271900(PDBName=H,ResName=NME,ResNum=517_A)    0   -3.27280500    0.45165500    9.80706100 L
 H-H1-0.097600(PDBName=1HH3,ResName=NME,ResNum=517_A)  0   -3.19476300   -1.86358300    9.87282300 L
 H-H1-0.097600(PDBName=2HH3,ResName=NME,ResNum=517_A)  0   -2.23214600   -1.74478100   11.36149100 L
 H-H1-0.097600(PDBName=3HH3,ResName=NME,ResNum=517_A)  0   -4.00472300   -1.68903800   11.45050600 L
 H-HC-0.112300(PDBName=1HH3,ResName=ACE,ResNum=537_A)  0    0.36572900  -11.34621000   11.03638200 L
 H-HC-0.112300(PDBName=2HH3,ResName=ACE,ResNum=537_A)  0    0.01683000  -12.08160600    9.45204200 L
 H-HC-0.112300(PDBName=3HH3,ResName=ACE,ResNum=537_A)  0   -0.66615800  -10.48881400    9.86984300 L
 H-H-0.271900(PDBName=H,ResName=NME,ResNum=543_A)    0   10.98743900    1.67002900    4.40695100 L
 H-H1-0.097600(PDBName=1HH3,ResName=NME,ResNum=543_A)  0   12.96908000    2.49701300    5.29562700 L
 H-H1-0.097600(PDBName=2HH3,ResName=NME,ResNum=543_A)  0   12.32747200    2.08546500    6.90593800 L
 H-H1-0.097600(PDBName=3HH3,ResName=NME,ResNum=543_A)  0   11.95611400    3.66409400    6.18142100 L
 H-HC-0.112300(PDBName=1HH3,ResName=ACE,ResNum=547_A)  0   12.65912800   10.44228500   -0.14354300 L
 H-HC-0.112300(PDBName=2HH3,ResName=ACE,ResNum=547_A)  0   13.03235900   10.85496200   -1.84164000 L
 H-HC-0.112300(PDBName=3HH3,ResName=ACE,ResNum=547_A)  0   11.84830200   11.81618400   -0.93055500 L
 H-H-0.271900(PDBName=H,ResName=NME,ResNum=560_A)    0   -6.01860600    7.64174800    5.41224800 L
 H-H1-0.097600(PDBName=1HH3,ResName=NME,ResNum=560_A)  0   -7.35500400    6.53210500    7.82447400 L
 H-H1-0.097600(PDBName=2HH3,ResName=NME,ResNum=560_A)  0   -5.86426600    7.50288200    7.77130500 L
 H-H1-0.097600(PDBName=3HH3,ResName=NME,ResNum=560_A)  0   -7.44923400    8.28043600    7.54892300 L
 H-H1-0.062491(PDBName=1H5B,ResName=FAD,ResNum=2001_A)  0  -11.01298400    1.61294500    3.83929100 L
 H-H1-0.062491(PDBName=2H5B,ResName=FAD,ResNum=2001_A)  0  -12.72890700    2.02370400    3.64643100 L
 H-H1-0.145019(PDBName=H4B,ResName=FAD,ResNum=2001_A)  0  -11.12819100    0.36478400    1.65049900 L
 H-H1--0.003672(PDBName=H3B,ResName=FAD,ResNum=2001_A)  0  -11.73156600    3.32485400    1.55876600 L
 H-HO-0.448277(PDBName=H3B,ResName=FAD,ResNum=2001_A)  0   -9.61558400    3.52296400    1.14714100 L
 H-H1-0.074745(PDBName=H2B,ResName=FAD,ResNum=2001_A)  0  -11.87076100    3.10793400   -0.79096800 L
 H-HO-0.436097(PDBName=H2B,ResName=FAD,ResNum=2001_A)  0   -9.87479800    1.78255900   -1.00767100 L
 H-H2-0.161538(PDBName=H1B,ResName=FAD,ResNum=2001_A)  0  -12.85284700    0.45923800   -0.72962700 L
 H-H5-0.183701(PDBName=H8A,ResName=FAD,ResNum=2001_A)  0  -14.92373700    2.92253900    1.30374700 L
 H-H-0.388134(PDBName=H6A,ResName=FAD,ResNum=2001_A)  0  -18.31661300    3.04419600   -3.93998400 L
 H-H5-0.038304(PDBName=H2A,ResName=FAD,ResNum=2001_A)  0  -14.70135800    1.00673300   -4.83861100 L
 H-HA-0.150093(PDBName=H6,ResName=FAD,ResNum=2001_A)  0   -0.18815900   -3.89922300    1.72972400 H
 H-HC-0.078425(PDBName=1H7M,ResName=FAD,ResNum=2001_A)  0    0.22434800   -4.62201200    3.94770600 H
 H-HC-0.078425(PDBName=2H7M,ResName=FAD,ResNum=2001_A)  0   -1.20611200   -5.01347600    4.90848100 H
 H-HC-0.078425(PDBName=3H7M,ResName=FAD,ResNum=2001_A)  0   -0.38117600   -3.47712600    5.14907900 H
 H-HC-0.024215(PDBName=1H8M,ResName=FAD,ResNum=2001_A)  0   -3.44227900   -4.13129100    5.43911300 H
 H-HC-0.024215(PDBName=2H8M,ResName=FAD,ResNum=2001_A)  0   -4.29868100   -2.60112600    5.19238600 H
 H-HC-0.024215(PDBName=3H8M,ResName=FAD,ResNum=2001_A)  0   -2.63275300   -2.61540300    5.78056600 H
 H-HA-0.212979(PDBName=H9,ResName=FAD,ResNum=2001_A)  0   -4.57528600   -2.03521000    3.02432500 H
 H-H1-0.035700(PDBName=1H1P,ResName=FAD,ResNum=2001_A)  0   -5.72341800   -1.88164800    1.45085900 H
 H-H1-0.035700(PDBName=2H1P,ResName=FAD,ResNum=2001_A)  0   -5.90071000   -1.41919600   -0.24892300 H
 H-H1-0.084163(PDBName=H2P,ResName=FAD,ResNum=2001_A)  0   -5.82635000    0.74354500    0.14628200 L
 H-HO-0.434731(PDBName=H2P,ResName=FAD,ResNum=2001_A)  0   -4.31624900    1.77008600    1.48767700 L
 H-H1-0.100613(PDBName=H3P,ResName=FAD,ResNum=2001_A)  0   -6.53046400    1.59097400    2.23225600 L
 H-HO-0.447402(PDBName=H3P,ResName=FAD,ResNum=2001_A)  0   -4.70550000    0.40825300    3.18788300 L
 H-H1-0.201643(PDBName=H4P,ResName=FAD,ResNum=2001_A)  0   -7.55555200   -1.26438300    2.19683300 L
 H-HO-0.439030(PDBName=H4P,ResName=FAD,ResNum=2001_A)  0   -8.82149800    1.04182700    1.09623200 L
 H-H1-0.066465(PDBName=1H5P,ResName=FAD,ResNum=2001_A)  0   -7.94392000    0.11030400    4.27984600 L
 H-H1-0.066465(PDBName=2H5P,ResName=FAD,ResNum=2001_A)  0   -8.93963800    1.18465500    3.29350800 L
 H-HW-0.417000(PDBName=1H,ResName=HOH,ResNum=2007_A)  0   -6.96211700    5.55444400   -1.38802100 L
 H-HW-0.417000(PDBName=2H,ResName=HOH,ResNum=2007_A)  0   -7.90689400    6.64765300   -1.83394600 L
 H-HW-0.417000(PDBName=1H,ResName=HOH,ResNum=2008_A)  0    2.80684000   -2.44080800   -8.03399900 L
 H-HW-0.417000(PDBName=2H,ResName=HOH,ResNum=2008_A)  0    2.44612900   -3.92725100   -7.98882900 L
 H-HW-0.417000(PDBName=1H,ResName=HOH,ResNum=2009_A)  0   -9.22145000   -3.42133900    2.98780700 L
 H-HW-0.417000(PDBName=2H,ResName=HOH,ResNum=2009_A)  0   -8.09411500   -4.43282400    2.82541400 L
 H-HW-0.417000(PDBName=1H,ResName=HOH,ResNum=2013_A)  0   -5.15242500    1.70658500   -7.86346900 L
 H-HW-0.417000(PDBName=2H,ResName=HOH,ResNum=2013_A)  0   -6.25861500    0.66500900   -7.91636900 L
 H-HW-0.417000(PDBName=1H,ResName=HOH,ResNum=2023_A)  0    1.29694200   -7.62329700   -6.59718800 L
 H-HW-0.417000(PDBName=2H,ResName=HOH,ResNum=2023_A)  0    0.41892300   -6.85684100   -7.54838800 L
 H-HW-0.417000(PDBName=1H,ResName=HOH,ResNum=2029_A)  0   -9.34245600    6.04878700    1.18524400 L
 H-HW-0.417000(PDBName=2H,ResName=HOH,ResNum=2029_A)  0   -8.80038900    5.28882300    0.00079500 L
 H-HW-0.417000(PDBName=1H,ResName=HOH,ResNum=2032_A)  0   -4.95006000    7.79852400   -0.81527400 L
 H-HW-0.417000(PDBName=2H,ResName=HOH,ResNum=2032_A)  0   -5.06661400    6.79739500   -1.95799600 L
 H-HW-0.417000(PDBName=1H,ResName=HOH,ResNum=2035_A)  0    4.70848400   -6.18129400    0.69257700 L
 H-HW-0.417000(PDBName=2H,ResName=HOH,ResNum=2035_A)  0    5.42334300   -7.43673700    1.07273100 L
 H-HW-0.417000(PDBName=1H,ResName=HOH,ResNum=2037_A)  0   -9.72391300    8.85173300   -4.86824600 L
 H-HW-0.417000(PDBName=2H,ResName=HOH,ResNum=2037_A)  0   -8.59384900    8.15307300   -5.57597100 L
 H-HW-0.417000(PDBName=1H,ResName=HOH,ResNum=2044_A)  0    6.72275200    6.51134900   -2.48562200 L
 H-HW-0.417000(PDBName=2H,ResName=HOH,ResNum=2044_A)  0    5.43237700    5.96639600   -3.11890300 L
 H-HW-0.417000(PDBName=1H,ResName=HOH,ResNum=2046_A)  0   -6.62962600    8.21219500   -2.71767600 L
 H-HW-0.417000(PDBName=2H,ResName=HOH,ResNum=2046_A)  0   -7.82317900    8.50312400   -3.64192500 L
 H-HW-0.417000(PDBName=1H,ResName=HOH,ResNum=2054_A)  0    0.40638400  -10.34446000   -1.46427100 L
 H-HW-0.417000(PDBName=2H,ResName=HOH,ResNum=2054_A)  0    1.89512700  -10.17278000   -1.40346200 L
 H-HW-0.417000(PDBName=1H,ResName=HOH,ResNum=2055_A)  0   -3.85012600    4.74080100    5.21137300 L
 H-HW-0.417000(PDBName=2H,ResName=HOH,ResNum=2055_A)  0   -4.30002700    5.21328700    6.59177400 L
 H-HW-0.417000(PDBName=1H,ResName=HOH,ResNum=2064_A)  0    6.19214500    2.41899500   -2.61026200 L
 H-HW-0.417000(PDBName=2H,ResName=HOH,ResNum=2064_A)  0    5.74180100    3.65438500   -3.40049600 L
 H-HW-0.417000(PDBName=1H,ResName=HOH,ResNum=2066_A)  0    6.50123400    8.11509100   -3.72890000 L
 H-HW-0.417000(PDBName=2H,ResName=HOH,ResNum=2066_A)  0    6.90310400    8.53255000   -5.13171000 L
 H-HW-0.417000(PDBName=1H,ResName=HOH,ResNum=2067_A)  0    0.42567800    9.45017900   -3.11005300 L
 H-HW-0.417000(PDBName=2H,ResName=HOH,ResNum=2067_A)  0   -0.07142000    9.25809200   -4.53589700 L
 H-HW-0.417000(PDBName=1H,ResName=HOH,ResNum=2071_A)  0    0.47153200    1.63384700   -3.71004900 L
 H-HW-0.417000(PDBName=2H,ResName=HOH,ResNum=2071_A)  0   -0.07226800    0.72996100   -4.83625900 L
 H-HW-0.417000(PDBName=1H,ResName=HOH,ResNum=2075_A)  0   -1.38076200   -2.46110000  -10.80594600 L
 H-HW-0.417000(PDBName=2H,ResName=HOH,ResNum=2075_A)  0   -2.65756400   -2.22684800  -10.02150300 L
 H-HW-0.417000(PDBName=1H,ResName=HOH,ResNum=2082_A)  0    2.00551300    5.81192400   -6.57231000 L
 H-HW-0.417000(PDBName=2H,ResName=HOH,ResNum=2082_A)  0    0.70463700    5.13657100   -6.97353000 L
 H-HW-0.417000(PDBName=1H,ResName=HOH,ResNum=2108_A)  0    2.36390200   -0.02818600  -10.94529800 L
 H-HW-0.417000(PDBName=2H,ResName=HOH,ResNum=2108_A)  0    1.22571300   -0.02640200  -11.96828400 L
 H-HW-0.417000(PDBName=1H,ResName=HOH,ResNum=2109_A)  0   -0.85983100    8.33402800   -6.41491400 L
 H-HW-0.417000(PDBName=2H,ResName=HOH,ResNum=2109_A)  0    0.27662000    7.33215400   -6.29941200 L
 H-HW-0.417000(PDBName=1H,ResName=HOH,ResNum=2124_A)  0    7.87340100   -1.07838300   -1.71172300 L
 H-HW-0.417000(PDBName=2H,ResName=HOH,ResNum=2124_A)  0    7.76799800   -0.77862100   -3.20795400 L
 H-HW-0.417000(PDBName=1H,ResName=HOH,ResNum=2128_A)  0    6.24333600    0.89675200   -0.75555000 L
 H-HW-0.417000(PDBName=2H,ResName=HOH,ResNum=2128_A)  0    6.15637300    0.10779500   -2.02765500 L
 H-HW-0.417000(PDBName=1H,ResName=HOH,ResNum=2135_A)  0    3.93394300    3.19233300    5.93556100 L
 H-HW-0.417000(PDBName=2H,ResName=HOH,ResNum=2135_A)  0    3.17339200    1.99673200    5.38744800 L
 H-HW-0.417000(PDBName=1H,ResName=HOH,ResNum=2153_A)  0   10.26400100   -1.74381100   -0.76252600 L
 H-HW-0.417000(PDBName=2H,ResName=HOH,ResNum=2153_A)  0   10.73408700   -3.02343900   -1.42495000 L
 H-H-0.306126(PDBName=HX1,ResName=FAD,ResNum=2001_A)  0   -2.03516100   -1.36980300   -4.31015700 H
 H-H-0.388134(PDBName=HX2,ResName=FAD,ResNum=2001_A)  0  -18.34620500    3.55679300   -2.22855800 L

 1 2 1.0 1122 1.0 1123 1.0 1124 1.0
 2 3 2.0 4 1.5
 3
 4 5 1.0 635 1.0
 5 6 1.0 8 1.0 634 1.0
 6 7 2.0 15 1.5
 7
 8 9 1.0 627 1.0 628 1.0
 9 10 1.5 11 1.5
 10 12 1.5 629 1.0
 11 13 1.5 630 1.0
 12 14 1.5 631 1.0
 13 14 1.5 632 1.0
 14 633 1.0
 15 16 1.0 1125 1.0
 16 1126 1.0 1127 1.0 1128 1.0
 17 18 1.0 1129 1.0 1130 1.0 1131 1.0
 18 19 2.0 20 1.5
 19
 20 21 1.0 640 1.0
 21 22 1.0 24 1.0 639 1.0
 22 23 2.0 26 1.5
 23
 24 25 1.0 636 1.0 637 1.0
 25 638 1.0
 26 27 1.0 649 1.0
 27 28 1.0 30 1.0 648 1.0
 28 29 2.0 38 1.5
 29
 30 31 1.0 641 1.0 642 1.0
 31 32 1.5 33 1.5
 32 34 1.5 643 1.0
 33 35 1.5 644 1.0
 34 36 1.5 645 1.0
 35 36 1.5 646 1.0
 36 37 1.0
 37 647 1.0
 38 39 1.0 653 1.0
 39 40 1.0 42 1.0 652 1.0
 40 41 2.0 46 1.5
 41
 42 43 1.0 650 1.0 651 1.0
 43 44 2.0 45 2.0
 44
 45
 46 47 1.0 662 1.0
 47 48 1.0 50 1.0 661 1.0
 48 49 2.0 54 1.5
 49
 50 51 1.0 654 1.0 655 1.0
 51 52 1.0 656 1.0 657 1.0
 52 53 1.0
 53 658 1.0 659 1.0 660 1.0
 54 55 1.0 673 1.0
 55 56 1.0 58 1.0 672 1.0
 56 57 2.0 62 1.5
 57
 58 59 1.0 663 1.0 664 1.0
 59 60 1.0 61 1.0 665 1.0
 60 669 1.0 670 1.0 671 1.0
 61 666 1.0 667 1.0 668 1.0
 62 63 1.0 676 1.0
 63 64 1.0 674 1.0 675 1.0
 64 65 2.0 66 1.5
 65
 66 67 1.0 682 1.0
 67 68 1.0 70 1.0 681 1.0
 68 69 2.0 75 1.5
 69
 70 71 1.0 677 1.0 678 1.0
 71 72 1.0 679 1.0 680 1.0
 72 73 2.0 74 2.0
 73
 74
 75 76 1.0 1132 1.0
 76 1133 1.0 1134 1.0 1135 1.0
 77 78 1.0 1136 1.0 1137 1.0 1138 1.0
 78 79 2.0 80 1.5
 79
 80 81 1.0 691 1.0
 81 82 1.0 84 1.0 690 1.0
 82 83 2.0 92 1.5
 83
 84 85 1.0 683 1.0 684 1.0
 85 86 1.5 87 1.5
 86 88 1.5 685 1.0
 87 89 1.5 686 1.0
 88 90 1.5 687 1.0
 89 90 1.5 688 1.0
 90 91 1.0
 91 689 1.0
 92 93 1.0 1139 1.0
 93 1140 1.0 1141 1.0 1142 1.0
 94 95 1.0 1143 1.0 1144 1.0 1145 1.0
 95 96 2.0 97 1.5
 96
 97 98 1.0 696 1.0
 98 99 1.0 101 1.0 695 1.0
 99 100 2.0 103 1.5
 100
 101 102 1.0 692 1.0 693 1.0
 102 694 1.0
 103 104 1.0 707 1.0
 104 105 1.0 107 1.0 706 1.0
 105 106 2.0 111 1.5
 106
 107 108 1.0 109 1.0 697 1.0
 108 110 1.0 701 1.0 702 1.0
 109 698 1.0 699 1.0 700 1.0
 110 703 1.0 704 1.0 705 1.0
 111 112 1.0 720 1.0
 112 113 1.0 115 1.0 719 1.0
 113 114 2.0 120 1.5
 114
 115 116 1.0 708 1.0 709 1.0
 116 117 1.0 710 1.0 711 1.0
 117 118 1.0 712 1.0 713 1.0
 118 119 1.0 714 1.0 715 1.0
 119 716 1.0 717 1.0
 120 121 1.0 731 1.0
 121 122 1.0 124 1.0 730 1.0
 122 123 2.0 128 1.5
 123
 124 125 1.0 721 1.0 722 1.0
 125 126 1.0 127 1.0 723 1.0
 126 724 1.0 725 1.0 726 1.0
 127 727 1.0 728 1.0 729 1.0
 128 129 1.0 736 1.0
 129 130 1.0 132 1.0 735 1.0
 130 131 2.0 134 1.5
 131
 132 133 1.0 732 1.0 733 1.0
 133 734 1.0
 134 135 1.0 1146 1.0
 135 1147 1.0 1148 1.0 1149 1.0
 136 137 1.0 1150 1.0 1151 1.0 1152 1.0
 137 138 2.0 139 1.5
 138
 139 140 1.0 742 1.0
 140 141 1.0 143 1.0 741 1.0
 141 142 2.0 147 1.5
 142
 143 144 1.0 737 1.0 738 1.0
 144 145 2.0 146 2.0
 145
 146 739 1.0 740 1.0
 147 148 1.0 753 1.0
 148 149 1.0 151 1.0 752 1.0
 149 150 2.0 155 1.5
 150
 151 152 1.0 153 1.0 743 1.0
 152 154 1.0 747 1.0 748 1.0
 153 744 1.0 745 1.0 746 1.0
 154 749 1.0 750 1.0 751 1.0
 155 156 1.0 757 1.0
 156 157 1.0 159 1.0 756 1.0
 157 158 2.0 163 1.5
 158
 159 160 1.0 754 1.0 755 1.0
 160 161 2.0 162 2.0
 161
 162
 163 164 1.0 762 1.0
 164 165 1.0 167 1.0 761 1.0
 165 166 2.0 168 1.5
 166
 167 758 1.0 759 1.0 760 1.0
 168 169 1.0 768 1.0
 169 170 1.0 172 1.0 767 1.0
 170 171 2.0 177 1.5
 171
 172 173 1.0 763 1.0 764 1.0
 173 174 1.0 765 1.0 766 1.0
 174 175 2.0 176 2.0
 175
 176
 177 178 1.0 774 1.0
 178 179 1.0 181 1.0 773 1.0
 179 180 2.0 186 1.5
 180
 181 182 1.0 769 1.0 770 1.0
 182 183 1.0 771 1.0 772 1.0
 183 184 2.0 185 2.0
 184
 185
 186 187 1.0 1153 1.0
 187 1154 1.0 1155 1.0 1156 1.0
 188 189 1.0 1157 1.0 1158 1.0 1159 1.0
 189 190 2.0 191 1.5
 190
 191 192 1.0 783 1.0
 192 193 1.0 195 1.0 782 1.0
 193 194 2.0 198 1.5
 194
 195 196 1.0 197 1.0 775 1.0
 196 776 1.0 777 1.0 778 1.0
 197 779 1.0 780 1.0 781 1.0
 198 199 1.0 794 1.0
 199 200 1.0 202 1.0 793 1.0
 200 201 2.0 206 1.5
 201
 202 203 1.0 204 1.0 784 1.0
 203 205 1.0 788 1.0 789 1.0
 204 785 1.0 786 1.0 787 1.0
 205 790 1.0 791 1.0 792 1.0
 206 207 1.0 802 1.0
 207 208 1.0 210 1.0 801 1.0
 208 209 2.0 215 1.5
 209
 210 211 1.0 795 1.0 796 1.0
 211 212 1.0 797 1.0 798 1.0
 212 213 2.0 214 2.0
 213
 214 799 1.0 800 1.0
 215 216 1.0 807 1.0
 216 217 1.0 219 1.0 806 1.0
 217 218 2.0 220 1.5
 218
 219 803 1.0 804 1.0 805 1.0
 220 221 1.0 816 1.0
 221 222 1.0 224 1.0 815 1.0
 222 223 2.0 232 1.5
 223
 224 225 1.0 808 1.0 809 1.0
 225 226 1.5 227 1.5
 226 228 1.5 811 1.0
 227 229 1.5 810 1.0
 228 230 1.5 813 1.0
 229 230 1.5 812 1.0
 230 231 1.0
 231 814 1.0
 232 233 1.0 1160 1.0
 233 1161 1.0 1162 1.0 1163 1.0
 234 235 1.0 1164 1.0 1165 1.0 1166 1.0
 235 236 2.0 237 1.5
 236
 237 238 1.0 829 1.0
 238 239 1.0 241 1.0 828 1.0
 239 240 2.0 248 1.5
 240
 241 242 1.0 817 1.0 818 1.0
 242 243 1.0 819 1.0 820 1.0
 243 244 1.0 821 1.0 822 1.0
 244 245 2.0 823 1.0
 245 246 2.0 247 2.0
 246 824 1.0 825 1.0
 247 826 1.0 827 1.0
 248 249 1.0 840 1.0
 249 250 1.0 252 1.0 839 1.0
 250 251 2.0 256 1.5
 251
 252 253 1.0 830 1.0 831 1.0
 253 254 1.0 255 1.0 832 1.0
 254 833 1.0 834 1.0 835 1.0
 255 836 1.0 837 1.0 838 1.0
 256 257 1.0 849 1.0
 257 258 1.0 260 1.0 848 1.0
 258 259 2.0 263 1.5
 259
 260 261 1.0 262 1.0 841 1.0
 261 845 1.0 846 1.0 847 1.0
 262 842 1.0 843 1.0 844 1.0
 263 264 1.0 862 1.0
 264 265 1.0 267 1.0 861 1.0
 265 266 2.0 272 1.5
 266
 267 268 1.0 850 1.0 851 1.0
 268 269 1.0 852 1.0 853 1.0
 269 270 1.0 854 1.0 855 1.0
 270 271 1.0 856 1.0 857 1.0
 271 858 1.0 859 1.0 860 1.0
 272 273 1.0 865 1.0
 273 274 1.0 863 1.0 864 1.0
 274 275 2.0 276 1.5
 275
 276 277 1.0 870 1.0
 277 278 1.0 280 1.0 869 1.0
 278 279 2.0 281 1.5
 279
 280 866 1.0 867 1.0 868 1.0
 281 282 1.0 879 1.0
 282 283 1.0 285 1.0 878 1.0
 283 284 2.0 293 1.5
 284
 285 286 1.0 871 1.0 872 1.0
 286 287 1.5 288 1.5
 287 289 1.5 874 1.0
 288 290 1.5 873 1.0
 289 291 1.5 876 1.0
 290 291 1.5 875 1.0
 291 292 1.0
 292 877 1.0
 293 294 1.0 889 1.0
 294 295 1.0 297 1.0 888 1.0
 295 296 2.0 307 1.5
 296
 297 298 1.0 880 1.0 881 1.0
 298 299 2.0 300 1.0
 299 301 1.5 882 1.0
 300 302 1.5 303 1.5
 301 302 1.5 883 1.0
 302 304 1.5
 303 305 1.5 884 1.0
 304 306 1.5 886 1.0
 305 306 1.5 885 1.0
 306 887 1.0
 307 308 1.0 1167 1.0
 308 1168 1.0 1169 1.0 1170 1.0
 309 310 1.0 1171 1.0 1172 1.0 1173 1.0
 310 311 2.0 312 1.5
 311
 312 313 1.0 894 1.0
 313 314 1.0 316 1.0 893 1.0
 314 315 2.0 317 1.5
 315
 316 890 1.0 891 1.0 892 1.0
 317 318 1.0 901 1.0
 318 319 1.0 321 1.0 900 1.0
 319 320 2.0 324 1.5
 320
 321 322 1.0 323 1.0 895 1.0
 322 899 1.0
 323 896 1.0 897 1.0 898 1.0
 324 325 1.0 908 1.0
 325 326 1.0 328 1.0 907 1.0
 326 327 2.0 334 1.5
 327
 328 329 1.0 902 1.0 903 1.0
 329 330 1.0 331 2.0
 330 332 1.5
 331 333 1.5 904 1.0
 332 333 1.5 906 1.0
 333 905 1.0
 334 335 1.0 1174 1.0
 335 1175 1.0 1176 1.0 1177 1.0
 336 337 1.0 1178 1.0 1179 1.0 1180 1.0
 337 338 2.0 339 1.5
 338
 339 340 1.0 916 1.0
 340 341 1.0 343 1.0 915 1.0
 341 342 2.0 348 1.5
 342
 343 344 1.0 909 1.0 910 1.0
 344 345 1.0 911 1.0 912 1.0
 345 346 2.0 347 2.0
 346
 347 913 1.0 914 1.0
 348 349 1.0 921 1.0
 349 350 1.0 352 1.0 920 1.0
 350 351 2.0 354 1.5
 351
 352 353 1.0 917 1.0 918 1.0
 353 919 1.0
 354 355 1.0 932 1.0
 355 356 1.0 358 1.0 931 1.0
 356 357 2.0 362 1.5
 357
 358 359 1.0 922 1.0 923 1.0
 359 360 1.0 361 1.0 924 1.0
 360 925 1.0 926 1.0 927 1.0
 361 928 1.0 929 1.0 930 1.0
 362 363 1.0 939 1.0
 363 364 1.0 366 1.0 938 1.0
 364 365 2.0 372 1.5
 365
 366 367 1.0 933 1.0 934 1.0
 367 368 1.0 369 2.0
 368 370 1.5
 369 371 1.5 935 1.0
 370 371 1.5 937 1.0
 371 936 1.0
 372 373 1.0 942 1.0
 373 374 1.0 940 1.0 941 1.0
 374 375 2.0 376 1.5
 375
 376 377 1.0 951 1.0
 377 378 1.0 380 1.0 950 1.0
 378 379 2.0 384 1.5
 379
 380 381 1.0 943 1.0 944 1.0
 381 382 1.0 945 1.0 946 1.0
 382 383 1.0
 383 947 1.0 948 1.0 949 1.0
 384 385 1.0 1181 1.0
 385 1182 1.0 1183 1.0 1184 1.0
 386 387 1.0 1185 1.0 1186 1.0 1187 1.0
 387 388 2.0 389 1.5
 388
 389 390 1.0 964 1.0
 390 391 1.0 393 1.0 963 1.0
 391 392 2.0 400 1.5
 392
 393 394 1.0 952 1.0 953 1.0
 394 395 1.0 954 1.0 955 1.0
 395 396 1.0 956 1.0 957 1.0
 396 397 2.0 958 1.0
 397 398 2.0 399 2.0
 398 959 1.0 960 1.0
 399 961 1.0 962 1.0
 400 401 1.0 975 1.0
 401 402 1.0 404 1.0 974 1.0
 402 403 2.0 408 1.5
 403
 404 405 1.0 406 1.0 965 1.0
 405 407 1.0 969 1.0 970 1.0
 406 966 1.0 967 1.0 968 1.0
 407 971 1.0 972 1.0 973 1.0
 408 409 1.0 984 1.0
 409 410 1.0 412 1.0 983 1.0
 410 411 2.0 420 1.5
 411
 412 413 1.0 976 1.0 977 1.0
 413 414 1.5 415 1.5
 414 416 1.5 978 1.0
 415 417 1.5 979 1.0
 416 418 1.5 980 1.0
 417 418 1.5 981 1.0
 418 419 1.0
 419 982 1.0
 420 421 1.0 989 1.0
 421 422 1.0 424 1.0 988 1.0
 422 423 2.0 425 1.5
 423
 424 985 1.0 986 1.0 987 1.0
 425 426 1.0 431 1.0
 426 427 1.0 429 1.0 996 1.0
 427 428 2.0 432 1.5
 428
 429 430 1.0 990 1.0 991 1.0
 430 431 1.0 992 1.0 993 1.0
 431 994 1.0 995 1.0
 432 433 1.0 1188 1.0
 433 1189 1.0 1190 1.0 1191 1.0
 434 435 1.0 1192 1.0 1193 1.0 1194 1.0
 435 436 2.0 437 1.5
 436
 437 438 1.0 1003 1.0
 438 439 1.0 441 1.0 1002 1.0
 439 440 2.0 444 1.5
 440
 441 442 1.0 443 1.0 997 1.0
 442 1001 1.0
 443 998 1.0 999 1.0 1000 1.0
 444 445 1.0 1014 1.0
 445 446 1.0 448 1.0 1013 1.0
 446 447 2.0 452 1.5
 447
 448 449 1.0 1004 1.0 1005 1.0
 449 450 1.0 451 1.0 1006 1.0
 450 1007 1.0 1008 1.0 1009 1.0
 451 1010 1.0 1011 1.0 1012 1.0
 452 453 1.0 1025 1.0
 453 454 1.0 456 1.0 1024 1.0
 454 455 2.0 460 1.5
 455
 456 457 1.0 1015 1.0 1016 1.0
 457 458 1.0 459 1.0 1017 1.0
 458 1018 1.0 1019 1.0 1020 1.0
 459 1021 1.0 1022 1.0 1023 1.0
 460 461 1.0 1030 1.0
 461 462 1.0 464 1.0 1029 1.0
 462 463 2.0 465 1.5
 463
 464 1026 1.0 1027 1.0 1028 1.0
 465 466 1.0 1039 1.0
 466 467 1.0 469 1.0 1038 1.0
 467 468 2.0 477 1.5
 468
 469 470 1.0 1031 1.0 1032 1.0
 470 471 1.5 472 1.5
 471 473 1.5 1033 1.0
 472 474 1.5 1034 1.0
 473 475 1.5 1035 1.0
 474 475 1.5 1036 1.0
 475 476 1.0
 476 1037 1.0
 477 478 1.0 1050 1.0
 478 479 1.0 481 1.0 1049 1.0
 479 480 2.0 485 1.5
 480
 481 482 1.0 1040 1.0 1041 1.0
 482 483 1.0 484 1.0 1042 1.0
 483 1043 1.0 1044 1.0 1045 1.0
 484 1046 1.0 1047 1.0 1048 1.0
 485 486 1.0 1059 1.0
 486 487 1.0 489 1.0 1058 1.0
 487 488 2.0 492 1.5
 488
 489 490 1.0 491 1.0 1051 1.0
 490 1052 1.0 1053 1.0 1054 1.0
 491 1055 1.0 1056 1.0 1057 1.0
 492 493 1.0 1072 1.0
 493 494 1.0 496 1.0 1071 1.0
 494 495 2.0 503 1.5
 495
 496 497 1.0 1060 1.0 1061 1.0
 497 498 1.0 1062 1.0 1063 1.0
 498 499 1.0 1064 1.0 1065 1.0
 499 500 1.5 1066 1.0
 500 501 1.5 502 1.5
 501 1067 1.0 1068 1.0
 502 1069 1.0 1070 1.0
 503 504 1.0 1085 1.0
 504 505 1.0 507 1.0 1084 1.0
 505 506 2.0 514 1.5
 506
 507 508 1.0 1073 1.0 1074 1.0
 508 509 1.0 1075 1.0 1076 1.0
 509 510 1.0 1077 1.0 1078 1.0
 510 511 1.5 1079 1.0
 511 512 1.5 513 1.5
 512 1080 1.0 1081 1.0
 513 1082 1.0 1083 1.0
 514 515 1.0 1096 1.0
 515 516 1.0 518 1.0 1095 1.0
 516 517 2.0 522 1.5
 517
 518 519 1.0 1086 1.0 1087 1.0
 519 520 1.0 521 1.0 1088 1.0
 520 1092 1.0 1093 1.0 1094 1.0
 521 1089 1.0 1090 1.0 1091 1.0
 522 523 1.0 1107 1.0
 523 524 1.0 526 1.0 1106 1.0
 524 525 2.0 530 1.5
 525
 526 527 1.0 1097 1.0 1098 1.0
 527 528 1.0 529 1.0 1099 1.0
 528 1100 1.0 1101 1.0 1102 1.0
 529 1103 1.0 1104 1.0 1105 1.0
 530 531 1.0 1113 1.0
 531 532 1.0 534 1.0 1112 1.0
 532 533 2.0 539 1.5
 533
 534 535 1.0 1108 1.0 1109 1.0
 535 536 1.0 1110 1.0 1111 1.0
 536 537 2.0 538 2.0
 537
 538
 539 540 1.0 1195 1.0
 540 1196 1.0 1197 1.0 1198 1.0
 541 542 1.0 547 1.0 1121 1.0
 542 543 1.0 545 1.0 1120 1.0
 543 544 2.0 548 2.0
 544
 545 546 1.0 1114 1.0 1115 1.0
 546 547 1.0 1116 1.0 1117 1.0
 547 1118 1.0 1119 1.0
 548
 549 550 2.0 551 2.0 552 1.5 601 1.5
 550
 551
 552 553 1.0
 553 554 1.0 1199 1.0 1200 1.0
 554 555 1.0 556 1.0 1201 1.0
 555 560 1.0
 556 557 1.0 558 1.0 1202 1.0
 557 1203 1.0
 558 559 1.0 560 1.0 1204 1.0
 559 1205 1.0
 560 561 1.0 1206 1.0
 561 562 1.5 570 1.5
 562 563 2.0 1207 1.0
 563 564 1.0
 564 565 1.5 570 2.0
 565 566 2.0 567 1.5
 566 1208 1.0 1279 1.0
 567 568 1.5
 568 569 1.5 1209 1.0
 569 570 1.5
 570
 571 572 1.5 588 2.0
 572 573 2.0 574 1.0
 573
 574 575 1.5 1278 1.0
 575 576 2.0 577 1.0
 576
 577 578 2.0 588 1.0
 578 579 1.5
 579 580 1.5 586 1.5
 580 581 2.0 1210 1.0
 581 582 1.0 583 1.5
 582 1211 1.0 1212 1.0 1213 1.0
 583 584 1.0 585 2.0
 584 1214 1.0 1215 1.0 1216 1.0
 585 586 1.5 1217 1.0
 586 587 1.0
 587 588 1.5 589 1.0
 588
 589 590 1.0 1218 1.0 1219 1.0
 590 591 1.0 592 1.0 1220 1.0
 591 1221 1.0
 592 593 1.0 594 1.0 1222 1.0
 593 1223 1.0
 594 595 1.0 596 1.0 1224 1.0
 595 1225 1.0
 596 597 1.0 1226 1.0 1227 1.0
 597 598 1.5
 598 599 2.0 600 2.0 601 1.5
 599
 600
 601
 602 1228 1.0 1229 1.0
 603 1230 1.0 1231 1.0
 604 1232 1.0 1233 1.0
 605 1234 1.0 1235 1.0
 606 1236 1.0 1237 1.0
 607 1238 1.0 1239 1.0
 608 1240 1.0 1241 1.0
 609 1242 1.0 1243 1.0
 610 1244 1.0 1245 1.0
 611 1246 1.0 1247 1.0
 612 1248 1.0 1249 1.0
 613 1250 1.0 1251 1.0
 614 1252 1.0 1253 1.0
 615 1254 1.0 1255 1.0
 616 1256 1.0 1257 1.0
 617 1258 1.0 1259 1.0
 618 1260 1.0 1261 1.0
 619 1262 1.0 1263 1.0
 620 1264 1.0 1265 1.0
 621 1266 1.0 1267 1.0
 622 1268 1.0 1269 1.0
 623 1270 1.0 1271 1.0
 624 1272 1.0 1273 1.0
 625 1274 1.0 1275 1.0
 626 1276 1.0 1277 1.0
 627
 628
 629
 630
 631
 632
 633
 634
 635
 636
 637
 638
 639
 640
 641
 642
 643
 644
 645
 646
 647
 648
 649
 650
 651
 652
 653
 654
 655
 656
 657
 658
 659
 660
 661
 662
 663
 664
 665
 666
 667
 668
 669
 670
 671
 672
 673
 674
 675
 676
 677
 678
 679
 680
 681
 682
 683
 684
 685
 686
 687
 688
 689
 690
 691
 692
 693
 694
 695
 696
 697
 698
 699
 700
 701
 702
 703
 704
 705
 706
 707
 708
 709
 710
 711
 712
 713
 714
 715
 716
 717
 718
 719
 720
 721
 722
 723
 724
 725
 726
 727
 728
 729
 730
 731
 732
 733
 734
 735
 736
 737
 738
 739
 740
 741
 742
 743
 744
 745
 746
 747
 748
 749
 750
 751
 752
 753
 754
 755
 756
 757
 758
 759
 760
 761
 762
 763
 764
 765
 766
 767
 768
 769
 770
 771
 772
 773
 774
 775
 776
 777
 778
 779
 780
 781
 782
 783
 784
 785
 786
 787
 788
 789
 790
 791
 792
 793
 794
 795
 796
 797
 798
 799
 800
 801
 802
 803
 804
 805
 806
 807
 808
 809
 810
 811
 812
 813
 814
 815
 816
 817
 818
 819
 820
 821
 822
 823
 824
 825
 826
 827
 828
 829
 830
 831
 832
 833
 834
 835
 836
 837
 838
 839
 840
 841
 842
 843
 844
 845
 846
 847
 848
 849
 850
 851
 852
 853
 854
 855
 856
 857
 858
 859
 860
 861
 862
 863
 864
 865
 866
 867
 868
 869
 870
 871
 872
 873
 874
 875
 876
 877
 878
 879
 880
 881
 882
 883
 884
 885
 886
 887
 888
 889
 890
 891
 892
 893
 894
 895
 896
 897
 898
 899
 900
 901
 902
 903
 904
 905
 906
 907
 908
 909
 910
 911
 912
 913
 914
 915
 916
 917
 918
 919
 920
 921
 922
 923
 924
 925
 926
 927
 928
 929
 930
 931
 932
 933
 934
 935
 936
 937
 938
 939
 940
 941
 942
 943
 944
 945
 946
 947
 948
 949
 950
 951
 952
 953
 954
 955
 956
 957
 958
 959
 960
 961
 962
 963
 964
 965
 966
 967
 968
 969
 970
 971
 972
 973
 974
 975
 976
 977
 978
 979
 980
 981
 982
 983
 984
 985
 986
 987
 988
 989
 990
 991
 992
 993
 994
 995
 996
 997
 998
 999
 1000
 1001
 1002
 1003
 1004
 1005
 1006
 1007
 1008
 1009
 1010
 1011
 1012
 1013
 1014
 1015
 1016
 1017
 1018
 1019
 1020
 1021
 1022
 1023
 1024
 1025
 1026
 1027
 1028
 1029
 1030
 1031
 1032
 1033
 1034
 1035
 1036
 1037
 1038
 1039
 1040
 1041
 1042
 1043
 1044
 1045
 1046
 1047
 1048
 1049
 1050
 1051
 1052
 1053
 1054
 1055
 1056
 1057
 1058
 1059
 1060
 1061
 1062
 1063
 1064
 1065
 1066
 1067
 1068
 1069
 1070
 1071
 1072
 1073
 1074
 1075
 1076
 1077
 1078
 1079
 1080
 1081
 1082
 1083
 1084
 1085
 1086
 1087
 1088
 1089
 1090
 1091
 1092
 1093
 1094
 1095
 1096
 1097
 1098
 1099
 1100
 1101
 1102
 1103
 1104
 1105
 1106
 1107
 1108
 1109
 1110
 1111
 1112
 1113
 1114
 1115
 1116
 1117
 1118
 1119
 1120
 1121
 1122
 1123
 1124
 1125
 1126
 1127
 1128
 1129
 1130
 1131
 1132
 1133
 1134
 1135
 1136
 1137
 1138
 1139
 1140
 1141
 1142
 1143
 1144
 1145
 1146
 1147
 1148
 1149
 1150
 1151
 1152
 1153
 1154
 1155
 1156
 1157
 1158
 1159
 1160
 1161
 1162
 1163
 1164
 1165
 1166
 1167
 1168
 1169
 1170
 1171
 1172
 1173
 1174
 1175
 1176
 1177
 1178
 1179
 1180
 1181
 1182
 1183
 1184
 1185
 1186
 1187
 1188
 1189
 1190
 1191
 1192
 1193
 1194
 1195
 1196
 1197
 1198
 1199
 1200
 1201
 1202
 1203
 1204
 1205
 1206
 1207
 1208
 1209
 1210
 1211
 1212
 1213
 1214
 1215
 1216
 1217
 1218
 1219
 1220
 1221
 1222
 1223
 1224
 1225
 1226
 1227
 1228
 1229
 1230
 1231
 1232
 1233
 1234
 1235
 1236
 1237
 1238
 1239
 1240
 1241
 1242
 1243
 1244
 1245
 1246
 1247
 1248
 1249
 1250
 1251
 1252
 1253
 1254
 1255
 1256
 1257
 1258
 1259
 1260
 1261
 1262
 1263
 1264
 1265
 1266
 1267
 1268
 1269
 1270
 1271
 1272
 1273
 1274
 1275
 1276
 1277
 1278
 1279


HrmStr1	CM	NC	467.70   1.352
HrmStr1	CA	N*	467.70   1.352
HrmBnd1	NC	C	NA	68.402     112.475
HrmBnd1	NC	CA	N*	69.800     128.740
HrmBnd1	C	CM	NC	64.000     130.800
HrmBnd1	C	CM	CA	64.300     120.330
HrmBnd1	CM	NC	CA	69.900     109.950
HrmBnd1	CM	CA	N*	69.500     119.720
HrmBnd1	NC	CM	CA	69.500     119.720
HrmBnd1	NC	CA	CA	69.500     119.720
HrmBnd1	CA	CA	N*	69.500     119.720
HrmBnd1	CA	N*	CA	69.900     109.950
HrmBnd1	CA	N*	CT	67.900     109.510
