# Supplementary material for: Computational insights on the hydride and proton transfer mechanisms of L-proline dehydrogenase
Source: PLoS One. 2023 Nov 15;18(11):e0290901. doi: 10.1371/journal.pone.0290901 (PMC10651016; doi:10.1371/journal.pone.0290901)
Supplement: S1 Data — (ZIP) [file pone.0290901.s002.zip › TS2.txt]

%mem=10GB
%nprocshared=16
# opt=(calcall,ts,noeigentest,maxcycle=5000) freq
oniom(m062x/6-31g(d,p):amber=hardfirst) geom=connectivity
scf=maxcycle=5000

Title Card Required

-3 1 2 1 2 1
 C-CT--0.366200(PDBName=CH3,ResName=ACE,ResNum=258_A)  0    4.16586500   13.37962500    4.26717800 L
 C-C-0.597200(PDBName=C,ResName=ACE,ResNum=258_A)    0    4.16101000   11.88858300    4.50503800 L
 O-O--0.567900(PDBName=O,ResName=ACE,ResNum=258_A)   0    4.73589600   11.42405600    5.48050800 L
 N-N--0.415700(PDBName=N,ResName=PHE,ResNum=259_A)   0    3.52180200   11.15307600    3.59641100 L
 C-CT--0.002400(PDBName=CA,ResName=PHE,ResNum=259_A)  0    3.22332000    9.71318800    3.67795900 L
 C-C-0.597300(PDBName=C,ResName=PHE,ResNum=259_A)    0    4.43565400    8.77638500    3.85240900 L
 O-O--0.567900(PDBName=O,ResName=PHE,ResNum=259_A)   0    4.26915800    7.64849800    4.31742400 L
 C-CT--0.034300(PDBName=CB,ResName=PHE,ResNum=259_A)  0    2.44910500    9.30072400    2.41561500 L
 C-CA-0.011800(PDBName=CG,ResName=PHE,ResNum=259_A)  0    1.27572700   10.19106200    2.05198500 L
 C-CA--0.125600(PDBName=CD1,ResName=PHE,ResNum=259_A)  0    1.33909700   11.01486500    0.91107700 L
 C-CA--0.125600(PDBName=CD2,ResName=PHE,ResNum=259_A)  0    0.11424200   10.18639700    2.84555500 L
 C-CA--0.170400(PDBName=CE1,ResName=PHE,ResNum=259_A)  0    0.24680900   11.82980500    0.56520300 L
 C-CA--0.170400(PDBName=CE2,ResName=PHE,ResNum=259_A)  0   -0.97291900   11.01099000    2.50663000 L
 C-CA--0.107200(PDBName=CZ,ResName=PHE,ResNum=259_A)  0   -0.90965900   11.82850700    1.36463200 L
 N-N--0.415700(PDBName=N,ResName=NME,ResNum=260_A)   0    5.63473100    9.20137900    3.43956800 L
 C-CT--0.149000(PDBName=CH3,ResName=NME,ResNum=260_A)  0    6.85684500    8.40146500    3.47779900 L
 C-CT--0.366200(PDBName=CH3,ResName=ACE,ResNum=282_A)  0    5.49434100   -2.37867800   11.11914700 L
 C-C-0.597200(PDBName=C,ResName=ACE,ResNum=282_A)    0    5.73437800   -2.71295400    9.66438600 L
 O-O--0.567900(PDBName=O,ResName=ACE,ResNum=282_A)   0    5.84819500   -3.88230900    9.30456300 L
 N-N--0.415700(PDBName=N,ResName=SER,ResNum=283_A)   0    5.79759300   -1.68145900    8.83066300 L
 C-CT--0.024900(PDBName=CA,ResName=SER,ResNum=283_A)  0    6.34698400   -1.72994200    7.47431600 L
 C-C-0.597300(PDBName=C,ResName=SER,ResNum=283_A)    0    7.02567700   -0.40643000    7.13074600 L
 O-O--0.567900(PDBName=O,ResName=SER,ResNum=283_A)   0    6.51763700    0.38935800    6.34002300 L
 C-CT-0.211700(PDBName=CB,ResName=SER,ResNum=283_A)  0    5.28107900   -2.11052600    6.44257400 L
 O-OH--0.654600(PDBName=OG,ResName=SER,ResNum=283_A)  0    5.83092200   -2.12019700    5.13833100 L
 N-N--0.415700(PDBName=N,ResName=TYR,ResNum=284_A)   0    8.21134500   -0.19593700    7.70057200 L
 C-CT--0.001400(PDBName=CA,ResName=TYR,ResNum=284_A)  0    9.21270100    0.66212200    7.07451500 L
 C-C-0.597300(PDBName=C,ResName=TYR,ResNum=284_A)    0    9.64571300   -0.01783000    5.77243600 L
 O-O--0.567900(PDBName=O,ResName=TYR,ResNum=284_A)   0   10.07196700   -1.17152200    5.80693500 L
 C-CT--0.015200(PDBName=CB,ResName=TYR,ResNum=284_A)  0   10.38990900    0.89601900    8.02883700 L
 C-CA--0.001100(PDBName=CG,ResName=TYR,ResNum=284_A)  0    9.98780800    1.58529000    9.32026800 L
 C-CA--0.190600(PDBName=CD1,ResName=TYR,ResNum=284_A)  0   10.03142800    0.88836900   10.54472700 L
 C-CA--0.190600(PDBName=CD2,ResName=TYR,ResNum=284_A)  0    9.54028400    2.92049000    9.28740300 L
 C-CA--0.234100(PDBName=CE1,ResName=TYR,ResNum=284_A)  0    9.62329500    1.52294600   11.73474600 L
 C-CA--0.234100(PDBName=CE2,ResName=TYR,ResNum=284_A)  0    9.12949200    3.55738700   10.47387700 L
 C-C-0.322600(PDBName=CZ,ResName=TYR,ResNum=284_A)   0    9.16907600    2.86032700   11.69838000 L
 O-OH--0.557900(PDBName=OH,ResName=TYR,ResNum=284_A)  0    8.77027800    3.47808200   12.84088300 L
 N-N--0.516300(PDBName=N,ResName=ASP,ResNum=285_A)   0    9.44378900    0.64763700    4.63689600 L
 C-CT-0.038100(PDBName=CA,ResName=ASP,ResNum=285_A)  0    9.48546200    0.02186900    3.30978200 L
 C-C-0.536600(PDBName=C,ResName=ASP,ResNum=285_A)    0   10.52599600    0.67298800    2.38750000 L
 O-O--0.581900(PDBName=O,ResName=ASP,ResNum=285_A)   0   10.64313100    1.89645900    2.32733700 L
 C-CT--0.030300(PDBName=CB,ResName=ASP,ResNum=285_A)  0    8.08170300    0.04189100    2.68751200 L
 C-C-0.799400(PDBName=CG,ResName=ASP,ResNum=285_A)   0    8.10594800   -0.58065000    1.29424900 L
 O-O2--0.801400(PDBName=OD1,ResName=ASP,ResNum=285_A)  0    8.05465400    0.16622500    0.29551200 L
 O-O2--0.801400(PDBName=OD2,ResName=ASP,ResNum=285_A)  0    8.25003500   -1.82042300    1.20605900 L
 N-N--0.415700(PDBName=N,ResName=MET,ResNum=286_A)   0   11.28623600   -0.15973400    1.67453500 L
 C-CT--0.023700(PDBName=CA,ResName=MET,ResNum=286_A)  0   12.41227100    0.23970300    0.82434500 L
 C-C-0.597300(PDBName=C,ResName=MET,ResNum=286_A)    0   12.03201900    0.99457100   -0.45986900 L
 O-O--0.567900(PDBName=O,ResName=MET,ResNum=286_A)   0   12.92197700    1.59797300   -1.05462700 L
 C-CT-0.034200(PDBName=CB,ResName=MET,ResNum=286_A)  0   13.22778600   -1.00186800    0.43732700 L
 C-CT-0.001800(PDBName=CG,ResName=MET,ResNum=286_A)  0   13.85555100   -1.73865300    1.62892300 L
 S-S--0.273700(PDBName=SD,ResName=MET,ResNum=286_A)  0   15.01058600   -0.77646400    2.65212800 L
 C-CT--0.053600(PDBName=CE,ResName=MET,ResNum=286_A)  0   16.30326400   -0.39994000    1.43690900 L
 N-N--0.415700(PDBName=N,ResName=LEU,ResNum=287_A)   0   10.76166600    0.94931200   -0.89125400 L
 C-CT--0.051800(PDBName=CA,ResName=LEU,ResNum=287_A)  0   10.22978800    1.48843000   -2.15238100 L
 C-C-0.597300(PDBName=C,ResName=LEU,ResNum=287_A)    0   10.83494000    0.83594000   -3.41003200 L
 O-O--0.567900(PDBName=O,ResName=LEU,ResNum=287_A)   0   11.95748500    1.12977200   -3.82690500 L
 C-CT--0.110200(PDBName=CB,ResName=LEU,ResNum=287_A)  0   10.33818100    3.02468900   -2.18124400 L
 C-CT-0.353100(PDBName=CG,ResName=LEU,ResNum=287_A)  0    9.45158800    3.72931700   -1.14368600 L
 C-CT--0.412100(PDBName=CD1,ResName=LEU,ResNum=287_A)  0    9.89451500    5.18404100   -1.00057700 L
 C-CT--0.412100(PDBName=CD2,ResName=LEU,ResNum=287_A)  0    7.97485800    3.69501400   -1.55827600 L
 N-N--0.415700(PDBName=N,ResName=GLY,ResNum=288_A)   0   10.05859600   -0.02034900   -4.07204200 L
 C-CT--0.025200(PDBName=CA,ResName=GLY,ResNum=288_A)  0   10.47552200   -0.75946600   -5.26363600 L
 C-C-0.597300(PDBName=C,ResName=GLY,ResNum=288_A)    0    9.28494200   -1.36188800   -5.99941500 L
 O-O--0.567900(PDBName=O,ResName=GLY,ResNum=288_A)   0    8.75831400   -2.38758200   -5.57857400 L
 N-N--0.516300(PDBName=N,ResName=GLU,ResNum=289_A)   0    8.85819100   -0.72945700   -7.08817200 L
 C-CT-0.039700(PDBName=CA,ResName=GLU,ResNum=289_A)  0    7.71445800   -1.14995100   -7.90400900 L
 C-C-0.536600(PDBName=C,ResName=GLU,ResNum=289_A)    0    7.77525900   -0.53104800   -9.30788500 L
 O-O--0.581900(PDBName=O,ResName=GLU,ResNum=289_A)   0    8.44268400    0.48907200   -9.51170800 L
 C-CT-0.056000(PDBName=CB,ResName=GLU,ResNum=289_A)  0    6.40192200   -0.77887500   -7.19570500 L
 C-CT-0.013600(PDBName=CG,ResName=GLU,ResNum=289_A)  0    6.21013200    0.72206600   -6.95886800 L
 C-C-0.805400(PDBName=CD,ResName=GLU,ResNum=289_A)   0    4.95680300    0.95815100   -6.12122600 L
 O-O2--0.818800(PDBName=OE1,ResName=GLU,ResNum=289_A)  0    3.83407400    0.80786400   -6.64338200 L
 O-O2--0.818800(PDBName=OE2,ResName=GLU,ResNum=289_A)  0    5.07140400    1.36349000   -4.94072900 L
 N-N--0.415700(PDBName=N,ResName=NME,ResNum=290_A)   0    7.07265200   -1.14435900  -10.26417700 L
 C-CT--0.149000(PDBName=CH3,ResName=NME,ResNum=290_A)  0    7.01372600   -0.73257400  -11.66170800 L
 C-CT--0.366200(PDBName=CH3,ResName=ACE,ResNum=303_A)  0   14.71286100   -1.29848500   -3.22851700 L
 C-C-0.597200(PDBName=C,ResName=ACE,ResNum=303_A)    0   15.05850900   -2.41571900   -2.27338600 L
 O-O--0.567900(PDBName=O,ResName=ACE,ResNum=303_A)   0   15.85205000   -2.22468100   -1.35822100 L
 N-N--0.415700(PDBName=N,ResName=TYR,ResNum=304_A)   0   14.44886200   -3.58264500   -2.47327900 L
 C-CT--0.001400(PDBName=CA,ResName=TYR,ResNum=304_A)  0   14.46837400   -4.72780400   -1.54908100 L
 C-C-0.597300(PDBName=C,ResName=TYR,ResNum=304_A)    0   15.81880500   -5.48176400   -1.51553400 L
 O-O--0.567900(PDBName=O,ResName=TYR,ResNum=304_A)   0   15.91402000   -6.64877300   -1.89295300 L
 C-CT--0.015200(PDBName=CB,ResName=TYR,ResNum=304_A)  0   13.28861400   -5.66046800   -1.89339700 L
 C-CA--0.001100(PDBName=CG,ResName=TYR,ResNum=304_A)  0   11.97124400   -4.94643700   -2.14787100 L
 C-CA--0.190600(PDBName=CD1,ResName=TYR,ResNum=304_A)  0   11.44782200   -4.05930300   -1.18666000 L
 C-CA--0.190600(PDBName=CD2,ResName=TYR,ResNum=304_A)  0   11.29447200   -5.13391200   -3.36947300 L
 C-CA--0.234100(PDBName=CE1,ResName=TYR,ResNum=304_A)  0   10.27701700   -3.32944800   -1.46103300 L
 C-CA--0.234100(PDBName=CE2,ResName=TYR,ResNum=304_A)  0   10.11483800   -4.41773500   -3.64014300 L
 C-C-0.322600(PDBName=CZ,ResName=TYR,ResNum=304_A)   0    9.61600200   -3.50056700   -2.69145100 L
 O-OH--0.557900(PDBName=OH,ResName=TYR,ResNum=304_A)  0    8.48335100   -2.80243800   -2.94653200 L
 N-N--0.415700(PDBName=N,ResName=NME,ResNum=305_A)   0   16.87311400   -4.81806600   -1.02964500 L
 C-CT--0.149000(PDBName=CH3,ResName=NME,ResNum=305_A)  0   18.22152800   -5.36238900   -0.89686800 L
 C-CT--0.366200(PDBName=CH3,ResName=ACE,ResNum=326_A)  0    8.54798600   -4.47177500    6.18745200 L
 C-C-0.597200(PDBName=C,ResName=ACE,ResNum=326_A)    0    7.52142900   -5.05921500    5.25082200 L
 O-O--0.567900(PDBName=O,ResName=ACE,ResNum=326_A)   0    6.56125000   -5.67543600    5.71098700 L
 N-N--0.415700(PDBName=N,ResName=SER,ResNum=327_A)   0    7.75865000   -4.88509800    3.95284700 L
 C-CT--0.024900(PDBName=CA,ResName=SER,ResNum=327_A)  0    6.98874400   -5.41536800    2.81288500 L
 C-C-0.597300(PDBName=C,ResName=SER,ResNum=327_A)    0    7.91424300   -5.68477300    1.61482900 L
 O-O--0.567900(PDBName=O,ResName=SER,ResNum=327_A)   0    9.06888500   -5.25477800    1.62669900 L
 C-CT-0.211700(PDBName=CB,ResName=SER,ResNum=327_A)  0    5.91839500   -4.40607700    2.37327200 L
 O-OH--0.654600(PDBName=OG,ResName=SER,ResNum=327_A)  0    5.04148300   -4.11128200    3.44089300 L
 N-N--0.415700(PDBName=N,ResName=ILE,ResNum=328_A)   0    7.41296100   -6.35442700    0.57361300 L
 C-CT--0.059700(PDBName=CA,ResName=ILE,ResNum=328_A)  0    7.95761600   -6.32500000   -0.79600000 L
 C-C-0.597300(PDBName=C,ResName=ILE,ResNum=328_A)    0    6.80537800   -6.27368700   -1.81041400 L
 O-O--0.567900(PDBName=O,ResName=ILE,ResNum=328_A)   0    5.72518900   -6.79379000   -1.52957400 L
 C-CT-0.130300(PDBName=CB,ResName=ILE,ResNum=328_A)  0    8.90099800   -7.51771600   -1.10741300 L
 C-CT--0.043000(PDBName=CG1,ResName=ILE,ResNum=328_A)  0    8.20036700   -8.89354800   -1.02292800 L
 C-CT--0.320400(PDBName=CG2,ResName=ILE,ResNum=328_A)  0   10.15145200   -7.49425200   -0.21230600 L
 C-CT--0.066000(PDBName=CD1,ResName=ILE,ResNum=328_A)  0    9.03631600  -10.04972800   -1.58684400 L
 N-N--0.347900(PDBName=N,ResName=LYS,ResNum=329_A)   0    7.04810500   -5.72262800   -3.00430100 L
 C-CT--0.240000(PDBName=CA,ResName=LYS,ResNum=329_A)  0    6.13994700   -5.76228900   -4.16462400 L
 C-C-0.734100(PDBName=C,ResName=LYS,ResNum=329_A)    0    6.76185300   -6.56720400   -5.30575300 L
 O-O--0.589400(PDBName=O,ResName=LYS,ResNum=329_A)   0    7.94698200   -6.41789200   -5.60051100 L
 C-CT--0.009400(PDBName=CB,ResName=LYS,ResNum=329_A)  0    5.79947500   -4.34378800   -4.64710400 L
 C-CT-0.018700(PDBName=CG,ResName=LYS,ResNum=329_A)  0    4.77011200   -3.63275800   -3.75663800 L
 C-CT--0.047900(PDBName=CD,ResName=LYS,ResNum=329_A)  0    4.54712600   -2.20598700   -4.27430700 L H-HP 118   0.0000
 C-CT--0.014300(PDBName=CE,ResName=LYS,ResNum=329_A)  0    3.32836500   -1.51138700   -3.67120200 H
 N-N3--0.385400(PDBName=NZ,ResName=LYS,ResNum=329_A)  0    3.43434500   -1.22333800   -2.21191600 H
 N-N--0.415700(PDBName=N,ResName=LEU,ResNum=330_A)   0    5.95246300   -7.41696200   -5.93011400 L
 C-CT--0.051800(PDBName=CA,ResName=LEU,ResNum=330_A)  0    6.28005600   -8.30360700   -7.04695700 L
 C-C-0.597300(PDBName=C,ResName=LEU,ResNum=330_A)    0    6.77494600   -7.54215600   -8.28635900 L
 O-O--0.567900(PDBName=O,ResName=LEU,ResNum=330_A)   0    7.71963500   -7.99682100   -8.92860900 L
 C-CT--0.110200(PDBName=CB,ResName=LEU,ResNum=330_A)  0    5.04747400   -9.16795700   -7.38085300 L
 C-CT-0.353100(PDBName=CG,ResName=LEU,ResNum=330_A)  0    4.56082900  -10.08863700   -6.24270700 L
 C-CT--0.412100(PDBName=CD1,ResName=LEU,ResNum=330_A)  0    3.24629700  -10.75787600   -6.64187200 L
 C-CT--0.412100(PDBName=CD2,ResName=LEU,ResNum=330_A)  0    5.57442700  -11.18989900   -5.91677400 L
 N-N--0.415700(PDBName=N,ResName=SER,ResNum=331_A)   0    6.17141400   -6.39444300   -8.61985700 L
 C-CT--0.024900(PDBName=CA,ResName=SER,ResNum=331_A)  0    6.58717400   -5.56595100   -9.76534200 L
 C-C-0.597300(PDBName=C,ResName=SER,ResNum=331_A)    0    7.99087900   -4.94356600   -9.63919200 L
 O-O--0.567900(PDBName=O,ResName=SER,ResNum=331_A)   0    8.55506000   -4.50025600  -10.64109300 L
 C-CT-0.211700(PDBName=CB,ResName=SER,ResNum=331_A)  0    5.55674400   -4.46519800  -10.02780700 L
 O-OH--0.654600(PDBName=OG,ResName=SER,ResNum=331_A)  0    5.65755000   -3.44695300   -9.05489100 L
 N-N--0.415700(PDBName=N,ResName=NME,ResNum=332_A)   0    8.55849800   -4.88598200   -8.42527300 L
 C-CT--0.149000(PDBName=CH3,ResName=NME,ResNum=332_A)  0    9.87589500   -4.32940700   -8.13877900 L
 C-CT--0.366200(PDBName=CH3,ResName=ACE,ResNum=367_A)  0    7.71936000   -8.55471900    6.40362400 L
 C-C-0.597200(PDBName=C,ResName=ACE,ResNum=367_A)    0    6.28472400   -8.73857300    5.96430700 L
 O-O--0.567900(PDBName=O,ResName=ACE,ResNum=367_A)   0    5.40946600   -8.89672200    6.81651800 L
 N-N--0.415700(PDBName=N,ResName=ASN,ResNum=368_A)   0    6.05955800   -8.70775200    4.65029100 L
 C-CT-0.014300(PDBName=CA,ResName=ASN,ResNum=368_A)  0    4.82598400   -9.03961400    3.92418400 L
 C-C-0.597300(PDBName=C,ResName=ASN,ResNum=368_A)    0    5.12454200   -9.12630100    2.40457900 L
 O-O--0.567900(PDBName=O,ResName=ASN,ResNum=368_A)   0    6.25228700   -8.84480100    1.99996000 L
 C-CT--0.204100(PDBName=CB,ResName=ASN,ResNum=368_A)  0    3.74885800   -7.98613000    4.23552200 L
 C-C-0.713000(PDBName=CG,ResName=ASN,ResNum=368_A)   0    2.35311500   -8.55410800    4.10270700 L
 O-O--0.593100(PDBName=OD1,ResName=ASN,ResNum=368_A)  0    1.84072000   -9.18565400    5.01419900 L
 N-N--0.919100(PDBName=ND2,ResName=ASN,ResNum=368_A)  0    1.70290300   -8.37410300    2.98709500 L
 N-N--0.415700(PDBName=N,ResName=ILE,ResNum=369_A)   0    4.14487700   -9.50082700    1.57216500 L
 C-CT--0.059700(PDBName=CA,ResName=ILE,ResNum=369_A)  0    4.23150500   -9.52487300    0.09755900 L
 C-C-0.597300(PDBName=C,ResName=ILE,ResNum=369_A)    0    2.95886200   -8.87944900   -0.46451700 L
 O-O--0.567900(PDBName=O,ResName=ILE,ResNum=369_A)   0    1.85282700   -9.36305200   -0.21531100 L
 C-CT-0.130300(PDBName=CB,ResName=ILE,ResNum=369_A)  0    4.42019500  -10.96029800   -0.45624700 L
 C-CT--0.043000(PDBName=CG1,ResName=ILE,ResNum=369_A)  0    5.63062100  -11.67226300    0.19492300 L
 C-CT--0.320400(PDBName=CG2,ResName=ILE,ResNum=369_A)  0    4.58077700  -10.90336000   -1.99001100 L
 C-CT--0.066000(PDBName=CD1,ResName=ILE,ResNum=369_A)  0    5.85575700  -13.11480100   -0.27615100 L
 N-N--0.516300(PDBName=N,ResName=ASP,ResNum=370_A)   0    3.09296700   -7.77803900   -1.19474700 L
 C-CT-0.038100(PDBName=CA,ResName=ASP,ResNum=370_A)  0    2.05619800   -6.74904600   -1.27067000 L
 C-C-0.536600(PDBName=C,ResName=ASP,ResNum=370_A)    0    1.40031900   -6.67388400   -2.65338300 L
 O-O--0.581900(PDBName=O,ResName=ASP,ResNum=370_A)   0    1.75292700   -5.83600900   -3.48280500 L
 C-CT--0.030300(PDBName=CB,ResName=ASP,ResNum=370_A)  0    2.64265100   -5.41317400   -0.78512700 L
 C-C-0.799400(PDBName=CG,ResName=ASP,ResNum=370_A)   0    2.77595000   -5.35620700    0.73791400 L
 O-O2--0.801400(PDBName=OD1,ResName=ASP,ResNum=370_A)  0    2.65664400   -4.25007000    1.30399800 L
 O-O2--0.801400(PDBName=OD2,ResName=ASP,ResNum=370_A)  0    2.84764000   -6.39389800    1.43148500 L
 N-N--0.415700(PDBName=N,ResName=ALA,ResNum=371_A)   0    0.42209100   -7.55492600   -2.88054700 L
 C-CT-0.033700(PDBName=CA,ResName=ALA,ResNum=371_A)  0   -0.29583200   -7.75363200   -4.14328400 L
 C-C-0.597300(PDBName=C,ResName=ALA,ResNum=371_A)    0   -0.80751000   -6.44535300   -4.77594900 L
 O-O--0.567900(PDBName=O,ResName=ALA,ResNum=371_A)   0   -1.47672200   -5.63659000   -4.12016300 L
 C-CT--0.182500(PDBName=CB,ResName=ALA,ResNum=371_A)  0   -1.45425500   -8.72783800   -3.89196100 L
 N-N--0.516300(PDBName=N,ResName=GLU,ResNum=372_A)   0   -0.51326400   -6.26485400   -6.06165400 L
 C-CT-0.039700(PDBName=CA,ResName=GLU,ResNum=372_A)  0   -0.84132900   -5.10082100   -6.89824500 L
 C-C-0.536600(PDBName=C,ResName=GLU,ResNum=372_A)    0   -1.91908500   -5.51294300   -7.91632200 L
 O-O--0.581900(PDBName=O,ResName=GLU,ResNum=372_A)   0   -3.02298200   -4.96329500   -7.95578900 L
 C-CT-0.056000(PDBName=CB,ResName=GLU,ResNum=372_A)  0    0.43564600   -4.60767800   -7.61629400 L
 C-CT-0.013600(PDBName=CG,ResName=GLU,ResNum=372_A)  0    1.57616400   -4.19456300   -6.67212900 L
 C-C-0.805400(PDBName=CD,ResName=GLU,ResNum=372_A)   0    2.94205200   -4.25552500   -7.35768100 L
 O-O2--0.818800(PDBName=OE1,ResName=GLU,ResNum=372_A)  0    3.43210200   -3.19979200   -7.81676300 L
 O-O2--0.818800(PDBName=OE2,ResName=GLU,ResNum=372_A)  0    3.54428000   -5.35625400   -7.40408100 L
 N-N--0.516300(PDBName=N,ResName=GLU,ResNum=373_A)   0   -1.59086500   -6.55095400   -8.68244500 L
 C-CT-0.039700(PDBName=CA,ResName=GLU,ResNum=373_A)  0   -2.35306700   -7.39506600   -9.61174800 L
 C-C-0.536600(PDBName=C,ResName=GLU,ResNum=373_A)    0   -3.54453000   -8.16768000   -8.99016200 L
 O-O--0.581900(PDBName=O,ResName=GLU,ResNum=373_A)   0   -3.76690500   -9.34365400   -9.28142200 L
 C-CT-0.056000(PDBName=CB,ResName=GLU,ResNum=373_A)  0   -1.32835200   -8.33645700  -10.29787500 L
 C-CT-0.013600(PDBName=CG,ResName=GLU,ResNum=373_A)  0   -0.66879400   -9.45057700   -9.44462500 L
 C-C-0.805400(PDBName=CD,ResName=GLU,ResNum=373_A)   0   -0.16017100   -8.98355600   -8.07219000 L
 O-O2--0.818800(PDBName=OE1,ResName=GLU,ResNum=373_A)  0    0.69458800   -8.06764300   -8.03045600 L
 O-O2--0.818800(PDBName=OE2,ResName=GLU,ResNum=373_A)  0   -0.70905100   -9.43600700   -7.04495400 L
 N-N--0.415700(PDBName=N,ResName=NME,ResNum=374_A)   0   -4.35262400   -7.50551500   -8.15693600 L
 C-CT--0.149000(PDBName=CH3,ResName=NME,ResNum=374_A)  0   -5.50307900   -8.08071200   -7.46211300 L
 C-CT--0.366200(PDBName=CH3,ResName=ACE,ResNum=401_A)  0    0.53144000  -11.79757000    1.75550500 L
 C-C-0.597200(PDBName=C,ResName=ACE,ResNum=401_A)    0   -0.50429300  -10.70067200    1.81977000 L
 O-O--0.567900(PDBName=O,ResName=ACE,ResNum=401_A)   0   -0.64542500  -10.07133900    2.86508600 L
 N-N--0.415700(PDBName=N,ResName=VAL,ResNum=402_A)   0   -1.24058600  -10.48447100    0.73329100 L
 C-CT--0.087500(PDBName=CA,ResName=VAL,ResNum=402_A)  0   -2.34527400   -9.51532900    0.59651900 L
 C-C-0.597300(PDBName=C,ResName=VAL,ResNum=402_A)    0   -3.50905800  -10.14556900   -0.16802000 L
 O-O--0.567900(PDBName=O,ResName=VAL,ResNum=402_A)   0   -3.29030700  -10.92439100   -1.09033500 L
 C-CT-0.298500(PDBName=CB,ResName=VAL,ResNum=402_A)  0   -1.87461100   -8.23396900   -0.12980300 L
 C-CT--0.319200(PDBName=CG1,ResName=VAL,ResNum=402_A)  0   -3.00145800   -7.28864300   -0.57776500 L
 C-CT--0.319200(PDBName=CG2,ResName=VAL,ResNum=402_A)  0   -0.97822300   -7.39635900    0.77852500 L
 N-N--0.415700(PDBName=N,ResName=ILE,ResNum=403_A)   0   -4.74260800   -9.76510700    0.17802900 L
 C-CT--0.059700(PDBName=CA,ResName=ILE,ResNum=403_A)  0   -5.93895700   -9.98583500   -0.65059700 L
 C-C-0.597300(PDBName=C,ResName=ILE,ResNum=403_A)    0   -6.74142300   -8.68086100   -0.76149300 L
 O-O--0.567900(PDBName=O,ResName=ILE,ResNum=403_A)   0   -7.08675400   -8.07303800    0.25032400 L
 C-CT-0.130300(PDBName=CB,ResName=ILE,ResNum=403_A)  0   -6.79003300  -11.18464000   -0.15703500 L
 C-CT--0.043000(PDBName=CG1,ResName=ILE,ResNum=403_A)  0   -7.23520400  -11.06670000    1.31951000 L
 C-CT--0.320400(PDBName=CG2,ResName=ILE,ResNum=403_A)  0   -6.02417900  -12.49709400   -0.40518200 L
 C-CT--0.066000(PDBName=CD1,ResName=ILE,ResNum=403_A)  0   -8.12774000  -12.21214600    1.81226700 L
 N-N--0.415700(PDBName=N,ResName=GLN,ResNum=404_A)   0   -6.98281700   -8.22221700   -1.99186300 L
 C-CT--0.003100(PDBName=CA,ResName=GLN,ResNum=404_A)  0   -7.74241800   -7.00507200   -2.31190500 L
 C-C-0.597300(PDBName=C,ResName=GLN,ResNum=404_A)    0   -9.24620500   -7.30514500   -2.39669900 L
 O-O--0.567900(PDBName=O,ResName=GLN,ResNum=404_A)   0   -9.64525900   -8.27613700   -3.03802600 L
 C-CT--0.003600(PDBName=CB,ResName=GLN,ResNum=404_A)  0   -7.26261600   -6.44098400   -3.66023600 L
 C-CT--0.064500(PDBName=CG,ResName=GLN,ResNum=404_A)  0   -5.81855200   -5.90528600   -3.63889000 L
 C-C-0.695100(PDBName=CD,ResName=GLN,ResNum=404_A)   0   -5.33980400   -5.50829500   -5.03367700 L
 O-O--0.608600(PDBName=OE1,ResName=GLN,ResNum=404_A)  0   -6.11318200   -5.21404900   -5.93128400 L
 N-N--0.940700(PDBName=NE2,ResName=GLN,ResNum=404_A)  0   -4.05583800   -5.51244400   -5.30324200 L
 N-N--0.415700(PDBName=N,ResName=ALA,ResNum=405_A)   0  -10.08718700   -6.46571900   -1.79018400 L
 C-CT-0.033700(PDBName=CA,ResName=ALA,ResNum=405_A)  0  -11.54222400   -6.63146500   -1.74177300 L
 C-C-0.597300(PDBName=C,ResName=ALA,ResNum=405_A)    0  -12.20516700   -6.69492500   -3.13030800 L
 O-O--0.567900(PDBName=O,ResName=ALA,ResNum=405_A)   0  -13.10440400   -7.50690800   -3.33631400 L
 C-CT--0.182500(PDBName=CB,ResName=ALA,ResNum=405_A)  0  -12.14821200   -5.51199800   -0.88911800 L
 N-N--0.415700(PDBName=N,ResName=TYR,ResNum=406_A)   0  -11.78419800   -5.84294300   -4.07376300 L
 C-CT--0.001400(PDBName=CA,ResName=TYR,ResNum=406_A)  0  -12.26657800   -5.87448400   -5.46357800 L
 C-C-0.597300(PDBName=C,ResName=TYR,ResNum=406_A)    0  -11.52371800   -6.88486700   -6.36636600 L
 O-O--0.567900(PDBName=O,ResName=TYR,ResNum=406_A)   0  -11.85540200   -7.00221100   -7.54560600 L
 C-CT--0.015200(PDBName=CB,ResName=TYR,ResNum=406_A)  0  -12.25834600   -4.44946900   -6.05113700 L
 C-CA--0.001100(PDBName=CG,ResName=TYR,ResNum=406_A)  0  -10.90861200   -3.75409100   -6.15012600 L
 C-CA--0.190600(PDBName=CD1,ResName=TYR,ResNum=406_A)  0   -9.94670700   -4.19733000   -7.07988000 L
 C-CA--0.190600(PDBName=CD2,ResName=TYR,ResNum=406_A)  0  -10.63048200   -2.62676100   -5.35063500 L
 C-CA--0.234100(PDBName=CE1,ResName=TYR,ResNum=406_A)  0   -8.69725700   -3.55745900   -7.17234500 L
 C-CA--0.234100(PDBName=CE2,ResName=TYR,ResNum=406_A)  0   -9.39215800   -1.96628100   -5.46406800 L
 C-C-0.322600(PDBName=CZ,ResName=TYR,ResNum=406_A)   0   -8.40594800   -2.44631200   -6.35382700 L
 O-OH--0.557900(PDBName=OH,ResName=TYR,ResNum=406_A)  0   -7.18541700   -1.84595600   -6.43136900 L
 N-N--0.415700(PDBName=N,ResName=NME,ResNum=407_A)   0  -10.52482600   -7.60961100   -5.84214800 L
 C-CT--0.149000(PDBName=CH3,ResName=NME,ResNum=407_A)  0   -9.67614900   -8.53234100   -6.59074300 L
 C-CT--0.366200(PDBName=CH3,ResName=ACE,ResNum=430_A)  0   -2.90429100  -12.52866400    4.33285200 L
 C-C-0.597200(PDBName=C,ResName=ACE,ResNum=430_A)    0   -3.54207300  -11.26047600    4.84908900 L
 O-O--0.567900(PDBName=O,ResName=ACE,ResNum=430_A)   0   -4.58596200  -11.30205700    5.49222800 L
 N-N--0.347900(PDBName=N,ResName=ARG,ResNum=431_A)   0   -2.91950100  -10.11689700    4.56542500 L
 C-CT--0.263700(PDBName=CA,ResName=ARG,ResNum=431_A)  0   -3.47503100   -8.78505600    4.82630300 L
 C-C-0.734100(PDBName=C,ResName=ARG,ResNum=431_A)    0   -4.66222900   -8.53002300    3.88749700 L
 O-O--0.589400(PDBName=O,ResName=ARG,ResNum=431_A)   0   -4.47411400   -8.17579300    2.72632300 L
 C-CT--0.000700(PDBName=CB,ResName=ARG,ResNum=431_A)  0   -2.35818500   -7.73816600    4.64580900 L
 C-CT-0.039000(PDBName=CG,ResName=ARG,ResNum=431_A)  0   -2.80169500   -6.30499500    4.98793900 L
 C-CT-0.048600(PDBName=CD,ResName=ARG,ResNum=431_A)  0   -1.96206900   -5.22685100    4.28733100 L
 N-N2--0.529500(PDBName=NE,ResName=ARG,ResNum=431_A)  0   -0.50911400   -5.33519800    4.53762800 L
 C-CA-0.807600(PDBName=CZ,ResName=ARG,ResNum=431_A)  0    0.44045200   -5.16518900    3.62913100 L
 N-N2--0.862700(PDBName=NH1,ResName=ARG,ResNum=431_A)  0    0.19045700   -4.85878900    2.39808700 L
 N-N2--0.862700(PDBName=NH2,ResName=ARG,ResNum=431_A)  0    1.70373600   -5.25486400    3.89314100 L
 N-N--0.415700(PDBName=N,ResName=LEU,ResNum=432_A)   0   -5.88409700   -8.67665000    4.39451600 L
 C-CT--0.051800(PDBName=CA,ResName=LEU,ResNum=432_A)  0   -7.08085800   -8.14922200    3.73387200 L
 C-C-0.597300(PDBName=C,ResName=LEU,ResNum=432_A)    0   -6.98750700   -6.61927000    3.62034500 L
 O-O--0.567900(PDBName=O,ResName=LEU,ResNum=432_A)   0   -6.83337300   -5.93501700    4.63161000 L
 C-CT--0.110200(PDBName=CB,ResName=LEU,ResNum=432_A)  0   -8.33457700   -8.60551500    4.50390500 L
 C-CT-0.353100(PDBName=CG,ResName=LEU,ResNum=432_A)  0   -9.66350500   -8.02843400    3.97179700 L
 C-CT--0.412100(PDBName=CD1,ResName=LEU,ResNum=432_A)  0   -9.97489300   -8.46396100    2.53958200 L
 C-CT--0.412100(PDBName=CD2,ResName=LEU,ResNum=432_A)  0  -10.81078900   -8.50044100    4.86588700 L
 N-N--0.415700(PDBName=N,ResName=VAL,ResNum=433_A)   0   -7.09595500   -6.09987600    2.40051200 L
 C-CT--0.087500(PDBName=CA,ResName=VAL,ResNum=433_A)  0   -7.12783300   -4.66907600    2.05729600 L
 C-C-0.597300(PDBName=C,ResName=VAL,ResNum=433_A)    0   -8.34760600   -4.39465800    1.18028700 L
 O-O--0.567900(PDBName=O,ResName=VAL,ResNum=433_A)   0   -8.86188400   -5.30820700    0.53484100 L
 C-CT-0.298500(PDBName=CB,ResName=VAL,ResNum=433_A)  0   -5.84213700   -4.21606100    1.32412400 L
 C-CT--0.319200(PDBName=CG1,ResName=VAL,ResNum=433_A)  0   -4.56826700   -4.57023600    2.09619000 L
 C-CT--0.319200(PDBName=CG2,ResName=VAL,ResNum=433_A)  0   -5.69482800   -4.79810200   -0.08621300 L
 N-N--0.347900(PDBName=N,ResName=LYS,ResNum=434_A)   0   -8.80613800   -3.14416200    1.10937000 L
 C-CT--0.240000(PDBName=CA,ResName=LYS,ResNum=434_A)  0   -9.77371200   -2.72453700    0.08554900 L
 C-C-0.734100(PDBName=C,ResName=LYS,ResNum=434_A)    0   -9.07929200   -2.64638600   -1.28200300 L
 O-O--0.589400(PDBName=O,ResName=LYS,ResNum=434_A)   0   -9.23514700   -3.58496800   -2.06241700 L
 C-CT--0.009400(PDBName=CB,ResName=LYS,ResNum=434_A)  0  -10.51281000   -1.46607300    0.54999600 L
 C-CT-0.018700(PDBName=CG,ResName=LYS,ResNum=434_A)  0  -11.49255800   -1.81925900    1.68316000 L
 C-CT--0.047900(PDBName=CD,ResName=LYS,ResNum=434_A)  0  -11.96432200   -0.57121700    2.42941700 L
 C-CT--0.014300(PDBName=CE,ResName=LYS,ResNum=434_A)  0  -12.81183800   -0.96375900    3.64173700 L
 N-N3--0.385400(PDBName=NZ,ResName=LYS,ResNum=434_A)  0  -12.85329100    0.13170200    4.63292400 L
 N-N--0.415700(PDBName=N,ResName=GLY,ResNum=435_A)   0   -8.23503200   -1.64048000   -1.52083200 L
 C-CT--0.025200(PDBName=CA,ResName=GLY,ResNum=435_A)  0   -7.29295700   -1.62621400   -2.65002800 L
 C-C-0.597300(PDBName=C,ResName=GLY,ResNum=435_A)    0   -6.82117400   -0.22673300   -3.06731500 L
 O-O--0.567900(PDBName=O,ResName=GLY,ResNum=435_A)   0   -7.58848300    0.73423100   -3.03678600 L
 N-N--0.415700(PDBName=N,ResName=ALA,ResNum=436_A)   0   -5.54830700   -0.10668500   -3.44856500 L
 C-CT-0.033700(PDBName=CA,ResName=ALA,ResNum=436_A)  0   -4.85437800    1.16844700   -3.67786500 L
 C-C-0.597300(PDBName=C,ResName=ALA,ResNum=436_A)    0   -4.88866700    1.66800000   -5.12787800 L
 O-O--0.567900(PDBName=O,ResName=ALA,ResNum=436_A)   0   -4.82191500    2.87355400   -5.37441000 L
 C-CT--0.182500(PDBName=CB,ResName=ALA,ResNum=436_A)  0   -3.39776900    0.98842700   -3.25235100 L
 N-N--0.415700(PDBName=N,ResName=TYR,ResNum=437_A)   0   -4.88492200    0.73670300   -6.08023000 L
 C-CT--0.001400(PDBName=CA,ResName=TYR,ResNum=437_A)  0   -4.69371100    0.98336500   -7.51160800 L
 C-C-0.597300(PDBName=C,ResName=TYR,ResNum=437_A)    0   -5.99806900    1.43823900   -8.18201000 L
 O-O--0.567900(PDBName=O,ResName=TYR,ResNum=437_A)   0   -5.97635700    2.38911000   -8.96010600 L
 C-CT--0.015200(PDBName=CB,ResName=TYR,ResNum=437_A)  0   -4.08626100   -0.27543700   -8.15423600 L
 C-CA--0.001100(PDBName=CG,ResName=TYR,ResNum=437_A)  0   -2.82233300   -0.73003600   -7.43735000 L
 C-CA--0.190600(PDBName=CD1,ResName=TYR,ResNum=437_A)  0   -2.90154300   -1.60278600   -6.33179000 L
 C-CA--0.190600(PDBName=CD2,ResName=TYR,ResNum=437_A)  0   -1.58066000   -0.17034000   -7.79110700 L
 C-CA--0.234100(PDBName=CE1,ResName=TYR,ResNum=437_A)  0   -1.77117400   -1.81859200   -5.52073300 L
 C-CA--0.234100(PDBName=CE2,ResName=TYR,ResNum=437_A)  0   -0.44609500   -0.40439800   -6.99021000 L
 C-C-0.322600(PDBName=CZ,ResName=TYR,ResNum=437_A)   0   -0.55349500   -1.17964100   -5.81992600 L
 O-OH--0.557900(PDBName=OH,ResName=TYR,ResNum=437_A)  0    0.49974700   -1.27890800   -4.96959200 L
 N-N--0.415700(PDBName=N,ResName=TRP,ResNum=438_A)   0   -7.11049400    0.77980000   -7.83538900 L
 C-CT--0.027500(PDBName=CA,ResName=TRP,ResNum=438_A)  0   -8.52610300    1.12727800   -8.03152500 L
 C-C-0.597300(PDBName=C,ResName=TRP,ResNum=438_A)    0   -8.85622300    2.08611600   -9.19462900 L
 O-O--0.567900(PDBName=O,ResName=TRP,ResNum=438_A)   0   -9.19258700    1.61888800  -10.28253800 L
 C-CT--0.005000(PDBName=CB,ResName=TRP,ResNum=438_A)  0   -9.10265500    1.59527300   -6.68375300 L
 C-C*--0.141500(PDBName=CG,ResName=TRP,ResNum=438_A)  0  -10.58357000    1.83375000   -6.64597400 L
 C-CW--0.163800(PDBName=CD1,ResName=TRP,ResNum=438_A)  0  -11.52916500    1.08303000   -7.25896800 L
 C-CB-0.124300(PDBName=CD2,ResName=TRP,ResNum=438_A)  0  -11.30780500    2.88844500   -5.94313100 L
 N-NA--0.341800(PDBName=NE1,ResName=TRP,ResNum=438_A)  0  -12.77806700    1.62481000   -7.01583200 L
 C-CN-0.138000(PDBName=CE2,ResName=TRP,ResNum=438_A)  0  -12.69687800    2.75372300   -6.23022000 L
 C-CA--0.238700(PDBName=CE3,ResName=TRP,ResNum=438_A)  0  -10.93323600    3.93772500   -5.07859700 L
 C-CA--0.260100(PDBName=CZ2,ResName=TRP,ResNum=438_A)  0  -13.65879000    3.63885300   -5.72202300 L
 C-CA--0.197200(PDBName=CZ3,ResName=TRP,ResNum=438_A)  0  -11.89097600    4.81841000   -4.54074500 L
 C-CA--0.113400(PDBName=CH2,ResName=TRP,ResNum=438_A)  0  -13.25087300    4.67531600   -4.86575800 L
 N-N--0.415700(PDBName=N,ResName=NME,ResNum=439_A)   0   -8.81541000    3.40763400   -8.97209000 L
 C-CT--0.149000(PDBName=CH3,ResName=NME,ResNum=439_A)  0   -9.20108600    4.42825300   -9.94108300 L
 C-CT--0.366200(PDBName=CH3,ResName=ACE,ResNum=484_A)  0   -6.83178900   -6.83021500    7.87749100 L
 C-C-0.597200(PDBName=C,ResName=ACE,ResNum=484_A)    0   -6.18296200   -5.47538400    8.02956800 L
 O-O--0.567900(PDBName=O,ResName=ACE,ResNum=484_A)   0   -5.39370800   -5.27624000    8.94845000 L
 N-N--0.415700(PDBName=N,ResName=ALA,ResNum=485_A)   0   -6.50512300   -4.55859900    7.12260900 L
 C-CT-0.033700(PDBName=CA,ResName=ALA,ResNum=485_A)  0   -5.88563400   -3.24307200    7.00588000 L
 C-C-0.597300(PDBName=C,ResName=ALA,ResNum=485_A)    0   -6.90872100   -2.12543900    6.74458700 L
 O-O--0.567900(PDBName=O,ResName=ALA,ResNum=485_A)   0   -7.79566600   -2.25661500    5.89883800 L
 C-CT--0.182500(PDBName=CB,ResName=ALA,ResNum=485_A)  0   -4.86837600   -3.31412500    5.87099000 L
 N-N--0.415700(PDBName=N,ResName=THR,ResNum=486_A)   0   -6.76733800   -1.02109900    7.47324000 L
 C-CT--0.038900(PDBName=CA,ResName=THR,ResNum=486_A)  0   -7.55743600    0.21220100    7.36966700 L
 C-C-0.597300(PDBName=C,ResName=THR,ResNum=486_A)    0   -6.86950800    1.32301100    8.16751900 L
 O-O--0.567900(PDBName=O,ResName=THR,ResNum=486_A)   0   -6.17898300    1.04485900    9.15142600 L
 C-CT-0.365400(PDBName=CB,ResName=THR,ResNum=486_A)  0   -8.99844500   -0.00262700    7.87908400 L
 O-OH--0.676100(PDBName=OG1,ResName=THR,ResNum=486_A)  0   -9.76381800    1.17124600    7.76214500 L
 C-CT--0.243800(PDBName=CG2,ResName=THR,ResNum=486_A)  0   -9.09948200   -0.44823100    9.34077600 L
 N-N--0.415700(PDBName=N,ResName=HIS,ResNum=487_A)   0   -7.06192900    2.58292900    7.78283200 L
 C-CT--0.058100(PDBName=CA,ResName=HIS,ResNum=487_A)  0   -6.66714500    3.74510400    8.59120500 L
 C-C-0.597300(PDBName=C,ResName=HIS,ResNum=487_A)    0   -7.38874400    3.80106200    9.94371200 L
 O-O--0.567900(PDBName=O,ResName=HIS,ResNum=487_A)   0   -6.81413100    4.27371300   10.92328400 L
 C-CT--0.007400(PDBName=CB,ResName=HIS,ResNum=487_A)  0   -6.91610900    5.03397800    7.80454300 L
 C-CC-0.186800(PDBName=CG,ResName=HIS,ResNum=487_A)  0   -6.21105700    5.05947300    6.47741500 L
 N-NB--0.543200(PDBName=ND1,ResName=HIS,ResNum=487_A)  0   -4.90179300    4.62350600    6.23174200 L
 C-CW--0.220700(PDBName=CD2,ResName=HIS,ResNum=487_A)  0   -6.81099700    5.40645300    5.30523500 L
 C-CR-0.163500(PDBName=CE1,ResName=HIS,ResNum=487_A)  0   -4.76655800    4.70472300    4.89827300 L
 N-NA--0.279500(PDBName=NE2,ResName=HIS,ResNum=487_A)  0   -5.87683200    5.18592400    4.32708400 L
 N-N--0.415700(PDBName=N,ResName=NME,ResNum=488_A)   0   -8.64383600    3.33349400    9.99503400 L
 C-CT--0.149000(PDBName=CH3,ResName=NME,ResNum=488_A)  0   -9.47991600    3.30979400   11.18993600 L
 C-CT--0.366200(PDBName=CH3,ResName=ACE,ResNum=510_A)  0   -4.77676500   -3.85076700   12.31155700 L
 C-C-0.597200(PDBName=C,ResName=ACE,ResNum=510_A)    0   -3.49109900   -3.41574000   11.65214600 L
 O-O--0.567900(PDBName=O,ResName=ACE,ResNum=510_A)   0   -2.41277200   -3.61531200   12.20356100 L
 N-N--0.415700(PDBName=N,ResName=GLN,ResNum=511_A)   0   -3.60316100   -2.82667500   10.46585100 L
 C-CT--0.003100(PDBName=CA,ResName=GLN,ResNum=511_A)  0   -2.49407100   -2.31690400    9.65023400 L
 C-C-0.597300(PDBName=C,ResName=GLN,ResNum=511_A)    0   -2.94582400   -1.01004400    8.96877900 L
 O-O--0.567900(PDBName=O,ResName=GLN,ResNum=511_A)   0   -4.04047700   -0.98565500    8.41313400 L
 C-CT--0.003600(PDBName=CB,ResName=GLN,ResNum=511_A)  0   -2.06219500   -3.38552700    8.61609200 L
 C-CT--0.064500(PDBName=CG,ResName=GLN,ResNum=511_A)  0   -1.85865900   -4.79930200    9.20156700 L
 C-C-0.695100(PDBName=CD,ResName=GLN,ResNum=511_A)   0   -1.16962700   -5.78872600    8.26510500 L
 O-O--0.608600(PDBName=OE1,ResName=GLN,ResNum=511_A)  0   -0.31198100   -5.46903400    7.45312500 L
 N-N--0.940700(PDBName=NE2,ResName=GLN,ResNum=511_A)  0   -1.46980500   -7.06143500    8.37774500 L
 N-N--0.415700(PDBName=N,ResName=CYS,ResNum=512_A)   0   -2.14587500    0.06098800    9.01002100 L
 C-CT-0.021300(PDBName=CA,ResName=CYS,ResNum=512_A)  0   -2.54951300    1.43883600    8.66247900 L
 C-C-0.597300(PDBName=C,ResName=CYS,ResNum=512_A)    0   -1.41266800    2.22678700    7.96901000 L
 O-O--0.567900(PDBName=O,ResName=CYS,ResNum=512_A)   0   -0.24298800    2.02181400    8.30135600 L
 C-CT--0.123100(PDBName=CB,ResName=CYS,ResNum=512_A)  0   -3.00127800    2.14480800    9.95145700 L
 S-SH--0.311900(PDBName=SG,ResName=CYS,ResNum=512_A)  0   -1.67558200    2.12557200   11.19970100 L
 N-N--0.415700(PDBName=N,ResName=LEU,ResNum=513_A)   0   -1.71399000    3.13653800    7.02856200 L
 C-CT--0.051800(PDBName=CA,ResName=LEU,ResNum=513_A)  0   -0.67804100    3.91865100    6.32344400 L
 C-C-0.597300(PDBName=C,ResName=LEU,ResNum=513_A)    0   -0.32380700    5.21184200    7.07719400 L
 O-O--0.567900(PDBName=O,ResName=LEU,ResNum=513_A)   0   -1.20328200    5.97213700    7.48724900 L
 C-CT--0.110200(PDBName=CB,ResName=LEU,ResNum=513_A)  0   -1.09407900    4.26052500    4.87610400 L
 C-CT-0.353100(PDBName=CG,ResName=LEU,ResNum=513_A)  0   -1.54950800    3.08449700    3.99042100 L
 C-CT--0.412100(PDBName=CD1,ResName=LEU,ResNum=513_A)  0   -1.79293500    3.55163600    2.55972200 L
 C-CT--0.412100(PDBName=CD2,ResName=LEU,ResNum=513_A)  0   -0.52664200    1.95554400    3.91697800 L
 N-N--0.415700(PDBName=N,ResName=HIS,ResNum=514_A)   0    0.97196800    5.49416700    7.22901100 L
 C-CT--0.058100(PDBName=CA,ResName=HIS,ResNum=514_A)  0    1.47909800    6.77632200    7.72801000 L
 C-C-0.597300(PDBName=C,ResName=HIS,ResNum=514_A)    0    1.02214200    7.94219000    6.83502000 L
 O-O--0.567900(PDBName=O,ResName=HIS,ResNum=514_A)   0    0.90039600    7.80848100    5.61602100 L
 C-CT--0.007400(PDBName=CB,ResName=HIS,ResNum=514_A)  0    3.00864500    6.71903000    7.84642000 L
 C-CC-0.186800(PDBName=CG,ResName=HIS,ResNum=514_A)  0    3.61949900    8.04679400    8.20655500 L
 N-NB--0.543200(PDBName=ND1,ResName=HIS,ResNum=514_A)  0    3.17853200    8.89507700    9.22416800 L
 C-CW--0.220700(PDBName=CD2,ResName=HIS,ResNum=514_A)  0    4.54976200    8.69669900    7.45582900 L
 C-CR-0.163500(PDBName=CE1,ResName=HIS,ResNum=514_A)  0    3.85483700   10.04230800    9.05816100 L
 N-NA--0.279500(PDBName=NE2,ResName=HIS,ResNum=514_A)  0    4.67188800    9.95603200    7.99330800 L
 N-N--0.415700(PDBName=N,ResName=GLY,ResNum=515_A)   0    0.73362300    9.08728100    7.45328900 L
 C-CT--0.025200(PDBName=CA,ResName=GLY,ResNum=515_A)  0    0.15571100   10.26371400    6.79877500 L
 C-C-0.597300(PDBName=C,ResName=GLY,ResNum=515_A)    0   -1.35256500   10.16881100    6.52994800 L
 O-O--0.567900(PDBName=O,ResName=GLY,ResNum=515_A)   0   -1.90725800   11.10535900    5.96444700 L
 N-N--0.415700(PDBName=N,ResName=MET,ResNum=516_A)   0   -2.01132600    9.07168600    6.92789500 L
 C-CT--0.023700(PDBName=CA,ResName=MET,ResNum=516_A)  0   -3.45378600    8.84136900    6.75703800 L
 C-C-0.597300(PDBName=C,ResName=MET,ResNum=516_A)    0   -4.08335800    8.27860600    8.04185500 L
 O-O--0.567900(PDBName=O,ResName=MET,ResNum=516_A)   0   -4.88266400    8.96458300    8.67421800 L
 C-CT-0.034200(PDBName=CB,ResName=MET,ResNum=516_A)  0   -3.71746600    7.94379800    5.53476500 L
 C-CT-0.001800(PDBName=CG,ResName=MET,ResNum=516_A)  0   -3.16688200    8.56535300    4.24451000 L
 S-S--0.273700(PDBName=SD,ResName=MET,ResNum=516_A)  0   -3.61147400    7.72159600    2.70641400 L
 C-CT--0.053600(PDBName=CE,ResName=MET,ResNum=516_A)  0   -5.32114800    8.29416100    2.51441200 L
 N-N--0.415700(PDBName=N,ResName=NME,ResNum=517_A)   0   -3.69204600    7.06772900    8.46020000 L
 C-CT--0.149000(PDBName=CH3,ResName=NME,ResNum=517_A)  0   -4.12135400    6.42537700    9.70182200 L
 C-CT--0.366200(PDBName=CH3,ResName=ACE,ResNum=537_A)  0   -1.09064300   -1.76690800   14.47990500 L
 C-C-0.597200(PDBName=C,ResName=ACE,ResNum=537_A)    0    0.15716000   -1.68939700   13.63335400 L
 O-O--0.567900(PDBName=O,ResName=ACE,ResNum=537_A)   0    1.10171600   -0.98782100   13.98537700 L
 N-N--0.347900(PDBName=N,ResName=ARG,ResNum=538_A)   0    0.18038200   -2.40341400   12.50406900 L
 C-CT--0.263700(PDBName=CA,ResName=ARG,ResNum=538_A)  0    1.28491300   -2.31944100   11.53552300 L
 C-C-0.734100(PDBName=C,ResName=ARG,ResNum=538_A)    0    1.23298700   -0.98096800   10.78324300 L
 O-O--0.589400(PDBName=O,ResName=ARG,ResNum=538_A)   0    0.58488800   -0.87736200    9.74323500 L
 C-CT--0.000700(PDBName=CB,ResName=ARG,ResNum=538_A)  0    1.28041300   -3.52132100   10.56731000 L
 C-CT-0.039000(PDBName=CG,ResName=ARG,ResNum=538_A)  0    2.61574900   -3.60849100    9.81396300 L
 C-CT-0.048600(PDBName=CD,ResName=ARG,ResNum=538_A)  0    2.54276000   -4.24159500    8.42328600 L
 N-N2--0.529500(PDBName=NE,ResName=ARG,ResNum=538_A)  0    2.37184300   -5.70519200    8.43180700 L
 C-CA-0.807600(PDBName=CZ,ResName=ARG,ResNum=538_A)  0    3.32070200   -6.60710200    8.23665700 L
 N-N2--0.862700(PDBName=NH1,ResName=ARG,ResNum=538_A)  0    4.59602000   -6.35115500    8.33613300 L
 N-N2--0.862700(PDBName=NH2,ResName=ARG,ResNum=538_A)  0    3.00921100   -7.82594600    7.90915400 L
 N-N--0.415700(PDBName=N,ResName=ILE,ResNum=539_A)   0    1.94391500    0.02318300   11.29285300 L
 C-CT--0.059700(PDBName=CA,ResName=ILE,ResNum=539_A)  0    2.18077600    1.29854200   10.59947300 L
 C-C-0.597300(PDBName=C,ResName=ILE,ResNum=539_A)    0    3.06945500    1.05810800    9.36876300 L
 O-O--0.567900(PDBName=O,ResName=ILE,ResNum=539_A)   0    4.19273700    0.56563400    9.49381000 L
 C-CT-0.130300(PDBName=CB,ResName=ILE,ResNum=539_A)  0    2.80421000    2.35376500   11.54549500 L
 C-CT--0.043000(PDBName=CG1,ResName=ILE,ResNum=539_A)  0    1.87555300    2.62892300   12.75369600 L
 C-CT--0.320400(PDBName=CG2,ResName=ILE,ResNum=539_A)  0    3.06940200    3.66411200   10.77375800 L
 C-CT--0.066000(PDBName=CD1,ResName=ILE,ResNum=539_A)  0    2.51628900    3.48305600   13.85553700 L
 N-N--0.415700(PDBName=N,ResName=TYR,ResNum=540_A)   0    2.56554000    1.40733800    8.18742200 L
 C-CT--0.001400(PDBName=CA,ResName=TYR,ResNum=540_A)  0    3.29181900    1.43369500    6.91528800 L
 C-C-0.597300(PDBName=C,ResName=TYR,ResNum=540_A)    0    3.91115300    2.82479300    6.70879300 L
 O-O--0.567900(PDBName=O,ResName=TYR,ResNum=540_A)   0    3.18315100    3.81406200    6.70717000 L
 C-CT--0.015200(PDBName=CB,ResName=TYR,ResNum=540_A)  0    2.29965900    1.10588300    5.78806000 L
 C-CA--0.001100(PDBName=CG,ResName=TYR,ResNum=540_A)  0    2.84638800    0.28419800    4.63895800 L
 C-CA--0.190600(PDBName=CD1,ResName=TYR,ResNum=540_A)  0    2.48136100   -1.07015400    4.53291000 L
 C-CA--0.190600(PDBName=CD2,ResName=TYR,ResNum=540_A)  0    3.63930300    0.87725400    3.63604400 L
 C-CA--0.234100(PDBName=CE1,ResName=TYR,ResNum=540_A)  0    2.88250200   -1.81956400    3.41509500 L
 C-CA--0.234100(PDBName=CE2,ResName=TYR,ResNum=540_A)  0    4.05887400    0.11830000    2.52302100 L
 C-C-0.322600(PDBName=CZ,ResName=TYR,ResNum=540_A)   0    3.66220600   -1.22992200    2.39910800 L
 O-OH--0.557900(PDBName=OH,ResName=TYR,ResNum=540_A)  0    3.98755500   -1.94725800    1.29226800 L
 N-N--0.415700(PDBName=N,ResName=ALA,ResNum=541_A)   0    5.23265200    2.92578600    6.56491700 L
 C-CT-0.033700(PDBName=CA,ResName=ALA,ResNum=541_A)  0    5.95872000    4.19319200    6.43008400 L
 C-C-0.597300(PDBName=C,ResName=ALA,ResNum=541_A)    0    7.18158000    4.03094500    5.49830500 L
 O-O--0.567900(PDBName=O,ResName=ALA,ResNum=541_A)   0    8.28256100    3.74204600    5.97370700 L
 C-CT--0.182500(PDBName=CB,ResName=ALA,ResNum=541_A)  0    6.34586100    4.68150800    7.83464400 L
 N-N--0.254800(PDBName=N,ResName=PRO,ResNum=542_A)   0    7.00800600    4.15557700    4.16981100 L
 C-CT--0.026600(PDBName=CA,ResName=PRO,ResNum=542_A)  0    8.09496200    3.97100600    3.20771500 L
 C-C-0.589600(PDBName=C,ResName=PRO,ResNum=542_A)    0    9.19784700    5.03842000    3.29256800 L
 O-O--0.574800(PDBName=O,ResName=PRO,ResNum=542_A)   0    8.94477800    6.18416700    3.66679400 L
 C-CT--0.007000(PDBName=CB,ResName=PRO,ResNum=542_A)  0    7.43406400    3.98385300    1.82953600 L
 C-CT-0.018900(PDBName=CG,ResName=PRO,ResNum=542_A)  0    5.95020000    3.76862900    2.09421800 L
 C-CT-0.019200(PDBName=CD,ResName=PRO,ResNum=542_A)  0    5.75235300    4.38982800    3.47139700 L
 N-N--0.415700(PDBName=N,ResName=NME,ResNum=543_A)   0   10.41820100    4.67413800    2.88895800 L
 C-CT--0.149000(PDBName=CH3,ResName=NME,ResNum=543_A)  0   11.58357400    5.55039500    2.84217500 L
 C-CT--0.366200(PDBName=CH3,ResName=ACE,ResNum=547_A)  0   12.53621000    7.62340900   -7.58656200 L
 C-C-0.597200(PDBName=C,ResName=ACE,ResNum=547_A)    0   11.28666100    6.83814000   -7.26955000 L
 O-O--0.567900(PDBName=O,ResName=ACE,ResNum=547_A)   0   10.18352300    7.34514700   -7.43417600 L
 N-N--0.415700(PDBName=N,ResName=THR,ResNum=548_A)   0   11.46291200    5.61888300   -6.76656300 L
 C-CT--0.038900(PDBName=CA,ResName=THR,ResNum=548_A)  0   10.41933900    4.61538400   -6.46133200 L
 C-C-0.597300(PDBName=C,ResName=THR,ResNum=548_A)    0    9.39880800    5.01565500   -5.38477200 L
 O-O--0.567900(PDBName=O,ResName=THR,ResNum=548_A)   0    8.52389500    4.22415800   -5.05069500 L
 C-CT-0.365400(PDBName=CB,ResName=THR,ResNum=548_A)  0   11.07927500    3.28395300   -6.05817500 L
 O-OH--0.676100(PDBName=OG1,ResName=THR,ResNum=548_A)  0   12.12030200    3.52463700   -5.13750100 L
 C-CT--0.243800(PDBName=CG2,ResName=THR,ResNum=548_A)  0   11.70019500    2.57142200   -7.25880700 L
 N-N--0.415700(PDBName=N,ResName=LEU,ResNum=549_A)   0    9.44617800    6.24674900   -4.86874500 L
 C-CT--0.051800(PDBName=CA,ResName=LEU,ResNum=549_A)  0    8.36526400    6.88932900   -4.11046000 L
 C-C-0.597300(PDBName=C,ResName=LEU,ResNum=549_A)    0    7.15153800    7.24939600   -4.99244900 L
 O-O--0.567900(PDBName=O,ResName=LEU,ResNum=549_A)   0    6.03419400    7.32860400   -4.48582300 L
 C-CT--0.110200(PDBName=CB,ResName=LEU,ResNum=549_A)  0    8.94989300    8.13949400   -3.41864500 L
 C-CT-0.353100(PDBName=CG,ResName=LEU,ResNum=549_A)  0    7.95951900    8.94917400   -2.55713700 L
 C-CT--0.412100(PDBName=CD1,ResName=LEU,ResNum=549_A)  0    7.33043500    8.13465600   -1.42381900 L
 C-CT--0.412100(PDBName=CD2,ResName=LEU,ResNum=549_A)  0    8.68648700   10.13843700   -1.92789100 L
 N-N--0.415700(PDBName=N,ResName=LEU,ResNum=550_A)   0    7.37973100    7.53377200   -6.28082500 L
 C-CT--0.051800(PDBName=CA,ResName=LEU,ResNum=550_A)  0    6.43581500    8.16718400   -7.20753300 L
 C-C-0.597300(PDBName=C,ResName=LEU,ResNum=550_A)    0    5.03625800    7.53176300   -7.22172700 L
 O-O--0.567900(PDBName=O,ResName=LEU,ResNum=550_A)   0    4.06104700    8.21977000   -6.92384800 L
 C-CT--0.110200(PDBName=CB,ResName=LEU,ResNum=550_A)  0    7.07920700    8.21186900   -8.60759900 L
 C-CT-0.353100(PDBName=CG,ResName=LEU,ResNum=550_A)  0    6.19784500    8.84619300   -9.70221400 L
 C-CT--0.412100(PDBName=CD1,ResName=LEU,ResNum=550_A)  0    5.84308700   10.30398400   -9.39805600 L
 C-CT--0.412100(PDBName=CD2,ResName=LEU,ResNum=550_A)  0    6.93972600    8.80797200  -11.03829800 L
 N-N--0.415700(PDBName=N,ResName=ALA,ResNum=551_A)   0    4.92292900    6.26047600   -7.60994600 L
 C-CT-0.033700(PDBName=CA,ResName=ALA,ResNum=551_A)  0    3.63952300    5.57185000   -7.74866200 L
 C-C-0.597300(PDBName=C,ResName=ALA,ResNum=551_A)    0    2.84835100    5.54421900   -6.42436100 L
 O-O--0.567900(PDBName=O,ResName=ALA,ResNum=551_A)   0    1.69525900    5.96928000   -6.40006400 L
 C-CT--0.182500(PDBName=CB,ResName=ALA,ResNum=551_A)  0    3.87323000    4.18580300   -8.36117300 L
 N-N--0.415700(PDBName=N,ResName=TYR,ResNum=552_A)   0    3.47463400    5.13010700   -5.31723800 L
 C-CT--0.001400(PDBName=CA,ResName=TYR,ResNum=552_A)  0    2.91741300    5.17739700   -3.95879700 L
 C-C-0.597300(PDBName=C,ResName=TYR,ResNum=552_A)    0    2.38781800    6.57308700   -3.61177600 L
 O-O--0.567900(PDBName=O,ResName=TYR,ResNum=552_A)   0    1.22778000    6.71760200   -3.23743400 L
 C-CT--0.015200(PDBName=CB,ResName=TYR,ResNum=552_A)  0    3.97072800    4.69753600   -2.94477300 L
 C-CA--0.001100(PDBName=CG,ResName=TYR,ResNum=552_A)  0    3.46116300    4.50951900   -1.52304400 L
 C-CA--0.190600(PDBName=CD1,ResName=TYR,ResNum=552_A)  0    3.15576800    3.21538900   -1.06027400 L
 C-CA--0.190600(PDBName=CD2,ResName=TYR,ResNum=552_A)  0    3.32491300    5.60938400   -0.64923500 L
 C-CA--0.234100(PDBName=CE1,ResName=TYR,ResNum=552_A)  0    2.72888700    3.01718200    0.26606300 L
 C-CA--0.234100(PDBName=CE2,ResName=TYR,ResNum=552_A)  0    2.88772000    5.41407300    0.67798500 L
 C-C-0.322600(PDBName=CZ,ResName=TYR,ResNum=552_A)   0    2.59834700    4.11161200    1.14242100 L
 O-OH--0.557900(PDBName=OH,ResName=TYR,ResNum=552_A)  0    2.20965500    3.89885100    2.42507500 L
 N-N--0.415700(PDBName=N,ResName=LEU,ResNum=553_A)   0    3.22143500    7.61014200   -3.74215000 L
 C-CT--0.051800(PDBName=CA,ResName=LEU,ResNum=553_A)  0    2.85741200    9.01435600   -3.52495400 L
 C-C-0.597300(PDBName=C,ResName=LEU,ResNum=553_A)    0    1.60514100    9.41083300   -4.32653200 L
 O-O--0.567900(PDBName=O,ResName=LEU,ResNum=553_A)   0    0.65864300    9.94500600   -3.74885900 L
 C-CT--0.110200(PDBName=CB,ResName=LEU,ResNum=553_A)  0    4.10664200    9.87459800   -3.80903000 L
 C-CT-0.353100(PDBName=CG,ResName=LEU,ResNum=553_A)  0    4.02504500   11.40004700   -3.61145700 L
 C-CT--0.412100(PDBName=CD1,ResName=LEU,ResNum=553_A)  0    3.31789400   12.12428700   -4.75586000 L
 C-CT--0.412100(PDBName=CD2,ResName=LEU,ResNum=553_A)  0    3.38610200   11.79530500   -2.28007200 L
 N-N--0.415700(PDBName=N,ResName=VAL,ResNum=554_A)   0    1.57931200    9.13599900   -5.63470200 L
 C-CT--0.087500(PDBName=CA,ResName=VAL,ResNum=554_A)  0    0.40029400    9.33247100   -6.49822300 L
 C-C-0.597300(PDBName=C,ResName=VAL,ResNum=554_A)    0   -0.82626200    8.58970000   -5.95388500 L
 O-O--0.567900(PDBName=O,ResName=VAL,ResNum=554_A)   0   -1.86946800    9.21615300   -5.77216900 L
 C-CT-0.298500(PDBName=CB,ResName=VAL,ResNum=554_A)  0    0.71105400    8.96540400   -7.96451600 L
 C-CT--0.319200(PDBName=CG1,ResName=VAL,ResNum=554_A)  0   -0.53887700    8.95096600   -8.85462200 L
 C-CT--0.319200(PDBName=CG2,ResName=VAL,ResNum=554_A)  0    1.68384900    9.98831100   -8.57003100 L
 N-N--0.347900(PDBName=N,ResName=ARG,ResNum=555_A)   0   -0.72100100    7.28629400   -5.65543000 L
 C-CT--0.263700(PDBName=CA,ResName=ARG,ResNum=555_A)  0   -1.80597600    6.49060800   -5.05152000 L
 C-C-0.734100(PDBName=C,ResName=ARG,ResNum=555_A)    0   -2.35477300    7.11772500   -3.77132500 L
 O-O--0.589400(PDBName=O,ResName=ARG,ResNum=555_A)   0   -3.57152900    7.21272700   -3.66627300 L
 C-CT--0.000700(PDBName=CB,ResName=ARG,ResNum=555_A)  0   -1.39781000    5.02663600   -4.82261700 L
 C-CT-0.039000(PDBName=CG,ResName=ARG,ResNum=555_A)  0   -1.26656800    4.25201900   -6.14369800 L H-H1 498   0.0000
 C-CT-0.048600(PDBName=CD,ResName=ARG,ResNum=555_A)  0   -1.09232200    2.74664200   -5.91759800 H
 N-N2--0.529500(PDBName=NE,ResName=ARG,ResNum=555_A)  0    0.02383300    2.40833700   -5.04689900 H
 C-CA-0.807600(PDBName=CZ,ResName=ARG,ResNum=555_A)  0    1.26761600    2.22026300   -5.43911400 H
 N-N2--0.862700(PDBName=NH1,ResName=ARG,ResNum=555_A)  0    1.67018700    2.44598700   -6.69970100 H
 N-N2--0.862700(PDBName=NH2,ResName=ARG,ResNum=555_A)  0    2.21393400    1.92171100   -4.52399300 H
 N-N--0.347900(PDBName=N,ResName=ARG,ResNum=556_A)   0   -1.50912300    7.57362100   -2.83638600 L
 C-CT--0.263700(PDBName=CA,ResName=ARG,ResNum=556_A)  0   -1.92754500    8.30740700   -1.61931500 L
 C-C-0.734100(PDBName=C,ResName=ARG,ResNum=556_A)    0   -2.69564400    9.59512700   -1.92947200 L
 O-O--0.589400(PDBName=O,ResName=ARG,ResNum=556_A)   0   -3.73078000    9.84269700   -1.31953300 L
 C-CT--0.000700(PDBName=CB,ResName=ARG,ResNum=556_A)  0   -0.73841100    8.62803300   -0.69620900 L
 C-CT-0.039000(PDBName=CG,ResName=ARG,ResNum=556_A)  0    0.07348600    7.44174500   -0.15414700 L H-H1 509   0.0000
 C-CT-0.048600(PDBName=CD,ResName=ARG,ResNum=556_A)  0   -0.70079800    6.44576600    0.71623000 H
 N-N2--0.529500(PDBName=NE,ResName=ARG,ResNum=556_A)  0   -1.59999500    5.58267300   -0.03468500 H
 C-CA-0.807600(PDBName=CZ,ResName=ARG,ResNum=556_A)  0   -1.24296600    4.54722300   -0.78849700 H
 N-N2--0.862700(PDBName=NH1,ResName=ARG,ResNum=556_A)  0    0.03143700    4.25713100   -1.02005800 H
 N-N2--0.862700(PDBName=NH2,ResName=ARG,ResNum=556_A)  0   -2.19814300    3.81737400   -1.39864300 H
 N-N--0.415700(PDBName=N,ResName=LEU,ResNum=557_A)   0   -2.19049800   10.42485000   -2.84719700 L
 C-CT--0.051800(PDBName=CA,ResName=LEU,ResNum=557_A)  0   -2.86019400   11.66200200   -3.27819400 L
 C-C-0.597300(PDBName=C,ResName=LEU,ResNum=557_A)    0   -4.24016000   11.41445000   -3.91223900 L
 O-O--0.567900(PDBName=O,ResName=LEU,ResNum=557_A)   0   -5.15268500   12.20246400   -3.68341600 L
 C-CT--0.110200(PDBName=CB,ResName=LEU,ResNum=557_A)  0   -1.95904400   12.46467400   -4.23416100 L
 C-CT-0.353100(PDBName=CG,ResName=LEU,ResNum=557_A)  0   -0.71476400   13.09788500   -3.58485400 L
 C-CT--0.412100(PDBName=CD1,ResName=LEU,ResNum=557_A)  0    0.09473300   13.81967700   -4.66396300 L
 C-CT--0.412100(PDBName=CD2,ResName=LEU,ResNum=557_A)  0   -1.06045400   14.12928900   -2.50663800 L
 N-N--0.415700(PDBName=N,ResName=LEU,ResNum=558_A)   0   -4.38355400   10.35496100   -4.71396900 L
 C-CT--0.051800(PDBName=CA,ResName=LEU,ResNum=558_A)  0   -5.66787300    9.88681300   -5.25313700 L
 C-C-0.597300(PDBName=C,ResName=LEU,ResNum=558_A)    0   -6.59992100    9.33439600   -4.15788100 L
 O-O--0.567900(PDBName=O,ResName=LEU,ResNum=558_A)   0   -7.79376200    9.61402200   -4.16950000 L
 C-CT--0.110200(PDBName=CB,ResName=LEU,ResNum=558_A)  0   -5.40790100    8.82107200   -6.33495800 L
 C-CT-0.353100(PDBName=CG,ResName=LEU,ResNum=558_A)  0   -4.73801700    9.35568200   -7.61408600 L
 C-CT--0.412100(PDBName=CD1,ResName=LEU,ResNum=558_A)  0   -4.28838800    8.18408700   -8.48718500 L
 C-CT--0.412100(PDBName=CD2,ResName=LEU,ResNum=558_A)  0   -5.68567300   10.22603100   -8.44328300 L
 N-N--0.516300(PDBName=N,ResName=GLU,ResNum=559_A)   0   -6.05770200    8.53031700   -3.24096500 L
 C-CT-0.039700(PDBName=CA,ResName=GLU,ResNum=559_A)  0   -6.76716200    7.86725500   -2.14053300 L
 C-C-0.536600(PDBName=C,ResName=GLU,ResNum=559_A)    0   -7.40651200    8.84680100   -1.14595100 L
 O-O--0.581900(PDBName=O,ResName=GLU,ResNum=559_A)   0   -8.56240000    8.66017200   -0.76322800 L
 C-CT-0.056000(PDBName=CB,ResName=GLU,ResNum=559_A)  0   -5.78994700    6.91372300   -1.43400600 L
 C-CT-0.013600(PDBName=CG,ResName=GLU,ResNum=559_A)  0   -6.42955400    6.01103700   -0.37567500 L
 C-C-0.805400(PDBName=CD,ResName=GLU,ResNum=559_A)   0   -5.36803400    5.28647000    0.45414400 L
 O-O2--0.818800(PDBName=OE1,ResName=GLU,ResNum=559_A)  0   -5.63535700    4.99665900    1.63963300 L
 O-O2--0.818800(PDBName=OE2,ResName=GLU,ResNum=559_A)  0   -4.28877100    4.93346600   -0.07118000 L
 N-N--0.415700(PDBName=N,ResName=NME,ResNum=560_A)   0   -6.64621400    9.85334200   -0.69600100 L
 C-CT--0.149000(PDBName=CH3,ResName=NME,ResNum=560_A)  0   -7.09392000   10.87730500    0.23998000 L
 N-N3--0.808049(PDBName=N,ResName=PRO,ResNum=561_A)  0   -0.13227000   -1.45583400   -0.93405400 H
 C-CT-0.210456(PDBName=CA,ResName=PRO,ResNum=561_A)  0   -0.57916700   -0.07645500   -1.02879400 H
 C-C-0.808347(PDBName=C,ResName=PRO,ResNum=561_A)    0    0.29266900    0.79154100   -1.92200100 H
 O-O2--0.799959(PDBName=O,ResName=PRO,ResNum=561_A)  0   -0.23930000    1.85572800   -2.34085200 H
 C-CT-0.263619(PDBName=CB,ResName=PRO,ResNum=561_A)  0   -0.46550400    0.42516800    0.42771700 H
 C-CT--0.060880(PDBName=CG,ResName=PRO,ResNum=561_A)  0    0.63687400   -0.46026300    1.04361900 H
 C-CT--0.064337(PDBName=CD,ResName=PRO,ResNum=561_A)  0    0.59990800   -1.67872500    0.17704300 H
 O-O2--0.799959(PDBName=OXT,ResName=PRO,ResNum=561_A)  0    1.48939900    0.46633500   -2.15913400 H
 P-P-1.066180(PDBName=PA,ResName=FAD,ResNum=2001_A)  0  -11.87788000    3.48141700    3.70149400 L
 O-O2--0.747694(PDBName=O1A,ResName=FAD,ResNum=2001_A)  0  -12.22057400    4.85858500    3.29246600 L
 O-O2--0.747694(PDBName=O2A,ResName=FAD,ResNum=2001_A)  0  -12.80570200    2.77742800    4.61441500 L
 O-OS--0.442955(PDBName=O5B,ResName=FAD,ResNum=2001_A)  0  -11.82551500    2.59733200    2.36284300 L
 C-CT-0.078488(PDBName=C5B,ResName=FAD,ResNum=2001_A)  0  -11.60228700    3.20064100    1.10005200 L
 C-CT-0.068477(PDBName=C4B,ResName=FAD,ResNum=2001_A)  0  -11.37382000    2.12779300    0.03291400 L
 O-OS--0.393278(PDBName=O4B,ResName=FAD,ResNum=2001_A)  0  -12.58665300    1.49168600   -0.35855200 L
 C-CT-0.278419(PDBName=C3B,ResName=FAD,ResNum=2001_A)  0  -10.79745200    2.71001800   -1.25399500 L
 O-OH--0.693689(PDBName=O3B,ResName=FAD,ResNum=2001_A)  0   -9.41183600    3.01378900   -1.14263500 L
 C-CT-0.148515(PDBName=C2B,ResName=FAD,ResNum=2001_A)  0  -11.11833100    1.58722600   -2.25140200 L
 O-OH--0.669311(PDBName=O2B,ResName=FAD,ResNum=2001_A)  0  -10.16895300    0.53010700   -2.22500000 L
 C-CT-0.071469(PDBName=C1B,ResName=FAD,ResNum=2001_A)  0  -12.42943300    1.01919600   -1.69329400 L
 N-N*--0.070501(PDBName=N9A,ResName=FAD,ResNum=2001_A)  0  -13.60860700    1.38653200   -2.50311400 L
 C-CK-0.175311(PDBName=C8A,ResName=FAD,ResNum=2001_A)  0  -14.51520000    2.40212500   -2.30877700 L
 N-NB--0.612527(PDBName=N7A,ResName=FAD,ResNum=2001_A)  0  -15.48885600    2.42838700   -3.18362400 L
 C-CB-0.052542(PDBName=C5A,ResName=FAD,ResNum=2001_A)  0  -15.17201600    1.35631600   -4.03293500 L
 C-CA-0.677103(PDBName=C6A,ResName=FAD,ResNum=2001_A)  0  -15.73026800    0.81622400   -5.21396100 L
 N-N2--0.906687(PDBName=N6A,ResName=FAD,ResNum=2001_A)  0  -16.79796600    1.28281000   -5.83079500 L
 N-NC--0.767799(PDBName=N1A,ResName=FAD,ResNum=2001_A)  0  -15.18240600   -0.22733700   -5.83429900 L
 C-CQ-0.558202(PDBName=C2A,ResName=FAD,ResNum=2001_A)  0  -14.10452400   -0.76920300   -5.28288200 L
 N-NC--0.689452(PDBName=N3A,ResName=FAD,ResNum=2001_A)  0  -13.46866000   -0.39089300   -4.18214300 L
 C-CB-0.375245(PDBName=C4A,ResName=FAD,ResNum=2001_A)  0  -14.04403800    0.70630900   -3.61408000 L
 N-NC--0.610510(PDBName=N1,ResName=FAD,ResNum=2001_A)  0   -4.02076000   -1.93733600   -1.50613800 H
 C-C-0.719257(PDBName=C2,ResName=FAD,ResNum=2001_A)  0   -3.59421000   -2.77484100   -2.51242700 H
 O-O--0.631133(PDBName=O2,ResName=FAD,ResNum=2001_A)  0   -4.17808300   -2.84871700   -3.57123300 H
 N-NA--0.449086(PDBName=N3,ResName=FAD,ResNum=2001_A)  0   -2.45112000   -3.57230100   -2.26426000 H
 C-C-0.482250(PDBName=C4,ResName=FAD,ResNum=2001_A)  0   -1.72143200   -3.57353200   -1.09604400 H
 O-O--0.561422(PDBName=O4,ResName=FAD,ResNum=2001_A)  0   -0.71267900   -4.26400900   -0.91109000 H
 C-CM-0.307935(PDBName=C4X,ResName=FAD,ResNum=2001_A)  0   -2.18076300   -2.62308300   -0.12440100 H
 N-NC--0.471183(PDBName=N5,ResName=FAD,ResNum=2001_A)  0   -1.59500000   -2.67011700    1.10723200 H
 C-CA-0.277240(PDBName=C5X,ResName=FAD,ResNum=2001_A)  0   -2.07371300   -1.85833000    2.12990500 H
 C-CA--0.211553(PDBName=C6,ResName=FAD,ResNum=2001_A)  0   -1.47485800   -1.85884000    3.38958000 H
 C-CA-0.057714(PDBName=C7,ResName=FAD,ResNum=2001_A)  0   -1.99662500   -1.12829500    4.45124600 H
 C-CT--0.217006(PDBName=C7M,ResName=FAD,ResNum=2001_A)  0   -1.36112900   -1.21127000    5.80924400 H
 C-CA-0.078368(PDBName=C8,ResName=FAD,ResNum=2001_A)  0   -3.14629400   -0.35159900    4.22948700 H
 C-CT--0.017098(PDBName=C8M,ResName=FAD,ResNum=2001_A)  0   -3.77619000    0.47392800    5.31566400 H
 C-CA--0.366852(PDBName=C9,ResName=FAD,ResNum=2001_A)  0   -3.72045400   -0.33795000    2.96633500 H
 C-CA-0.024431(PDBName=C9A,ResName=FAD,ResNum=2001_A)  0   -3.22258400   -1.08123300    1.89945700 H
 N-N*-0.064249(PDBName=N10,ResName=FAD,ResNum=2001_A)  0   -3.82154000   -1.04459000    0.62516800 H
 C-CA-0.215358(PDBName=C10,ResName=FAD,ResNum=2001_A)  0   -3.35425500   -1.86784900   -0.38395700 H
 C-CT-0.021145(PDBName=C1P,ResName=FAD,ResNum=2001_A)  0   -5.13542500   -0.42824700    0.47020100 H
 C-CT-0.148009(PDBName=C2P,ResName=FAD,ResNum=2001_A)  0   -5.14814800    1.06446800    0.05085900 L H-H1 589   0.0000
 O-OH--0.688811(PDBName=O2P,ResName=FAD,ResNum=2001_A)  0   -3.85902500    1.64889600    0.05504400 L
 C-CT-0.044591(PDBName=C3P,ResName=FAD,ResNum=2001_A)  0   -6.03193300    2.01222100    0.89575900 L
 O-OH--0.644918(PDBName=O3P,ResName=FAD,ResNum=2001_A)  0   -5.27581000    2.50861000    2.00119000 L
 C-CT-0.164256(PDBName=C4P,ResName=FAD,ResNum=2001_A)  0   -7.37454000    1.42260600    1.37082500 L
 O-OH--0.693489(PDBName=O4P,ResName=FAD,ResNum=2001_A)  0   -8.10159600    0.96322400    0.23498100 L
 C-CT-0.034637(PDBName=C5P,ResName=FAD,ResNum=2001_A)  0   -8.19517700    2.40305300    2.22628200 L
 O-OS--0.400268(PDBName=O5P,ResName=FAD,ResNum=2001_A)  0   -9.10227000    1.66612400    3.03879000 L
 P-P-0.938751(PDBName=P,ResName=FAD,ResNum=2001_A)   0   -9.54949700    2.18710500    4.49734800 L
 O-O2--0.728304(PDBName=O1P,ResName=FAD,ResNum=2001_A)  0  -10.34344500    1.09436900    5.10488800 L
 O-O2--0.728304(PDBName=O2P,ResName=FAD,ResNum=2001_A)  0   -8.31881900    2.54790800    5.22120800 L
 O-OS--0.240907(PDBName=O3P,ResName=FAD,ResNum=2001_A)  0  -10.41804900    3.50469800    4.32526900 L
 O-OW--0.834000(PDBName=O,ResName=HOH,ResNum=2007_A)  0   -8.09061900    5.78882000   -4.49724400 L
 O-OW--0.834000(PDBName=O,ResName=HOH,ResNum=2008_A)  0    3.20947600   -7.02544100   -5.37811000 L
 O-OW--0.834000(PDBName=O,ResName=HOH,ResNum=2009_A)  0   -8.28335800   -1.31811700    3.37995300 L
 O-OW--0.834000(PDBName=O,ResName=HOH,ResNum=2013_A)  0   -5.41471300   -3.50483600   -7.77295400 L
 O-OW--0.834000(PDBName=O,ResName=HOH,ResNum=2023_A)  0    0.51874300  -11.38008300   -1.46590400 L
 O-OW--0.834000(PDBName=O,ResName=HOH,ResNum=2029_A)  0   -9.40346300    5.50379100   -2.13934400 L
 O-OW--0.834000(PDBName=O,ResName=HOH,ResNum=2032_A)  0   -5.41383800    5.50382100   -5.07956400 L
 O-OW--0.834000(PDBName=O,ResName=HOH,ResNum=2035_A)  0    3.89968100   -5.12070500    5.60929400 L
 O-OW--0.834000(PDBName=O,ResName=HOH,ResNum=2037_A)  0   -5.84762700    4.97133500   -9.52034400 L
 O-OW--0.834000(PDBName=O,ResName=HOH,ResNum=2044_A)  0    6.00394400    3.76263100   -5.54381800 L
 O-OW--0.834000(PDBName=O,ResName=HOH,ResNum=2046_A)  0   -7.21712400    5.44496400   -7.19514800 L
 O-OW--0.834000(PDBName=O,ResName=HOH,ResNum=2054_A)  0    0.41693300   -8.95229300    7.19959800 L
 O-OW--0.834000(PDBName=O,ResName=HOH,ResNum=2055_A)  0  -13.54684300    6.29083600    1.55136600 L
 O-OW--0.834000(PDBName=O,ResName=HOH,ResNum=2064_A)  0    7.18579600    0.43624800   -3.60457400 L
 O-OW--0.834000(PDBName=O,ResName=HOH,ResNum=2066_A)  0    7.17580600    4.33468800   -7.94929300 L
 O-OW--0.834000(PDBName=O,ResName=HOH,ResNum=2067_A)  0    0.25874400    2.50409700   -9.17698700 L
 O-OW--0.834000(PDBName=O,ResName=HOH,ResNum=2071_A)  0    0.58957100   -3.39482100   -3.20875200 L
 O-OW--0.834000(PDBName=O,ResName=HOH,ResNum=2075_A)  0   -3.08883500  -10.55659600   -6.81922100 L
 O-OW--0.834000(PDBName=O,ResName=HOH,ResNum=2082_A)  0    2.78694800   -0.75210000   -8.49068400 L
 O-OW--0.834000(PDBName=O,ResName=HOH,ResNum=2108_A)  0    2.76048100   -7.03996200   -9.32213100 L
 O-OW--0.834000(PDBName=O,ResName=HOH,ResNum=2109_A)  0    0.93346600    0.11623800  -10.16413600 L
 O-OW--0.834000(PDBName=O,ResName=HOH,ResNum=2124_A)  0    6.88347400   -3.03614900   -0.65721900 L
 O-OW--0.834000(PDBName=O,ResName=HOH,ResNum=2128_A)  0    6.06914300   -0.49943700   -1.27858700 L
 O-OW--0.834000(PDBName=O,ResName=HOH,ResNum=2135_A)  0    2.14407600    6.06540000    3.97629100 L
 O-OW--0.834000(PDBName=O,ResName=HOH,ResNum=2153_A)  0   10.44937600   -2.98903500    1.87629600 L
 H-HC-0.029500(PDBName=1HB,ResName=PHE,ResNum=259_A)  0    2.07003000    8.28993300    2.55665200 L
 H-HC-0.029500(PDBName=2HB,ResName=PHE,ResNum=259_A)  0    3.14281300    9.27047600    1.57378000 L
 H-HA-0.133000(PDBName=HD1,ResName=PHE,ResNum=259_A)  0    2.21673900   11.01141800    0.28335500 L
 H-HA-0.133000(PDBName=HD2,ResName=PHE,ResNum=259_A)  0    0.04741000    9.54302500    3.71136300 L
 H-HA-0.143000(PDBName=HE1,ResName=PHE,ResNum=259_A)  0    0.28698800   12.44568500   -0.32218000 L
 H-HA-0.143000(PDBName=HE2,ResName=PHE,ResNum=259_A)  0   -1.86561400   11.00849800    3.11836000 L
 H-HA-0.129700(PDBName=HZ,ResName=PHE,ResNum=259_A)  0   -1.75867400   12.44331500    1.09734900 L
 H-H1-0.097800(PDBName=HA,ResName=PHE,ResNum=259_A)  0    2.57581900    9.55075600    4.54066200 L
 H-H-0.271900(PDBName=H,ResName=PHE,ResNum=259_A)    0    3.04983400   11.66208700    2.86465500 L
 H-H1-0.035200(PDBName=1HB,ResName=SER,ResNum=283_A)  0    4.92170900   -3.10763300    6.67655800 L
 H-H1-0.035200(PDBName=2HB,ResName=SER,ResNum=283_A)  0    4.44596900   -1.41296400    6.48815400 L
 H-HO-0.427500(PDBName=HG,ResName=SER,ResNum=283_A)  0    5.95452500   -1.19476600    4.87093800 L
 H-H1-0.084300(PDBName=HA,ResName=SER,ResNum=283_A)  0    7.11391200   -2.50063500    7.43743000 L
 H-H-0.271900(PDBName=H,ResName=SER,ResNum=283_A)    0    5.53648700   -0.77040400    9.20015300 L
 H-HC-0.029500(PDBName=1HB,ResName=TYR,ResNum=284_A)  0   10.86468000   -0.05989600    8.25524800 L
 H-HC-0.029500(PDBName=2HB,ResName=TYR,ResNum=284_A)  0   11.12829200    1.51904400    7.52204200 L
 H-HA-0.169900(PDBName=HD1,ResName=TYR,ResNum=284_A)  0   10.38091600   -0.13408800   10.56928100 L
 H-HA-0.169900(PDBName=HD2,ResName=TYR,ResNum=284_A)  0    9.50272000    3.45576600    8.34606100 L
 H-HA-0.165600(PDBName=HE1,ResName=TYR,ResNum=284_A)  0    9.65937700    0.98872300   12.67071300 L
 H-HA-0.165600(PDBName=HE2,ResName=TYR,ResNum=284_A)  0    8.77895200    4.57842000   10.45877600 L
 H-HO-0.399200(PDBName=HH,ResName=TYR,ResNum=284_A)  0    8.84804200    2.90101300   13.59968300 L
 H-H1-0.087600(PDBName=HA,ResName=TYR,ResNum=284_A)  0    8.76086000    1.62046800    6.84042300 L
 H-H-0.271900(PDBName=H,ResName=TYR,ResNum=284_A)    0    8.55431900   -0.89395200    8.33846600 L
 H-HC--0.012200(PDBName=1HB,ResName=ASP,ResNum=285_A)  0    7.39725700   -0.52324300    3.32243100 L
 H-HC--0.012200(PDBName=2HB,ResName=ASP,ResNum=285_A)  0    7.71673600    1.06601300    2.62233500 L
 H-H1-0.088000(PDBName=HA,ResName=ASP,ResNum=285_A)  0    9.76801400   -1.02547900    3.42224200 L
 H-H-0.293600(PDBName=H,ResName=ASP,ResNum=285_A)    0    9.12344600    1.60289000    4.69943600 L
 H-HC-0.024100(PDBName=1HB,ResName=MET,ResNum=286_A)  0   12.58387800   -1.69099600   -0.10657800 L
 H-HC-0.024100(PDBName=2HB,ResName=MET,ResNum=286_A)  0   14.02497100   -0.69521200   -0.23635700 L
 H-H1-0.044000(PDBName=1HG,ResName=MET,ResNum=286_A)  0   13.05666700   -2.10585900    2.27354100 L
 H-H1-0.044000(PDBName=2HG,ResName=MET,ResNum=286_A)  0   14.38931600   -2.60757900    1.24404400 L
 H-H1-0.068400(PDBName=1HE,ResName=MET,ResNum=286_A)  0   17.11951700    0.12831500    1.92842500 L
 H-H1-0.068400(PDBName=2HE,ResName=MET,ResNum=286_A)  0   16.68063200   -1.32604100    1.00340100 L
 H-H1-0.068400(PDBName=3HE,ResName=MET,ResNum=286_A)  0   15.89751900    0.23040800    0.64533900 L
 H-H1-0.088000(PDBName=HA,ResName=MET,ResNum=286_A)  0   13.05537700    0.90925900    1.39594000 L
 H-H-0.271900(PDBName=H,ResName=MET,ResNum=286_A)    0   11.11907300   -1.15522600    1.79250200 L
 H-HC-0.045700(PDBName=1HB,ResName=LEU,ResNum=287_A)  0   11.37683900    3.31384800   -2.02591100 L
 H-HC-0.045700(PDBName=2HB,ResName=LEU,ResNum=287_A)  0   10.05904100    3.37475100   -3.17083400 L
 H-HC--0.036100(PDBName=HG,ResName=LEU,ResNum=287_A)  0    9.57184400    3.25364500   -0.17263900 L
 H-HC-0.100000(PDBName=1HD2,ResName=LEU,ResNum=287_A)  0    7.38005800    4.35100800   -0.92795100 L
 H-HC-0.100000(PDBName=2HD2,ResName=LEU,ResNum=287_A)  0    7.59202800    2.67876200   -1.45805600 L
 H-HC-0.100000(PDBName=3HD2,ResName=LEU,ResNum=287_A)  0    7.86109200    4.01059000   -2.59197000 L
 H-HC-0.100000(PDBName=1HD1,ResName=LEU,ResNum=287_A)  0    9.25876800    5.69464100   -0.28002800 L
 H-HC-0.100000(PDBName=2HD1,ResName=LEU,ResNum=287_A)  0   10.92208100    5.21019300   -0.63783000 L
 H-HC-0.100000(PDBName=3HD1,ResName=LEU,ResNum=287_A)  0    9.84274700    5.67633200   -1.96686100 L
 H-H1-0.092200(PDBName=HA,ResName=LEU,ResNum=287_A)  0    9.16798400    1.24528300   -2.16660000 L
 H-H-0.271900(PDBName=H,ResName=LEU,ResNum=287_A)    0   10.08178400    0.49124200   -0.29300000 L
 H-H1-0.069800(PDBName=1HA,ResName=GLY,ResNum=288_A)  0   11.13875800   -1.57071300   -4.96440000 L
 H-H1-0.069800(PDBName=2HA,ResName=GLY,ResNum=288_A)  0   11.01820700   -0.10027800   -5.93921500 L
 H-H-0.271900(PDBName=H,ResName=GLY,ResNum=288_A)    0    9.09914700   -0.12153300   -3.74602600 L
 H-HC--0.017300(PDBName=1HB,ResName=GLU,ResNum=289_A)  0    6.37990000   -1.28805500   -6.23446700 L
 H-HC--0.017300(PDBName=2HB,ResName=GLU,ResNum=289_A)  0    5.56195900   -1.14344500   -7.78413700 L
 H-HC--0.042500(PDBName=1HG,ResName=GLU,ResNum=289_A)  0    7.07730400    1.13548400   -6.43966700 L
 H-HC--0.042500(PDBName=2HG,ResName=GLU,ResNum=289_A)  0    6.11023800    1.23859200   -7.91591200 L
 H-H1-0.110500(PDBName=HA,ResName=GLU,ResNum=289_A)  0    7.73748600   -2.23448500   -8.01802900 L
 H-H-0.293600(PDBName=H,ResName=GLU,ResNum=289_A)    0    9.31915900    0.11171000   -7.40031400 L
 H-HC-0.029500(PDBName=1HB,ResName=TYR,ResNum=304_A)  0   13.15022300   -6.36993200   -1.07663500 L
 H-HC-0.029500(PDBName=2HB,ResName=TYR,ResNum=304_A)  0   13.54442800   -6.23207700   -2.78685800 L
 H-HA-0.169900(PDBName=HD1,ResName=TYR,ResNum=304_A)  0   11.94361300   -3.92779200   -0.23507300 L
 H-HA-0.169900(PDBName=HD2,ResName=TYR,ResNum=304_A)  0   11.67513900   -5.82529800   -4.10972400 L
 H-HA-0.165600(PDBName=HE1,ResName=TYR,ResNum=304_A)  0    9.87712100   -2.63070000   -0.74044800 L
 H-HA-0.165600(PDBName=HE2,ResName=TYR,ResNum=304_A)  0    9.59577900   -4.56671900   -4.57795000 L
 H-HO-0.399200(PDBName=HH,ResName=TYR,ResNum=304_A)  0    8.39461300   -2.68293100   -3.91167300 L
 H-H1-0.087600(PDBName=HA,ResName=TYR,ResNum=304_A)  0   14.29722800   -4.34637300   -0.54220900 L
 H-H-0.271900(PDBName=H,ResName=TYR,ResNum=304_A)    0   13.79018500   -3.62382800   -3.23545400 L
 H-H1-0.035200(PDBName=1HB,ResName=SER,ResNum=327_A)  0    6.39413600   -3.48469600    2.03566800 L
 H-H1-0.035200(PDBName=2HB,ResName=SER,ResNum=327_A)  0    5.34579500   -4.82492000    1.54578500 L
 H-HO-0.427500(PDBName=HG,ResName=SER,ResNum=327_A)  0    5.41761100   -3.34046600    3.91152600 L
 H-H1-0.084300(PDBName=HA,ResName=SER,ResNum=327_A)  0    6.49860900   -6.34588700    3.09438300 L
 H-H-0.271900(PDBName=H,ResName=SER,ResNum=327_A)    0    8.58510700   -4.35864300    3.70195800 L
 H-HC-0.018700(PDBName=HB,ResName=ILE,ResNum=328_A)  0    9.24372400   -7.38373100   -2.13522300 L
 H-HC-0.088200(PDBName=1HG2,ResName=ILE,ResNum=328_A)  0   10.90821000   -8.17502300   -0.59929300 L
 H-HC-0.088200(PDBName=2HG2,ResName=ILE,ResNum=328_A)  0    9.89164900   -7.78108000    0.80664700 L
 H-HC-0.088200(PDBName=3HG2,ResName=ILE,ResNum=328_A)  0   10.57349400   -6.49125800   -0.19674200 L
 H-HC-0.023600(PDBName=1HG1,ResName=ILE,ResNum=328_A)  0    7.95111200   -9.11159000    0.01458900 L
 H-HC-0.023600(PDBName=2HG1,ResName=ILE,ResNum=328_A)  0    7.27578100   -8.86607500   -1.59594800 L
 H-HC-0.018600(PDBName=1HD1,ResName=ILE,ResNum=328_A)  0    8.43470600  -10.95876600   -1.59625700 L
 H-HC-0.018600(PDBName=2HD1,ResName=ILE,ResNum=328_A)  0    9.91600200  -10.22247200   -0.96757200 L
 H-HC-0.018600(PDBName=3HD1,ResName=ILE,ResNum=328_A)  0    9.34517600   -9.82145500   -2.60754500 L
 H-H1-0.086900(PDBName=HA,ResName=ILE,ResNum=328_A)  0    8.53030700   -5.40572100   -0.91376600 L
 H-H-0.271900(PDBName=H,ResName=ILE,ResNum=328_A)    0    6.48107800   -6.73864200    0.66095600 L
 H-HC-0.036200(PDBName=1HB,ResName=LYS,ResNum=329_A)  0    6.71063700   -3.75223100   -4.70834300 L
 H-HC-0.036200(PDBName=2HB,ResName=LYS,ResNum=329_A)  0    5.38380000   -4.40892700   -5.65398000 L
 H-HC-0.010300(PDBName=1HG,ResName=LYS,ResNum=329_A)  0    5.12341600   -3.59841600   -2.72634500 L
 H-HC-0.010300(PDBName=2HG,ResName=LYS,ResNum=329_A)  0    3.82999500   -4.18259000   -3.79522000 L
 H-HC-0.062100(PDBName=1HD,ResName=LYS,ResNum=329_A)  0    5.43933100   -1.60892600   -4.08678100 L
 H-HC-0.062100(PDBName=2HD,ResName=LYS,ResNum=329_A)  0    4.38370000   -2.24893800   -5.35266500 L
 H-HP-0.113500(PDBName=1HE,ResName=LYS,ResNum=329_A)  0    2.44577600   -2.12429000   -3.83408700 H
 H-HP-0.113500(PDBName=2HE,ResName=LYS,ResNum=329_A)  0    3.17610700   -0.55507400   -4.17415900 H
 H-H-0.340000(PDBName=1HZ,ResName=LYS,ResNum=329_A)  0    4.28696000   -0.68898700   -1.98727100 H
 H-H-0.340000(PDBName=2HZ,ResName=LYS,ResNum=329_A)  0    3.46600300   -2.06753500   -1.63993300 H
 H-H-0.340000(PDBName=3HZ,ResName=LYS,ResNum=329_A)  0    2.57481800   -0.62349700   -1.96013200 H
 H-H1-0.142600(PDBName=HA,ResName=LYS,ResNum=329_A)  0    5.20721800   -6.25775900   -3.88763100 L
 H-H-0.274700(PDBName=H,ResName=LYS,ResNum=329_A)    0    7.96460200   -5.32459800   -3.15219000 L
 H-HC-0.045700(PDBName=1HB,ResName=LEU,ResNum=330_A)  0    5.27520400   -9.78051700   -8.25424400 L
 H-HC-0.045700(PDBName=2HB,ResName=LEU,ResNum=330_A)  0    4.22900200   -8.50159600   -7.65365400 L
 H-HC--0.036100(PDBName=HG,ResName=LEU,ResNum=330_A)  0    4.38447700   -9.50793300   -5.33828000 L
 H-HC-0.100000(PDBName=1HD1,ResName=LEU,ResNum=330_A)  0    2.88733800  -11.39332700   -5.83397500 L
 H-HC-0.100000(PDBName=2HD1,ResName=LEU,ResNum=330_A)  0    3.37968600  -11.34935700   -7.54681000 L
 H-HC-0.100000(PDBName=3HD1,ResName=LEU,ResNum=330_A)  0    2.49423800   -9.98779300   -6.83028000 L
 H-HC-0.100000(PDBName=1HD2,ResName=LEU,ResNum=330_A)  0    5.16385300  -11.84776600   -5.15187300 L
 H-HC-0.100000(PDBName=2HD2,ResName=LEU,ResNum=330_A)  0    5.79399000  -11.76859900   -6.81372600 L
 H-HC-0.100000(PDBName=3HD2,ResName=LEU,ResNum=330_A)  0    6.49222100  -10.74613400   -5.53485800 L
 H-H1-0.092200(PDBName=HA,ResName=LEU,ResNum=330_A)  0    7.09829000   -8.95658200   -6.74490100 L
 H-H-0.271900(PDBName=H,ResName=LEU,ResNum=330_A)    0    4.98319200   -7.40295200   -5.62875200 L
 H-H1-0.035200(PDBName=1HB,ResName=SER,ResNum=331_A)  0    4.55129900   -4.88942200  -10.02100700 L
 H-H1-0.035200(PDBName=2HB,ResName=SER,ResNum=331_A)  0    5.74559300   -4.03062500  -11.01012300 L
 H-HO-0.427500(PDBName=HG,ResName=SER,ResNum=331_A)  0    4.79304600   -3.40914000   -8.56379200 L
 H-H1-0.084300(PDBName=HA,ResName=SER,ResNum=331_A)  0    6.60556600   -6.20767900  -10.64568600 L
 H-H-0.271900(PDBName=H,ResName=SER,ResNum=331_A)    0    5.35852300   -6.09419300   -8.08596800 L
 H-HC-0.079700(PDBName=1HB,ResName=ASN,ResNum=368_A)  0    3.84314400   -7.65323400    5.26261900 L
 H-HC-0.079700(PDBName=2HB,ResName=ASN,ResNum=368_A)  0    3.88026900   -7.11779700    3.59230500 L
 H-H-0.419600(PDBName=1HD2,ResName=ASN,ResNum=368_A)  0    2.07736900   -7.73351200    2.27612100 L
 H-H-0.419600(PDBName=2HD2,ResName=ASN,ResNum=368_A)  0    0.78621300   -8.79833300    2.90720500 L
 H-H1-0.104800(PDBName=HA,ResName=ASN,ResNum=368_A)  0    4.48140400  -10.01839500    4.26201300 L
 H-H-0.271900(PDBName=H,ResName=ASN,ResNum=368_A)    0    6.85297900   -8.52960900    4.04894600 L
 H-HC-0.018700(PDBName=HB,ResName=ILE,ResNum=369_A)  0    3.52445500  -11.54049100   -0.22737700 L
 H-HC-0.088200(PDBName=1HG2,ResName=ILE,ResNum=369_A)  0    4.61991500  -11.90832100   -2.40768300 L
 H-HC-0.088200(PDBName=2HG2,ResName=ILE,ResNum=369_A)  0    5.49248900  -10.36810800   -2.25672200 L
 H-HC-0.088200(PDBName=3HG2,ResName=ILE,ResNum=369_A)  0    3.73144800  -10.40131500   -2.45409600 L
 H-HC-0.023600(PDBName=1HG1,ResName=ILE,ResNum=369_A)  0    5.47961100  -11.71697200    1.27295400 L
 H-HC-0.023600(PDBName=2HG1,ResName=ILE,ResNum=369_A)  0    6.53525900  -11.09591400    0.00676400 L
 H-HC-0.018600(PDBName=1HD1,ResName=ILE,ResNum=369_A)  0    6.63019200  -13.57558900    0.33749200 L
 H-HC-0.018600(PDBName=2HD1,ResName=ILE,ResNum=369_A)  0    4.93361300  -13.68792700   -0.17448700 L
 H-HC-0.018600(PDBName=3HD1,ResName=ILE,ResNum=369_A)  0    6.18654700  -13.13049300   -1.31441100 L
 H-H1-0.086900(PDBName=HA,ResName=ILE,ResNum=369_A)  0    5.08468900   -8.92397000   -0.21900200 L
 H-H-0.271900(PDBName=H,ResName=ILE,ResNum=369_A)    0    3.21800100   -9.61763100    1.95873800 L
 H-HC--0.012200(PDBName=1HB,ResName=ASP,ResNum=370_A)  0    3.61204900   -5.23200300   -1.24933400 L
 H-HC--0.012200(PDBName=2HB,ResName=ASP,ResNum=370_A)  0    1.97525300   -4.60696400   -1.08915100 L
 H-H1-0.088000(PDBName=HA,ResName=ASP,ResNum=370_A)  0    1.26248300   -7.00111500   -0.57579700 L
 H-H-0.293600(PDBName=H,ResName=ASP,ResNum=370_A)    0    4.03923700   -7.46476000   -1.39213700 L
 H-HC-0.060300(PDBName=1HB,ResName=ALA,ResNum=371_A)  0   -1.07958500   -9.66863200   -3.48948700 L
 H-HC-0.060300(PDBName=2HB,ResName=ALA,ResNum=371_A)  0   -1.96557600   -8.93305000   -4.83245300 L
 H-HC-0.060300(PDBName=3HB,ResName=ALA,ResNum=371_A)  0   -2.17334300   -8.28906200   -3.20336800 L
 H-H1-0.082300(PDBName=HA,ResName=ALA,ResNum=371_A)  0    0.38733400   -8.22371000   -4.85549000 L
 H-H-0.271900(PDBName=H,ResName=ALA,ResNum=371_A)    0    0.21142100   -8.19294700   -2.13153500 L
 H-HC--0.017300(PDBName=1HB,ResName=GLU,ResNum=372_A)  0    0.79991700   -5.40309700   -8.26413800 L
 H-HC--0.017300(PDBName=2HB,ResName=GLU,ResNum=372_A)  0    0.18225900   -3.75676600   -8.25017300 L
 H-HC--0.042500(PDBName=1HG,ResName=GLU,ResNum=372_A)  0    1.60601700   -4.84559600   -5.80311000 L
 H-HC--0.042500(PDBName=2HG,ResName=GLU,ResNum=372_A)  0    1.39262500   -3.18615600   -6.31543600 L
 H-H1-0.110500(PDBName=HA,ResName=GLU,ResNum=372_A)  0   -1.23847800   -4.29274800   -6.28679600 L
 H-H-0.293600(PDBName=H,ResName=GLU,ResNum=372_A)    0   -0.01109000   -7.02930400   -6.51988900 L
 H-HC--0.017300(PDBName=1HB,ResName=GLU,ResNum=373_A)  0   -0.53060800   -7.71557100  -10.70957100 L
 H-HC--0.017300(PDBName=2HB,ResName=GLU,ResNum=373_A)  0   -1.81711100   -8.81234500  -11.14917200 L
 H-HC--0.042500(PDBName=1HG,ResName=GLU,ResNum=373_A)  0   -1.38051900  -10.26585100   -9.30742900 L
 H-HC--0.042500(PDBName=2HG,ResName=GLU,ResNum=373_A)  0    0.16876200   -9.86250300  -10.01190500 L
 H-H1-0.110500(PDBName=HA,ResName=GLU,ResNum=373_A)  0   -2.77240100   -6.75023800  -10.38297900 L
 H-H-0.293600(PDBName=H,ResName=GLU,ResNum=373_A)    0   -0.64622500   -6.88504000   -8.49445700 L
 H-HC--0.029700(PDBName=HB,ResName=VAL,ResNum=402_A)  0   -1.30093900   -8.52424100   -1.00711700 L
 H-HC-0.079100(PDBName=1HG1,ResName=VAL,ResNum=402_A)  0   -3.61589100   -7.00623100    0.27645400 L
 H-HC-0.079100(PDBName=2HG1,ResName=VAL,ResNum=402_A)  0   -2.57554400   -6.39295900   -1.02999800 L
 H-HC-0.079100(PDBName=3HG1,ResName=VAL,ResNum=402_A)  0   -3.62267100   -7.76438300   -1.33534200 L
 H-HC-0.079100(PDBName=1HG2,ResName=VAL,ResNum=402_A)  0   -1.53329800   -7.07938600    1.65436200 L
 H-HC-0.079100(PDBName=2HG2,ResName=VAL,ResNum=402_A)  0   -0.10555100   -7.97148300    1.07354900 L
 H-HC-0.079100(PDBName=3HG2,ResName=VAL,ResNum=402_A)  0   -0.64384300   -6.51074000    0.24503900 L
 H-H1-0.096900(PDBName=HA,ResName=VAL,ResNum=402_A)  0   -2.69798200   -9.24283400    1.58562600 L
 H-H-0.271900(PDBName=H,ResName=VAL,ResNum=402_A)    0   -1.00771200  -11.03379800   -0.09131300 L
 H-HC-0.018700(PDBName=HB,ResName=ILE,ResNum=403_A)  0   -7.68923300  -11.21559700   -0.77518800 L
 H-HC-0.088200(PDBName=1HG2,ResName=ILE,ResNum=403_A)  0   -6.68320600  -13.35392200   -0.27261000 L
 H-HC-0.088200(PDBName=2HG2,ResName=ILE,ResNum=403_A)  0   -5.17992200  -12.57919500    0.27958300 L
 H-HC-0.088200(PDBName=3HG2,ResName=ILE,ResNum=403_A)  0   -5.64565800  -12.51967900   -1.42851400 L
 H-HC-0.023600(PDBName=1HG1,ResName=ILE,ResNum=403_A)  0   -6.36180700  -11.00086800    1.96958600 L
 H-HC-0.023600(PDBName=2HG1,ResName=ILE,ResNum=403_A)  0   -7.81607300  -10.15606700    1.42834300 L
 H-HC-0.018600(PDBName=1HD1,ResName=ILE,ResNum=403_A)  0   -8.49331700  -11.97662600    2.81212100 L
 H-HC-0.018600(PDBName=2HD1,ResName=ILE,ResNum=403_A)  0   -7.56191300  -13.14225300    1.86122900 L
 H-HC-0.018600(PDBName=3HD1,ResName=ILE,ResNum=403_A)  0   -8.97963300  -12.33395000    1.14245600 L
 H-H1-0.086900(PDBName=HA,ResName=ILE,ResNum=403_A)  0   -5.60861600  -10.22919700   -1.66193900 L
 H-H-0.271900(PDBName=H,ResName=ILE,ResNum=403_A)    0   -4.82400100   -9.11339500    0.95205800 L
 H-HC-0.017100(PDBName=1HB,ResName=GLN,ResNum=404_A)  0   -7.34191100   -7.22270500   -4.41838500 L
 H-HC-0.017100(PDBName=2HB,ResName=GLN,ResNum=404_A)  0   -7.92510900   -5.62264900   -3.94972200 L
 H-HC-0.035200(PDBName=1HG,ResName=GLN,ResNum=404_A)  0   -5.14694800   -6.66841800   -3.24647100 L
 H-HC-0.035200(PDBName=2HG,ResName=GLN,ResNum=404_A)  0   -5.77167200   -5.02861300   -2.99551900 L
 H-H-0.425100(PDBName=1HE2,ResName=GLN,ResNum=404_A)  0   -3.33568800   -5.68217300   -4.61483200 L
 H-H-0.425100(PDBName=2HE2,ResName=GLN,ResNum=404_A)  0   -3.79633500   -5.22044000   -6.23446100 L
 H-H1-0.085000(PDBName=HA,ResName=GLN,ResNum=404_A)  0   -7.58799100   -6.25362400   -1.53956700 L
 H-H-0.271900(PDBName=H,ResName=GLN,ResNum=404_A)    0   -6.68161200   -8.78739600   -2.77067500 L
 H-HC-0.060300(PDBName=1HB,ResName=ALA,ResNum=405_A)  0  -11.69300100   -5.51552500    0.10194000 L
 H-HC-0.060300(PDBName=2HB,ResName=ALA,ResNum=405_A)  0  -13.22151600   -5.67544900   -0.78653700 L
 H-HC-0.060300(PDBName=3HB,ResName=ALA,ResNum=405_A)  0  -11.98237000   -4.54789700   -1.37159600 L
 H-H1-0.082300(PDBName=HA,ResName=ALA,ResNum=405_A)  0  -11.75344900   -7.58194500   -1.24965200 L
 H-H-0.271900(PDBName=H,ResName=ALA,ResNum=405_A)    0   -9.67326500   -5.69734400   -1.27025800 L
 H-HC-0.029500(PDBName=1HB,ResName=TYR,ResNum=406_A)  0  -12.92445600   -3.83581300   -5.44386600 L
 H-HC-0.029500(PDBName=2HB,ResName=TYR,ResNum=406_A)  0  -12.69346900   -4.48450200   -7.05080100 L
 H-HA-0.169900(PDBName=HD2,ResName=TYR,ResNum=406_A)  0  -11.36205200   -2.25051600   -4.64718000 L
 H-HA-0.169900(PDBName=HD1,ResName=TYR,ResNum=406_A)  0  -10.15575900   -5.03309100   -7.73295700 L
 H-HA-0.165600(PDBName=HE2,ResName=TYR,ResNum=406_A)  0   -9.19214500   -1.10205900   -4.84984900 L
 H-HA-0.165600(PDBName=HE1,ResName=TYR,ResNum=406_A)  0   -7.96132800   -3.92171500   -7.87237200 L
 H-HO-0.399200(PDBName=HH,ResName=TYR,ResNum=406_A)  0   -6.58463700   -2.41589800   -6.94901300 L
 H-H1-0.087600(PDBName=HA,ResName=TYR,ResNum=406_A)  0  -13.30749100   -6.19982100   -5.45629600 L
 H-H-0.271900(PDBName=H,ResName=TYR,ResNum=406_A)    0  -11.05352600   -5.18695200   -3.83109600 L
 H-HC-0.032700(PDBName=1HB,ResName=ARG,ResNum=431_A)  0   -1.50863800   -7.99924400    5.27817900 L
 H-HC-0.032700(PDBName=2HB,ResName=ARG,ResNum=431_A)  0   -2.01950600   -7.77550100    3.61454900 L
 H-HC-0.028500(PDBName=1HG,ResName=ARG,ResNum=431_A)  0   -2.76273300   -6.16315500    6.06540400 L
 H-HC-0.028500(PDBName=2HG,ResName=ARG,ResNum=431_A)  0   -3.83502900   -6.15497600    4.67666800 L
 H-H1-0.068700(PDBName=1HD,ResName=ARG,ResNum=431_A)  0   -2.16373900   -5.30227800    3.21879100 L
 H-H1-0.068700(PDBName=2HD,ResName=ARG,ResNum=431_A)  0   -2.30594700   -4.24680000    4.62035800 L
 H-H-0.345600(PDBName=HE,ResName=ARG,ResNum=431_A)   0   -0.20631900   -5.50464600    5.48999400 L
 H-H-0.447800(PDBName=1HH1,ResName=ARG,ResNum=431_A)  0    0.99432900   -4.61231000    1.82120400 L
 H-H-0.447800(PDBName=2HH1,ResName=ARG,ResNum=431_A)  0   -0.72965100   -4.68491300    2.04058200 L
 H-H-0.447800(PDBName=1HH2,ResName=ARG,ResNum=431_A)  0    2.11257500   -5.38662800    4.80667500 L
 H-H-0.447800(PDBName=2HH2,ResName=ARG,ResNum=431_A)  0    2.31877500   -5.20569400    3.07406700 L
 H-H1-0.156000(PDBName=HA,ResName=ARG,ResNum=431_A)  0   -3.83605400   -8.74146300    5.85378500 L
 H-H-0.274700(PDBName=H,ResName=ARG,ResNum=431_A)    0   -2.07136700  -10.18022600    4.00838900 L
 H-HC-0.045700(PDBName=1HB,ResName=LEU,ResNum=432_A)  0   -8.38431400   -9.69502500    4.47318900 L
 H-HC-0.045700(PDBName=2HB,ResName=LEU,ResNum=432_A)  0   -8.22801500   -8.30161400    5.54556900 L
 H-HC--0.036100(PDBName=HG,ResName=LEU,ResNum=432_A)  0   -9.63270600   -6.93987300    4.01063800 L
 H-HC-0.100000(PDBName=1HD1,ResName=LEU,ResNum=432_A)  0   -9.98869700   -9.55090100    2.46660200 L
 H-HC-0.100000(PDBName=2HD1,ResName=LEU,ResNum=432_A)  0  -10.94559400   -8.07148700    2.23695000 L
 H-HC-0.100000(PDBName=3HD1,ResName=LEU,ResNum=432_A)  0   -9.23111700   -8.06234400    1.85210800 L
 H-HC-0.100000(PDBName=1HD2,ResName=LEU,ResNum=432_A)  0  -10.63831800   -8.17202900    5.89040600 L
 H-HC-0.100000(PDBName=2HD2,ResName=LEU,ResNum=432_A)  0  -10.88389200   -9.58786400    4.83980100 L
 H-HC-0.100000(PDBName=3HD2,ResName=LEU,ResNum=432_A)  0  -11.74854300   -8.06931800    4.51505800 L
 H-H1-0.092200(PDBName=HA,ResName=LEU,ResNum=432_A)  0   -7.12316600   -8.55666200    2.72607300 L
 H-H-0.271900(PDBName=H,ResName=LEU,ResNum=432_A)    0   -5.95788900   -9.09992900    5.30544400 L
 H-HC--0.029700(PDBName=HB,ResName=VAL,ResNum=433_A)  0   -5.87693500   -3.13158000    1.22904400 L
 H-HC-0.079100(PDBName=1HG2,ResName=VAL,ResNum=433_A)  0   -5.74804500   -5.88375100   -0.05228000 L
 H-HC-0.079100(PDBName=2HG2,ResName=VAL,ResNum=433_A)  0   -4.73900400   -4.51048800   -0.51778400 L
 H-HC-0.079100(PDBName=3HG2,ResName=VAL,ResNum=433_A)  0   -6.48149400   -4.41195200   -0.73359800 L
 H-HC-0.079100(PDBName=1HG1,ResName=VAL,ResNum=433_A)  0   -4.56903200   -4.06368500    3.05431100 L
 H-HC-0.079100(PDBName=2HG1,ResName=VAL,ResNum=433_A)  0   -4.50093500   -5.64550700    2.24429700 L
 H-HC-0.079100(PDBName=3HG1,ResName=VAL,ResNum=433_A)  0   -3.69703300   -4.25061400    1.53461100 L
 H-H1-0.096900(PDBName=HA,ResName=VAL,ResNum=433_A)  0   -7.22815400   -4.07796600    2.96847200 L
 H-H-0.271900(PDBName=H,ResName=VAL,ResNum=433_A)    0   -7.22469900   -6.74626600    1.62441100 L
 H-HC-0.036200(PDBName=1HB,ResName=LYS,ResNum=434_A)  0   -9.79106900   -0.73616500    0.90685300 L
 H-HC-0.036200(PDBName=2HB,ResName=LYS,ResNum=434_A)  0  -11.07427600   -1.04584000   -0.27996100 L
 H-HC-0.010300(PDBName=1HG,ResName=LYS,ResNum=434_A)  0  -10.99837200   -2.47150800    2.40436300 L
 H-HC-0.010300(PDBName=2HG,ResName=LYS,ResNum=434_A)  0  -12.35178900   -2.34889700    1.26896300 L
 H-HC-0.062100(PDBName=1HD,ResName=LYS,ResNum=434_A)  0  -11.08444800   -0.02102600    2.76141200 L
 H-HC-0.062100(PDBName=2HD,ResName=LYS,ResNum=434_A)  0  -12.55168500    0.06251500    1.76645600 L
 H-HP-0.113500(PDBName=1HE,ResName=LYS,ResNum=434_A)  0  -12.36298800   -1.84587900    4.10475800 L
 H-HP-0.113500(PDBName=2HE,ResName=LYS,ResNum=434_A)  0  -13.81899500   -1.21597700    3.30153200 L
 H-H-0.340000(PDBName=1HZ,ResName=LYS,ResNum=434_A)  0  -13.40760500   -0.05569300    5.44835300 L
 H-H-0.340000(PDBName=2HZ,ResName=LYS,ResNum=434_A)  0  -11.90798900    0.38312000    4.93339700 L
 H-H-0.340000(PDBName=3HZ,ResName=LYS,ResNum=434_A)  0  -13.15155300    1.02924600    4.23945200 L
 H-H1-0.142600(PDBName=HA,ResName=LYS,ResNum=434_A)  0  -10.51906800   -3.50704800   -0.02681400 L
 H-H-0.274700(PDBName=H,ResName=LYS,ResNum=434_A)    0   -8.42195600   -2.44511800    1.74219000 L
 H-H1-0.069800(PDBName=1HA,ResName=GLY,ResNum=435_A)  0   -6.42795500   -2.22456300   -2.37616200 L
 H-H1-0.069800(PDBName=2HA,ResName=GLY,ResNum=435_A)  0   -7.74208100   -2.10782300   -3.51375200 L
 H-H-0.271900(PDBName=H,ResName=GLY,ResNum=435_A)    0   -8.24814000   -0.85047800   -0.88441100 L
 H-HC-0.060300(PDBName=1HB,ResName=ALA,ResNum=436_A)  0   -3.37004300    0.66642800   -2.21825800 L
 H-HC-0.060300(PDBName=2HB,ResName=ALA,ResNum=436_A)  0   -2.86760700    1.93498500   -3.34417000 L
 H-HC-0.060300(PDBName=3HB,ResName=ALA,ResNum=436_A)  0   -2.90550300    0.23902900   -3.87255900 L
 H-H1-0.082300(PDBName=HA,ResName=ALA,ResNum=436_A)  0   -5.30352400    1.94392400   -3.05459400 L
 H-H-0.271900(PDBName=H,ResName=ALA,ResNum=436_A)    0   -4.98949700   -0.95420400   -3.40750400 L
 H-HC-0.029500(PDBName=1HB,ResName=TYR,ResNum=437_A)  0   -4.82329200   -1.07387400   -8.13618400 L
 H-HC-0.029500(PDBName=2HB,ResName=TYR,ResNum=437_A)  0   -3.85238500   -0.06388000   -9.19833500 L
 H-HA-0.169900(PDBName=HD2,ResName=TYR,ResNum=437_A)  0   -1.50444200    0.47724000   -8.65264400 L
 H-HA-0.169900(PDBName=HD1,ResName=TYR,ResNum=437_A)  0   -3.84026100   -2.07089100   -6.06464700 L
 H-HA-0.165600(PDBName=HE2,ResName=TYR,ResNum=437_A)  0    0.51003500    0.02665000   -7.23854700 L
 H-HA-0.165600(PDBName=HE1,ResName=TYR,ResNum=437_A)  0   -1.83583900   -2.44856700   -4.65076100 L
 H-HO-0.399200(PDBName=HH,ResName=TYR,ResNum=437_A)  0    0.39932800   -2.02699900   -4.35448400 L
 H-H1-0.087600(PDBName=HA,ResName=TYR,ResNum=437_A)  0   -3.97425300    1.79507600   -7.62828200 L
 H-H-0.271900(PDBName=H,ResName=TYR,ResNum=437_A)    0   -4.90510400   -0.22124700   -5.76263700 L
 H-HC-0.033900(PDBName=1HB,ResName=TRP,ResNum=438_A)  0   -8.86895000    0.85045500   -5.92509000 L
 H-HC-0.033900(PDBName=2HB,ResName=TRP,ResNum=438_A)  0   -8.59657400    2.51430600   -6.38382200 L
 H-H4-0.206200(PDBName=HD1,ResName=TRP,ResNum=438_A)  0  -11.33184400    0.19656400   -7.84986000 L
 H-H-0.341200(PDBName=HE1,ResName=TRP,ResNum=438_A)  0  -13.64657600    1.19791200   -7.31134400 L
 H-HA-0.170000(PDBName=HE3,ResName=TRP,ResNum=438_A)  0   -9.89260000    4.04575700   -4.81611700 L
 H-HA-0.144700(PDBName=HZ3,ResName=TRP,ResNum=438_A)  0  -11.57599200    5.60993700   -3.87329400 L
 H-HA-0.157200(PDBName=HZ2,ResName=TRP,ResNum=438_A)  0  -14.70250800    3.50971900   -5.96049000 L
 H-HA-0.141700(PDBName=HH2,ResName=TRP,ResNum=438_A)  0  -13.98084300    5.35226900   -4.44381100 L
 H-H1-0.112300(PDBName=HA,ResName=TRP,ResNum=438_A)  0   -9.03395400    0.19653300   -8.28249800 L
 H-H-0.271900(PDBName=H,ResName=TRP,ResNum=438_A)    0   -6.95797100   -0.00758200   -7.21759900 L
 H-HC-0.060300(PDBName=1HB,ResName=ALA,ResNum=485_A)  0   -4.18379800   -4.13928600    6.04459300 L
 H-HC-0.060300(PDBName=2HB,ResName=ALA,ResNum=485_A)  0   -4.30541300   -2.38716200    5.82210200 L
 H-HC-0.060300(PDBName=3HB,ResName=ALA,ResNum=485_A)  0   -5.40115900   -3.46205800    4.93394500 L
 H-H1-0.082300(PDBName=HA,ResName=ALA,ResNum=485_A)  0   -5.35874100   -3.01628500    7.93151500 L
 H-H-0.271900(PDBName=H,ResName=ALA,ResNum=485_A)    0   -7.08329300   -4.85531900    6.34395700 L
 H-H1-0.004300(PDBName=HB,ResName=THR,ResNum=486_A)  0   -9.47140900   -0.76724400    7.26278300 L
 H-HC-0.064200(PDBName=1HG2,ResName=THR,ResNum=486_A)  0   -8.56210200   -1.38415400    9.48497700 L
 H-HC-0.064200(PDBName=2HG2,ResName=THR,ResNum=486_A)  0  -10.14773100   -0.59870100    9.59676800 L
 H-HC-0.064200(PDBName=3HG2,ResName=THR,ResNum=486_A)  0   -8.68358400    0.31499500    9.99821700 L
 H-HO-0.410200(PDBName=HG1,ResName=THR,ResNum=486_A)  0   -9.93450900    1.29629500    6.80484800 L
 H-H1-0.100700(PDBName=HA,ResName=THR,ResNum=486_A)  0   -7.60086100    0.51373000    6.32470700 L
 H-H-0.271900(PDBName=H,ResName=THR,ResNum=486_A)    0   -5.96287900   -0.95884000    8.09224800 L
 H-HC-0.036700(PDBName=1HB,ResName=HIS,ResNum=487_A)  0   -6.58251500    5.88922700    8.38996300 L
 H-HC-0.036700(PDBName=2HB,ResName=HIS,ResNum=487_A)  0   -7.98829200    5.14228500    7.63345200 L
 H-H4-0.186200(PDBName=HD2,ResName=HIS,ResNum=487_A)  0   -7.83918800    5.71210000    5.17003400 L
 H-H-0.333900(PDBName=HE2,ResName=HIS,ResNum=487_A)  0   -5.98707100    5.28334600    3.31337900 L
 H-H5-0.143500(PDBName=HE1,ResName=HIS,ResNum=487_A)  0   -3.90073200    4.41739100    4.32801300 L
 H-H1-0.136000(PDBName=HA,ResName=HIS,ResNum=487_A)  0   -5.60142500    3.67654000    8.80111200 L
 H-H-0.271900(PDBName=H,ResName=HIS,ResNum=487_A)    0   -7.55980300    2.73294900    6.90301200 L
 H-HC-0.017100(PDBName=1HB,ResName=GLN,ResNum=511_A)  0   -1.13121200   -3.05045000    8.15866700 L
 H-HC-0.017100(PDBName=2HB,ResName=GLN,ResNum=511_A)  0   -2.81739000   -3.45508500    7.83580100 L
 H-HC-0.035200(PDBName=1HG,ResName=GLN,ResNum=511_A)  0   -1.26495300   -4.73938000   10.11003200 L
 H-HC-0.035200(PDBName=2HG,ResName=GLN,ResNum=511_A)  0   -2.83060500   -5.20859100    9.47290800 L
 H-H-0.425100(PDBName=1HE2,ResName=GLN,ResNum=511_A)  0   -2.17266500   -7.36887200    9.02621000 L
 H-H-0.425100(PDBName=2HE2,ResName=GLN,ResNum=511_A)  0   -0.91808300   -7.70469400    7.81656600 L
 H-H1-0.085000(PDBName=HA,ResName=GLN,ResNum=511_A)  0   -1.64768500   -2.09037800   10.29745600 L
 H-H-0.271900(PDBName=H,ResName=GLN,ResNum=511_A)    0   -4.53369500   -2.71596400   10.08965400 L
 H-H1-0.111200(PDBName=1HB,ResName=CYS,ResNum=512_A)  0   -3.88477200    1.64049000   10.35039900 L
 H-H1-0.111200(PDBName=2HB,ResName=CYS,ResNum=512_A)  0   -3.27609300    3.17615200    9.72510700 L
 H-HS-0.193300(PDBName=HG,ResName=CYS,ResNum=512_A)  0   -0.72072600    2.61013100   10.39346600 L
 H-H1-0.112400(PDBName=HA,ResName=CYS,ResNum=512_A)  0   -3.40890400    1.41274200    7.99164800 L
 H-H-0.271900(PDBName=H,ResName=CYS,ResNum=512_A)    0   -1.21920200   -0.04907100    9.40811000 L
 H-HC-0.045700(PDBName=1HB,ResName=LEU,ResNum=513_A)  0   -0.24167500    4.73586500    4.39016300 L
 H-HC-0.045700(PDBName=2HB,ResName=LEU,ResNum=513_A)  0   -1.89213400    5.00097600    4.91077200 L
 H-HC--0.036100(PDBName=HG,ResName=LEU,ResNum=513_A)  0   -2.48202500    2.68971300    4.38261300 L
 H-HC-0.100000(PDBName=1HD1,ResName=LEU,ResNum=513_A)  0   -2.20946200    2.73127300    1.97641000 L
 H-HC-0.100000(PDBName=2HD1,ResName=LEU,ResNum=513_A)  0   -0.84973200    3.85716600    2.11102700 L
 H-HC-0.100000(PDBName=3HD1,ResName=LEU,ResNum=513_A)  0   -2.49873500    4.38282000    2.54138400 L
 H-HC-0.100000(PDBName=1HD2,ResName=LEU,ResNum=513_A)  0    0.42343900    2.33028700    3.53993200 L
 H-HC-0.100000(PDBName=2HD2,ResName=LEU,ResNum=513_A)  0   -0.38818500    1.52056200    4.90012200 L
 H-HC-0.100000(PDBName=3HD2,ResName=LEU,ResNum=513_A)  0   -0.88534300    1.18235800    3.24018300 L
 H-H1-0.092200(PDBName=HA,ResName=LEU,ResNum=513_A)  0    0.23179600    3.32159100    6.26333400 L
 H-H-0.271900(PDBName=H,ResName=LEU,ResNum=513_A)    0   -2.68529500    3.34425900    6.82501800 L
 H-HC-0.036700(PDBName=1HB,ResName=HIS,ResNum=514_A)  0    3.28311300    5.98701400    8.60565300 L
 H-HC-0.036700(PDBName=2HB,ResName=HIS,ResNum=514_A)  0    3.42568800    6.40268700    6.88967700 L
 H-H4-0.186200(PDBName=HD2,ResName=HIS,ResNum=514_A)  0    5.02846900    8.31803700    6.56464700 L
 H-H-0.333900(PDBName=HE2,ResName=HIS,ResNum=514_A)  0    5.18023000   10.71900300    7.55785900 L
 H-H5-0.143500(PDBName=HE1,ResName=HIS,ResNum=514_A)  0    3.72027100   10.92661700    9.66690700 L
 H-H1-0.136000(PDBName=HA,ResName=HIS,ResNum=514_A)  0    1.07100700    6.94482500    8.72525100 L
 H-H-0.271900(PDBName=H,ResName=HIS,ResNum=514_A)    0    1.65150000    4.83208300    6.86593100 L
 H-H1-0.069800(PDBName=1HA,ResName=GLY,ResNum=515_A)  0    0.32589300   11.13765400    7.42641900 L
 H-H1-0.069800(PDBName=2HA,ResName=GLY,ResNum=515_A)  0    0.65807500   10.43501600    5.84713000 L
 H-H-0.271900(PDBName=H,ResName=GLY,ResNum=515_A)    0    0.99741500    9.14535100    8.42828800 L
 H-HC-0.024100(PDBName=1HB,ResName=MET,ResNum=516_A)  0   -3.24883500    6.97127500    5.68244400 L
 H-HC-0.024100(PDBName=2HB,ResName=MET,ResNum=516_A)  0   -4.79378200    7.80428500    5.43243600 L
 H-H1-0.044000(PDBName=1HG,ResName=MET,ResNum=516_A)  0   -2.07939600    8.57171900    4.30730800 L
 H-H1-0.044000(PDBName=2HG,ResName=MET,ResNum=516_A)  0   -3.50715700    9.59904600    4.17752200 L
 H-H1-0.068400(PDBName=1HE,ResName=MET,ResNum=516_A)  0   -5.34936600    9.38331800    2.52618700 L
 H-H1-0.068400(PDBName=2HE,ResName=MET,ResNum=516_A)  0   -5.93869100    7.90155300    3.32183200 L
 H-H1-0.068400(PDBName=3HE,ResName=MET,ResNum=516_A)  0   -5.71575400    7.94421700    1.56277500 L
 H-H1-0.088000(PDBName=HA,ResName=MET,ResNum=516_A)  0   -3.94627500    9.79769500    6.57267800 L
 H-H-0.271900(PDBName=H,ResName=MET,ResNum=516_A)    0   -1.47127400    8.32022200    7.33301500 L
 H-HC-0.032700(PDBName=1HB,ResName=ARG,ResNum=538_A)  0    1.12014800   -4.45064800   11.11621300 L
 H-HC-0.032700(PDBName=2HB,ResName=ARG,ResNum=538_A)  0    0.47678200   -3.39454100    9.84900200 L
 H-HC-0.028500(PDBName=1HG,ResName=ARG,ResNum=538_A)  0    3.33356400   -4.15337200   10.42639000 L
 H-HC-0.028500(PDBName=2HG,ResName=ARG,ResNum=538_A)  0    2.99019900   -2.59830500    9.65593700 L
 H-H1-0.068700(PDBName=1HD,ResName=ARG,ResNum=538_A)  0    3.46115200   -3.99362300    7.89551800 L
 H-H1-0.068700(PDBName=2HD,ResName=ARG,ResNum=538_A)  0    1.72339000   -3.78329400    7.86594800 L
 H-H-0.345600(PDBName=HE,ResName=ARG,ResNum=538_A)   0    1.43098500   -6.01999500    8.23529100 L
 H-H-0.447800(PDBName=1HH1,ResName=ARG,ResNum=538_A)  0    5.24518500   -7.05241800    8.02008500 L
 H-H-0.447800(PDBName=2HH1,ResName=ARG,ResNum=538_A)  0    4.92432400   -5.42207200    8.57922400 L
 H-H-0.447800(PDBName=1HH2,ResName=ARG,ResNum=538_A)  0    3.76354300   -8.43602300    7.61081600 L
 H-H-0.447800(PDBName=2HH2,ResName=ARG,ResNum=538_A)  0    2.04654300   -8.10248100    7.76010100 L
 H-H1-0.156000(PDBName=HA,ResName=ARG,ResNum=538_A)  0    2.22047000   -2.34448300   12.09601200 L
 H-H-0.274700(PDBName=H,ResName=ARG,ResNum=538_A)    0   -0.65841700   -2.94234900   12.30238300 L
 H-HC-0.018700(PDBName=HB,ResName=ILE,ResNum=539_A)  0    3.75619100    1.96869300   11.91606700 L
 H-HC-0.088200(PDBName=1HG2,ResName=ILE,ResNum=539_A)  0    3.51481400    4.41159200   11.42845800 L
 H-HC-0.088200(PDBName=2HG2,ResName=ILE,ResNum=539_A)  0    3.77401900    3.49876200    9.95850900 L
 H-HC-0.088200(PDBName=3HG2,ResName=ILE,ResNum=539_A)  0    2.13780000    4.05870300   10.36477200 L
 H-HC-0.023600(PDBName=1HG1,ResName=ILE,ResNum=539_A)  0    1.58823000    1.68594800   13.21757500 L
 H-HC-0.023600(PDBName=2HG1,ResName=ILE,ResNum=539_A)  0    0.96532300    3.12105300   12.40924700 L
 H-HC-0.018600(PDBName=1HD1,ResName=ILE,ResNum=539_A)  0    1.84461500    3.52234100   14.71355600 L
 H-HC-0.018600(PDBName=2HD1,ResName=ILE,ResNum=539_A)  0    3.46262100    3.04000400   14.16728800 L
 H-HC-0.018600(PDBName=3HD1,ResName=ILE,ResNum=539_A)  0    2.68520300    4.50061200   13.50510300 L
 H-H1-0.086900(PDBName=HA,ResName=ILE,ResNum=539_A)  0    1.22136900    1.68565500   10.25983400 L
 H-H-0.271900(PDBName=H,ResName=ILE,ResNum=539_A)    0    2.31085500   -0.11623200   12.22398600 L
 H-HC-0.029500(PDBName=1HB,ResName=TYR,ResNum=540_A)  0    1.45329400    0.55989700    6.20827400 L
 H-HC-0.029500(PDBName=2HB,ResName=TYR,ResNum=540_A)  0    1.89894700    2.03292500    5.38193900 L
 H-HA-0.169900(PDBName=HD1,ResName=TYR,ResNum=540_A)  0    1.86246700   -1.52951500    5.28820700 L
 H-HA-0.169900(PDBName=HD2,ResName=TYR,ResNum=540_A)  0    3.88320100    1.92761900    3.69018000 L
 H-HA-0.165600(PDBName=HE1,ResName=TYR,ResNum=540_A)  0    2.58021400   -2.84501900    3.30989200 L
 H-HA-0.165600(PDBName=HE2,ResName=TYR,ResNum=540_A)  0    4.63920800    0.55954700    1.72585700 L
 H-HO-0.399200(PDBName=HH,ResName=TYR,ResNum=540_A)  0    3.54380600   -2.82113200    1.32409000 L
 H-H1-0.087600(PDBName=HA,ResName=TYR,ResNum=540_A)  0    4.07825900    0.68291200    6.92962200 L
 H-H-0.271900(PDBName=H,ResName=TYR,ResNum=540_A)    0    1.60940200    1.74988400    8.18252400 L
 H-HC-0.060300(PDBName=1HB,ResName=ALA,ResNum=541_A)  0    6.96100300    3.93256400    8.33391700 L
 H-HC-0.060300(PDBName=2HB,ResName=ALA,ResNum=541_A)  0    6.90621600    5.61381700    7.75678000 L
 H-HC-0.060300(PDBName=3HB,ResName=ALA,ResNum=541_A)  0    5.44825900    4.85572700    8.42720700 L
 H-H1-0.082300(PDBName=HA,ResName=ALA,ResNum=541_A)  0    5.30366500    4.94947600    5.99481600 L
 H-H-0.271900(PDBName=H,ResName=ALA,ResNum=541_A)    0    5.77199800    2.06666800    6.55271600 L
 H-HC-0.025300(PDBName=1HB,ResName=PRO,ResNum=542_A)  0    7.82674200    3.18119200    1.20888600 L
 H-HC-0.025300(PDBName=2HB,ResName=PRO,ResNum=542_A)  0    7.57378600    4.95595600    1.35467200 L
 H-HC-0.021300(PDBName=1HG,ResName=PRO,ResNum=542_A)  0    5.73733700    2.70049900    2.13759800 L
 H-HC-0.021300(PDBName=2HG,ResName=PRO,ResNum=542_A)  0    5.34242900    4.25427700    1.33396700 L
 H-H1-0.039100(PDBName=1HD,ResName=PRO,ResNum=542_A)  0    4.90229100    3.92704500    3.97122300 L
 H-H1-0.039100(PDBName=2HD,ResName=PRO,ResNum=542_A)  0    5.58889700    5.46349900    3.37192400 L
 H-H1-0.064100(PDBName=HA,ResName=PRO,ResNum=542_A)  0    8.54259100    2.99456700    3.37687300 L
 H-H1-0.004300(PDBName=HB,ResName=THR,ResNum=548_A)  0   10.34053600    2.61822900   -5.61212500 L
 H-HC-0.064200(PDBName=1HG2,ResName=THR,ResNum=548_A)  0   12.18061600    1.65163500   -6.92634500 L
 H-HC-0.064200(PDBName=2HG2,ResName=THR,ResNum=548_A)  0   10.92159300    2.32397800   -7.98130600 L
 H-HC-0.064200(PDBName=3HG2,ResName=THR,ResNum=548_A)  0   12.44746900    3.20662500   -7.73321800 L
 H-HO-0.410200(PDBName=HG1,ResName=THR,ResNum=548_A)  0   12.24165200    2.69994900   -4.62606900 L
 H-H1-0.100700(PDBName=HA,ResName=THR,ResNum=548_A)  0    9.83685400    4.43608200   -7.36497100 L
 H-H-0.271900(PDBName=H,ResName=THR,ResNum=548_A)    0   12.40387300    5.30282200   -6.57575600 L
 H-HC-0.045700(PDBName=1HB,ResName=LEU,ResNum=549_A)  0    9.78453300    7.83212400   -2.78811100 L
 H-HC-0.045700(PDBName=2HB,ResName=LEU,ResNum=549_A)  0    9.34559800    8.80233500   -4.18980800 L
 H-HC--0.036100(PDBName=HG,ResName=LEU,ResNum=549_A)  0    7.17186000    9.34638200   -3.19356500 L
 H-HC-0.100000(PDBName=1HD1,ResName=LEU,ResNum=549_A)  0    8.10752500    7.73036100   -0.77628400 L
 H-HC-0.100000(PDBName=2HD1,ResName=LEU,ResNum=549_A)  0    6.66728100    8.76870300   -0.83691100 L
 H-HC-0.100000(PDBName=3HD1,ResName=LEU,ResNum=549_A)  0    6.74043600    7.31482400   -1.83337400 L
 H-HC-0.100000(PDBName=1HD2,ResName=LEU,ResNum=549_A)  0    9.12174900   10.75893000   -2.71092000 L
 H-HC-0.100000(PDBName=2HD2,ResName=LEU,ResNum=549_A)  0    9.47721800    9.78576600   -1.26493000 L
 H-HC-0.100000(PDBName=3HD2,ResName=LEU,ResNum=549_A)  0    7.98008400   10.74044500   -1.35696000 L
 H-H1-0.092200(PDBName=HA,ResName=LEU,ResNum=549_A)  0    8.01264400    6.19337800   -3.34923100 L
 H-H-0.271900(PDBName=H,ResName=LEU,ResNum=549_A)    0   10.18599500    6.82657500   -5.23076200 L
 H-HC-0.045700(PDBName=1HB,ResName=LEU,ResNum=550_A)  0    7.32314300    7.19169300   -8.91024800 L
 H-HC-0.045700(PDBName=2HB,ResName=LEU,ResNum=550_A)  0    8.01421100    8.77026700   -8.54297000 L
 H-HC--0.036100(PDBName=HG,ResName=LEU,ResNum=550_A)  0    5.27634300    8.27474600   -9.81067300 L
 H-HC-0.100000(PDBName=1HD1,ResName=LEU,ResNum=550_A)  0    6.75058300   10.88659600   -9.24175700 L
 H-HC-0.100000(PDBName=2HD1,ResName=LEU,ResNum=550_A)  0    5.21656900   10.35639100   -8.50811800 L
 H-HC-0.100000(PDBName=3HD1,ResName=LEU,ResNum=550_A)  0    5.28063100   10.72533000  -10.23097300 L
 H-HC-0.100000(PDBName=1HD2,ResName=LEU,ResNum=550_A)  0    7.18090300    7.77498800  -11.29099700 L
 H-HC-0.100000(PDBName=2HD2,ResName=LEU,ResNum=550_A)  0    6.30628900    9.21942700  -11.82381000 L
 H-HC-0.100000(PDBName=3HD2,ResName=LEU,ResNum=550_A)  0    7.86149400    9.38603800  -10.97386100 L
 H-H1-0.092200(PDBName=HA,ResName=LEU,ResNum=550_A)  0    6.29893000    9.19383900   -6.86816200 L
 H-H-0.271900(PDBName=H,ResName=LEU,ResNum=550_A)    0    8.32409700    7.38638200   -6.62071000 L
 H-HC-0.060300(PDBName=1HB,ResName=ALA,ResNum=551_A)  0    4.49934200    4.27048400   -9.24990500 L
 H-HC-0.060300(PDBName=2HB,ResName=ALA,ResNum=551_A)  0    4.35592100    3.52533700   -7.64214200 L
 H-HC-0.060300(PDBName=3HB,ResName=ALA,ResNum=551_A)  0    2.91763800    3.75541000   -8.65821800 L
 H-H1-0.082300(PDBName=HA,ResName=ALA,ResNum=551_A)  0    3.03620900    6.14104200   -8.45717100 L
 H-H-0.271900(PDBName=H,ResName=ALA,ResNum=551_A)    0    5.77324200    5.74518900   -7.81216900 L
 H-HC-0.029500(PDBName=1HB,ResName=TYR,ResNum=552_A)  0    4.36677400    3.74160500   -3.29009200 L
 H-HC-0.029500(PDBName=2HB,ResName=TYR,ResNum=552_A)  0    4.80543500    5.39921600   -2.92842200 L
 H-HA-0.169900(PDBName=HD1,ResName=TYR,ResNum=552_A)  0    3.26114400    2.36282900   -1.71944300 L
 H-HA-0.169900(PDBName=HD2,ResName=TYR,ResNum=552_A)  0    3.57631500    6.60258400   -0.99419200 L
 H-HA-0.165600(PDBName=HE1,ResName=TYR,ResNum=552_A)  0    2.50545600    2.02596300    0.62811900 L
 H-HA-0.165600(PDBName=HE2,ResName=TYR,ResNum=552_A)  0    2.80251700    6.24778400    1.35740300 L
 H-HO-0.399200(PDBName=HH,ResName=TYR,ResNum=552_A)  0    2.17051100    4.71320900    2.96630400 L
 H-H1-0.087600(PDBName=HA,ResName=TYR,ResNum=552_A)  0    2.06907800    4.49545800   -3.91273700 L
 H-H-0.271900(PDBName=H,ResName=TYR,ResNum=552_A)    0    4.42035800    4.78045200   -5.43369600 L
 H-HC-0.045700(PDBName=1HB,ResName=LEU,ResNum=553_A)  0    4.88754600    9.51574300   -3.13976800 L
 H-HC-0.045700(PDBName=2HB,ResName=LEU,ResNum=553_A)  0    4.45063600    9.68268000   -4.82470500 L
 H-HC--0.036100(PDBName=HG,ResName=LEU,ResNum=553_A)  0    5.05170000   11.76758500   -3.59911600 L
 H-HC-0.100000(PDBName=1HD1,ResName=LEU,ResNum=553_A)  0    3.74122000   11.81101800   -5.71034800 L
 H-HC-0.100000(PDBName=2HD1,ResName=LEU,ResNum=553_A)  0    2.25354100   11.90614800   -4.74723900 L
 H-HC-0.100000(PDBName=3HD1,ResName=LEU,ResNum=553_A)  0    3.45402100   13.19944800   -4.64565700 L
 H-HC-0.100000(PDBName=1HD2,ResName=LEU,ResNum=553_A)  0    3.90719600   11.29309700   -1.46623700 L
 H-HC-0.100000(PDBName=2HD2,ResName=LEU,ResNum=553_A)  0    3.46628100   12.87342300   -2.14426700 L
 H-HC-0.100000(PDBName=3HD2,ResName=LEU,ResNum=553_A)  0    2.33165600   11.51740600   -2.27019200 L
 H-H1-0.092200(PDBName=HA,ResName=LEU,ResNum=553_A)  0    2.59711200    9.12719300   -2.47237100 L
 H-H-0.271900(PDBName=H,ResName=LEU,ResNum=553_A)    0    4.15377600    7.40264200   -4.09070700 L
 H-HC--0.029700(PDBName=HB,ResName=VAL,ResNum=554_A)  0    1.17091000    7.97931300   -8.00592000 L
 H-HC-0.079100(PDBName=1HG1,ResName=VAL,ResNum=554_A)  0   -1.07455500    9.89717800   -8.76974200 L
 H-HC-0.079100(PDBName=2HG1,ResName=VAL,ResNum=554_A)  0   -1.19963300    8.13661100   -8.55800800 L
 H-HC-0.079100(PDBName=3HG1,ResName=VAL,ResNum=554_A)  0   -0.25406100    8.78780800   -9.89396700 L
 H-HC-0.079100(PDBName=1HG2,ResName=VAL,ResNum=554_A)  0    2.59238400   10.04625700   -7.97343600 L
 H-HC-0.079100(PDBName=2HG2,ResName=VAL,ResNum=554_A)  0    1.95629000    9.68298800   -9.58016300 L
 H-HC-0.079100(PDBName=3HG2,ResName=VAL,ResNum=554_A)  0    1.21937900   10.97390800   -8.60258500 L
 H-H1-0.096900(PDBName=HA,ResName=VAL,ResNum=554_A)  0    0.14062000   10.39055400   -6.47481900 L
 H-H-0.271900(PDBName=H,ResName=VAL,ResNum=554_A)    0    2.40139600    8.68319600   -6.02646900 L
 H-HC-0.032700(PDBName=1HB,ResName=ARG,ResNum=555_A)  0   -0.46062900    4.98338500   -4.26752300 L
 H-HC-0.032700(PDBName=2HB,ResName=ARG,ResNum=555_A)  0   -2.17232500    4.54275800   -4.22460700 L
 H-HC-0.028500(PDBName=1HG,ResName=ARG,ResNum=555_A)  0   -0.42134900    4.62894000   -6.71562900 L
 H-HC-0.028500(PDBName=2HG,ResName=ARG,ResNum=555_A)  0   -2.17068900    4.39938500   -6.73593000 L
 H-H1-0.068700(PDBName=1HD,ResName=ARG,ResNum=555_A)  0   -1.99898600    2.34792000   -5.46780900 H
 H-H1-0.068700(PDBName=2HD,ResName=ARG,ResNum=555_A)  0   -0.98200900    2.25870500   -6.88649100 H
 H-H-0.345600(PDBName=HE,ResName=ARG,ResNum=555_A)   0   -0.14467600    2.25517900   -4.04557200 H
 H-H-0.447800(PDBName=1HH1,ResName=ARG,ResNum=555_A)  0    2.52057900    1.91768800   -6.93025400 H
 H-H-0.447800(PDBName=2HH1,ResName=ARG,ResNum=555_A)  0    1.00498500    2.50422500   -7.46753100 H
 H-H-0.447800(PDBName=1HH2,ResName=ARG,ResNum=555_A)  0    1.94621900    1.42217400   -3.67130900 H
 H-H-0.447800(PDBName=2HH2,ResName=ARG,ResNum=555_A)  0    3.11145200    1.61987200   -4.93036600 H
 H-H1-0.156000(PDBName=HA,ResName=ARG,ResNum=555_A)  0   -2.64815900    6.49476400   -5.74558200 L
 H-H-0.274700(PDBName=H,ResName=ARG,ResNum=555_A)    0    0.18025300    6.84355400   -5.82033200 L
 H-HC-0.032700(PDBName=1HB,ResName=ARG,ResNum=556_A)  0   -1.12421900    9.17905400    0.16207800 L
 H-HC-0.032700(PDBName=2HB,ResName=ARG,ResNum=556_A)  0   -0.05172500    9.28781900   -1.22743000 L
 H-HC-0.028500(PDBName=1HG,ResName=ARG,ResNum=556_A)  0    0.87682200    7.85117800    0.45417100 L
 H-HC-0.028500(PDBName=2HG,ResName=ARG,ResNum=556_A)  0    0.54252700    6.90952500   -0.96985000 L
 H-H1-0.068700(PDBName=1HD,ResName=ARG,ResNum=556_A)  0    0.00915500    5.83163800    1.27826800 H
 H-H1-0.068700(PDBName=2HD,ResName=ARG,ResNum=556_A)  0   -1.29055100    7.00105800    1.43941100 H
 H-H-0.345600(PDBName=HE,ResName=ARG,ResNum=556_A)   0   -2.60914900    5.62235800    0.14063800 H
 H-H-0.447800(PDBName=1HH1,ResName=ARG,ResNum=556_A)  0    0.23933800    3.43228100   -1.58420900 H
 H-H-0.447800(PDBName=2HH1,ResName=ARG,ResNum=556_A)  0    0.78758000    4.77697800   -0.60620500 H
 H-H-0.447800(PDBName=1HH2,ResName=ARG,ResNum=556_A)  0   -1.99127100    2.83988300   -1.57625500 H
 H-H-0.447800(PDBName=2HH2,ResName=ARG,ResNum=556_A)  0   -3.13585800    3.98609400   -0.99893400 H
 H-H1-0.156000(PDBName=HA,ResName=ARG,ResNum=556_A)  0   -2.63741600    7.68891700   -1.06883100 L
 H-H-0.274700(PDBName=H,ResName=ARG,ResNum=556_A)    0   -0.52443400    7.41000900   -3.02452300 L
 H-HC-0.045700(PDBName=1HB,ResName=LEU,ResNum=557_A)  0   -1.64224600   11.80883600   -5.04590400 L
 H-HC-0.045700(PDBName=2HB,ResName=LEU,ResNum=557_A)  0   -2.55652200   13.26569000   -4.67258600 L
 H-HC--0.036100(PDBName=HG,ResName=LEU,ResNum=557_A)  0   -0.09234600   12.32608900   -3.13762600 L
 H-HC-0.100000(PDBName=1HD2,ResName=LEU,ResNum=557_A)  0   -0.15069400   14.61022400   -2.14958300 L
 H-HC-0.100000(PDBName=2HD2,ResName=LEU,ResNum=557_A)  0   -1.54204800   13.63869500   -1.66217000 L
 H-HC-0.100000(PDBName=3HD2,ResName=LEU,ResNum=557_A)  0   -1.73427400   14.88345800   -2.91378700 L
 H-HC-0.100000(PDBName=1HD1,ResName=LEU,ResNum=557_A)  0    1.01208200   14.21759800   -4.23215600 L
 H-HC-0.100000(PDBName=2HD1,ResName=LEU,ResNum=557_A)  0    0.35202000   13.11741800   -5.45655900 L
 H-HC-0.100000(PDBName=3HD1,ResName=LEU,ResNum=557_A)  0   -0.49102900   14.63503500   -5.08862100 L
 H-H1-0.092200(PDBName=HA,ResName=LEU,ResNum=557_A)  0   -3.06176300   12.26480300   -2.39337500 L
 H-H-0.271900(PDBName=H,ResName=LEU,ResNum=557_A)    0   -1.32412300   10.14232700   -3.29164300 L
 H-HC-0.045700(PDBName=1HB,ResName=LEU,ResNum=558_A)  0   -4.77344000    8.04678400   -5.90579200 L
 H-HC-0.045700(PDBName=2HB,ResName=LEU,ResNum=558_A)  0   -6.35664100    8.35494900   -6.60661700 L
 H-HC--0.036100(PDBName=HG,ResName=LEU,ResNum=558_A)  0   -3.85956300    9.94628600   -7.35870700 L
 H-HC-0.100000(PDBName=1HD1,ResName=LEU,ResNum=558_A)  0   -3.58869100    7.56199100   -7.93001900 L
 H-HC-0.100000(PDBName=2HD1,ResName=LEU,ResNum=558_A)  0   -3.79412800    8.55564200   -9.38338400 L
 H-HC-0.100000(PDBName=3HD1,ResName=LEU,ResNum=558_A)  0   -5.15002900    7.57868500   -8.77081000 L
 H-HC-0.100000(PDBName=1HD2,ResName=LEU,ResNum=558_A)  0   -6.58349400    9.66071100   -8.69481900 L
 H-HC-0.100000(PDBName=2HD2,ResName=LEU,ResNum=558_A)  0   -5.18815300   10.54306200   -9.35865600 L
 H-HC-0.100000(PDBName=3HD2,ResName=LEU,ResNum=558_A)  0   -5.96709100   11.11179400   -7.87582200 L
 H-H1-0.092200(PDBName=HA,ResName=LEU,ResNum=558_A)  0   -6.19377800   10.73119600   -5.69805500 L
 H-H-0.271900(PDBName=H,ResName=LEU,ResNum=558_A)    0   -3.55243600    9.80637000   -4.90350100 L
 H-HC--0.017300(PDBName=1HB,ResName=GLU,ResNum=559_A)  0   -5.34130100    6.25999500   -2.18086400 L
 H-HC--0.017300(PDBName=2HB,ResName=GLU,ResNum=559_A)  0   -5.00087700    7.50150100   -0.96512500 L
 H-HC--0.042500(PDBName=1HG,ResName=GLU,ResNum=559_A)  0   -7.05804200    5.27022300   -0.87104600 L
 H-HC--0.042500(PDBName=2HG,ResName=GLU,ResNum=559_A)  0   -7.05736300    6.60409800    0.29031400 L
 H-H1-0.110500(PDBName=HA,ResName=GLU,ResNum=559_A)  0   -7.57734500    7.28301100   -2.56492900 L
 H-H-0.293600(PDBName=H,ResName=GLU,ResNum=559_A)    0   -5.07391100    8.32049600   -3.34815500 L
 H-HC--0.109668(PDBName=1HB,ResName=PRO,ResNum=561_A)  0   -1.40556900    0.24999200    0.95238500 H
 H-HC--0.109668(PDBName=2HB,ResName=PRO,ResNum=561_A)  0   -0.22837600    1.49002900    0.48160200 H
 H-HC-0.000420(PDBName=1HG,ResName=PRO,ResNum=561_A)  0    0.42884400   -0.66784000    2.09913700 H
 H-HC-0.000420(PDBName=2HG,ResName=PRO,ResNum=561_A)  0    1.61712600    0.02946500    0.99716500 H
 H-H1-0.084893(PDBName=1HD,ResName=PRO,ResNum=561_A)  0   -0.62915000   -3.00291200    1.10267100 H
 H-H1-0.084893(PDBName=2HD,ResName=PRO,ResNum=561_A)  0    1.28427300   -2.51412400    0.20807400 H
 H-H1--0.056179(PDBName=HA,ResName=PRO,ResNum=561_A)  0   -1.60079500   -0.05034400   -1.40591900 H
 H-H-0.355650(PDBName=1H,ResName=PRO,ResNum=561_A)   0    0.05126400   -1.95986000   -1.79908800 H
 H-HC-0.112300(PDBName=1HH3,ResName=ACE,ResNum=258_A)  0    4.70580300   13.86531000    5.07879500 L
 H-HC-0.112300(PDBName=2HH3,ResName=ACE,ResNum=258_A)  0    4.66069900   13.59684400    3.32264000 L
 H-HC-0.112300(PDBName=3HH3,ResName=ACE,ResNum=258_A)  0    3.14003100   13.74504200    4.24914200 L
 H-H-0.271900(PDBName=H,ResName=NME,ResNum=260_A)    0    5.68404000   10.15292200    3.11466700 L
 H-H1-0.097600(PDBName=1HH3,ResName=NME,ResNum=260_A)  0    7.72708100    9.01541100    3.24360100 L
 H-H1-0.097600(PDBName=2HH3,ResName=NME,ResNum=260_A)  0    6.79565700    7.58593700    2.75458400 L
 H-H1-0.097600(PDBName=3HH3,ResName=NME,ResNum=260_A)  0    6.99354100    7.96593500    4.46993300 L
 H-HC-0.112300(PDBName=1HH3,ResName=ACE,ResNum=282_A)  0    5.25478400   -3.28937200   11.66512400 L
 H-HC-0.112300(PDBName=2HH3,ResName=ACE,ResNum=282_A)  0    4.67718600   -1.66434700   11.20493400 L
 H-HC-0.112300(PDBName=3HH3,ResName=ACE,ResNum=282_A)  0    6.40168300   -1.94193600   11.53244500 L
 H-H-0.271900(PDBName=H,ResName=NME,ResNum=290_A)    0    6.55450300   -1.97088400   -9.97438600 L
 H-H1-0.097600(PDBName=1HH3,ResName=NME,ResNum=290_A)  0    6.17749500   -1.22909800  -12.15547700 L
 H-H1-0.097600(PDBName=2HH3,ResName=NME,ResNum=290_A)  0    7.94384800   -1.00863100  -12.16053900 L
 H-H1-0.097600(PDBName=3HH3,ResName=NME,ResNum=290_A)  0    6.87982700    0.34864300  -11.72267700 L
 H-HC-0.112300(PDBName=1HH3,ResName=ACE,ResNum=303_A)  0   15.20351900   -0.38327200   -2.89886000 L
 H-HC-0.112300(PDBName=2HH3,ResName=ACE,ResNum=303_A)  0   15.04909800   -1.55297300   -4.23091200 L
 H-HC-0.112300(PDBName=3HH3,ResName=ACE,ResNum=303_A)  0   13.63594700   -1.13045400   -3.22129900 L
 H-H-0.271900(PDBName=H,ResName=NME,ResNum=305_A)    0   16.70490300   -3.83842800   -0.81943100 L
 H-H1-0.097600(PDBName=1HH3,ResName=NME,ResNum=305_A)  0   18.20533700   -6.22116400   -0.22360800 L
 H-H1-0.097600(PDBName=2HH3,ResName=NME,ResNum=305_A)  0   18.58151700   -5.68910000   -1.87414100 L
 H-H1-0.097600(PDBName=3HH3,ResName=NME,ResNum=305_A)  0   18.89343000   -4.60085600   -0.49939300 L
 H-HC-0.112300(PDBName=1HH3,ResName=ACE,ResNum=326_A)  0    8.20183000   -4.57637200    7.21372200 L
 H-HC-0.112300(PDBName=2HH3,ResName=ACE,ResNum=326_A)  0    9.49095500   -5.00042600    6.06244400 L
 H-HC-0.112300(PDBName=3HH3,ResName=ACE,ResNum=326_A)  0    8.69005300   -3.41889100    5.94732800 L
 H-H-0.271900(PDBName=H,ResName=NME,ResNum=332_A)    0    8.03047300   -5.29880300   -7.66790600 L
 H-H1-0.097600(PDBName=1HH3,ResName=NME,ResNum=332_A)  0   10.02960500   -4.29118800   -7.05997300 L
 H-H1-0.097600(PDBName=2HH3,ResName=NME,ResNum=332_A)  0   10.64160500   -4.95822200   -8.59479000 L
 H-H1-0.097600(PDBName=3HH3,ResName=NME,ResNum=332_A)  0    9.94694200   -3.32258000   -8.55306400 L
 H-HC-0.112300(PDBName=1HH3,ResName=ACE,ResNum=367_A)  0    7.73553800   -7.99913800    7.33899600 L
 H-HC-0.112300(PDBName=2HH3,ResName=ACE,ResNum=367_A)  0    8.27430400   -7.99744900    5.65003400 L
 H-HC-0.112300(PDBName=3HH3,ResName=ACE,ResNum=367_A)  0    8.17240100   -9.53320200    6.54927800 L
 H-H-0.271900(PDBName=H,ResName=NME,ResNum=374_A)    0   -4.09660900   -6.54266300   -7.97712800 L
 H-H1-0.097600(PDBName=1HH3,ResName=NME,ResNum=374_A)  0   -5.18571700   -8.45834300   -6.48873400 L
 H-H1-0.097600(PDBName=2HH3,ResName=NME,ResNum=374_A)  0   -6.27374600   -7.32174600   -7.32578200 L
 H-H1-0.097600(PDBName=3HH3,ResName=NME,ResNum=374_A)  0   -5.91968600   -8.90712000   -8.04064400 L
 H-HC-0.112300(PDBName=1HH3,ResName=ACE,ResNum=401_A)  0    0.68890400  -12.20181400    2.75272000 L
 H-HC-0.112300(PDBName=2HH3,ResName=ACE,ResNum=401_A)  0    1.46202800  -11.38170500    1.37806900 L
 H-HC-0.112300(PDBName=3HH3,ResName=ACE,ResNum=401_A)  0    0.19182700  -12.58697800    1.08567800 L
 H-H-0.271900(PDBName=H,ResName=NME,ResNum=407_A)    0  -10.36309400   -7.52829200   -4.84630500 L
 H-H1-0.097600(PDBName=1HH3,ResName=NME,ResNum=407_A)  0   -9.09143000   -9.13964700   -5.89822600 L
 H-H1-0.097600(PDBName=2HH3,ResName=NME,ResNum=407_A)  0  -10.29432000   -9.18513400   -7.20952800 L
 H-H1-0.097600(PDBName=3HH3,ResName=NME,ResNum=407_A)  0   -8.99992500   -7.96806100   -7.23536900 L
 H-HC-0.112300(PDBName=1HH3,ResName=ACE,ResNum=430_A)  0   -3.43014600  -13.38541400    4.75124700 L
 H-HC-0.112300(PDBName=2HH3,ResName=ACE,ResNum=430_A)  0   -1.85727100  -12.55892300    4.62807200 L
 H-HC-0.112300(PDBName=3HH3,ResName=ACE,ResNum=430_A)  0   -2.98579300  -12.54972700    3.24688200 L
 H-H-0.271900(PDBName=H,ResName=NME,ResNum=439_A)    0   -8.49847200    3.71755300   -8.06128300 L
 H-H1-0.097600(PDBName=1HH3,ResName=NME,ResNum=439_A)  0  -10.28430900    4.41587800  -10.06972200 L
 H-H1-0.097600(PDBName=2HH3,ResName=NME,ResNum=439_A)  0   -8.72507100    4.22335700  -10.90096600 L
 H-H1-0.097600(PDBName=3HH3,ResName=NME,ResNum=439_A)  0   -8.89088300    5.41081800   -9.58162500 L
 H-HC-0.112300(PDBName=1HH3,ResName=ACE,ResNum=484_A)  0   -6.65706300   -7.41331100    8.77972100 L
 H-HC-0.112300(PDBName=2HH3,ResName=ACE,ResNum=484_A)  0   -6.39175300   -7.33342900    7.02015000 L
 H-HC-0.112300(PDBName=3HH3,ResName=ACE,ResNum=484_A)  0   -7.90213200   -6.70323000    7.72460300 L
 H-H-0.271900(PDBName=H,ResName=NME,ResNum=488_A)    0   -9.00352500    2.93097900    9.13617100 L
 H-H1-0.097600(PDBName=1HH3,ResName=NME,ResNum=488_A)  0   -8.96559600    2.76655200   11.98428700 L
 H-H1-0.097600(PDBName=2HH3,ResName=NME,ResNum=488_A)  0   -9.66927400    4.33139200   11.52337000 L
 H-H1-0.097600(PDBName=3HH3,ResName=NME,ResNum=488_A)  0  -10.42751400    2.81782300   10.96677300 L
 H-HC-0.112300(PDBName=1HH3,ResName=ACE,ResNum=510_A)  0   -4.54526500   -4.34733700   13.25205000 L
 H-HC-0.112300(PDBName=2HH3,ResName=ACE,ResNum=510_A)  0   -5.30055300   -4.54254700   11.65283400 L
 H-HC-0.112300(PDBName=3HH3,ResName=ACE,ResNum=510_A)  0   -5.39628500   -2.97623400   12.50326900 L
 H-H-0.271900(PDBName=H,ResName=NME,ResNum=517_A)    0   -3.02262700    6.57503900    7.87810100 L
 H-H1-0.097600(PDBName=1HH3,ResName=NME,ResNum=517_A)  0   -3.41158900    6.64795900   10.49867200 L
 H-H1-0.097600(PDBName=2HH3,ResName=NME,ResNum=517_A)  0   -5.10778300    6.78898800    9.99849600 L
 H-H1-0.097600(PDBName=3HH3,ResName=NME,ResNum=517_A)  0   -4.17696000    5.34679700    9.55989000 L
 H-HC-0.112300(PDBName=1HH3,ResName=ACE,ResNum=537_A)  0   -0.92094700   -1.23269300   15.41323800 L
 H-HC-0.112300(PDBName=2HH3,ResName=ACE,ResNum=537_A)  0   -1.32525700   -2.80894300   14.68912600 L
 H-HC-0.112300(PDBName=3HH3,ResName=ACE,ResNum=537_A)  0   -1.91465200   -1.30206800   13.94083200 L
 H-H-0.271900(PDBName=H,ResName=NME,ResNum=543_A)    0   10.53072400    3.70534800    2.59702700 L
 H-H1-0.097600(PDBName=1HH3,ResName=NME,ResNum=543_A)  0   12.44889700    4.99129700    2.48271500 L
 H-H1-0.097600(PDBName=2HH3,ResName=NME,ResNum=543_A)  0   11.79045600    5.93775200    3.84101500 L
 H-H1-0.097600(PDBName=3HH3,ResName=NME,ResNum=543_A)  0   11.38704800    6.38589400    2.16880300 L
 H-HC-0.112300(PDBName=1HH3,ResName=ACE,ResNum=547_A)  0   13.12849900    7.74403400   -6.68136500 L
 H-HC-0.112300(PDBName=2HH3,ResName=ACE,ResNum=547_A)  0   13.10979000    7.09229300   -8.34413400 L
 H-HC-0.112300(PDBName=3HH3,ResName=ACE,ResNum=547_A)  0   12.25081100    8.60198100   -7.96982400 L
 H-H-0.271900(PDBName=H,ResName=NME,ResNum=560_A)    0   -5.70351600    9.90384200   -1.07097900 L
 H-H1-0.097600(PDBName=1HH3,ResName=NME,ResNum=560_A)  0   -7.82503800   11.51938700   -0.25382100 L
 H-H1-0.097600(PDBName=2HH3,ResName=NME,ResNum=560_A)  0   -7.56458000   10.40406200    1.10337900 L
 H-H1-0.097600(PDBName=3HH3,ResName=NME,ResNum=560_A)  0   -6.24375700   11.47640200    0.56634600 L
 H-H1-0.062491(PDBName=1H5B,ResName=FAD,ResNum=2001_A)  0  -10.72241700    3.84230800    1.15876800 L
 H-H1-0.062491(PDBName=2H5B,ResName=FAD,ResNum=2001_A)  0  -12.46025100    3.81482500    0.82263700 L
 H-H1-0.145019(PDBName=H4B,ResName=FAD,ResNum=2001_A)  0  -10.66925600    1.39135000    0.41479800 L
 H-H1--0.003672(PDBName=H3B,ResName=FAD,ResNum=2001_A)  0  -11.35752800    3.60462100   -1.52887200 L
 H-HO-0.448277(PDBName=H3B,ResName=FAD,ResNum=2001_A)  0   -9.31614000    3.91986900   -1.52439600 L
 H-H1-0.074745(PDBName=H2B,ResName=FAD,ResNum=2001_A)  0  -11.23902500    1.97515900   -3.26277700 L
 H-HO-0.436097(PDBName=H2B,ResName=FAD,ResNum=2001_A)  0   -9.29932900    0.88233000   -2.50203500 L
 H-H2-0.161538(PDBName=H1B,ResName=FAD,ResNum=2001_A)  0  -12.34949000   -0.06827500   -1.70489400 L
 H-H5-0.183701(PDBName=H8A,ResName=FAD,ResNum=2001_A)  0  -14.42895400    3.10426000   -1.48796500 L
 H-H-0.388134(PDBName=H6A,ResName=FAD,ResNum=2001_A)  0  -17.08365800    0.79131300   -6.65627600 L
 H-H5-0.038304(PDBName=H2A,ResName=FAD,ResNum=2001_A)  0  -13.68693700   -1.62075600   -5.80033000 L
 H-HA-0.150093(PDBName=H6,ResName=FAD,ResNum=2001_A)  0   -0.57079200   -2.44262300    3.53414600 H
 H-HC-0.078425(PDBName=1H7M,ResName=FAD,ResNum=2001_A)  0   -0.51044300   -1.89254300    5.81038400 H
 H-HC-0.078425(PDBName=2H7M,ResName=FAD,ResNum=2001_A)  0   -2.09476100   -1.57753700    6.52452000 H
 H-HC-0.078425(PDBName=3H7M,ResName=FAD,ResNum=2001_A)  0   -1.02187600   -0.23693400    6.17117400 H
 H-HC-0.024215(PDBName=1H8M,ResName=FAD,ResNum=2001_A)  0   -3.01514500    0.98490700    5.90260100 H
 H-HC-0.024215(PDBName=2H8M,ResName=FAD,ResNum=2001_A)  0   -4.36534000   -0.13694200    6.00221000 H
 H-HC-0.024215(PDBName=3H8M,ResName=FAD,ResNum=2001_A)  0   -4.44997300    1.22426900    4.89561300 H
 H-HA-0.212979(PDBName=H9,ResName=FAD,ResNum=2001_A)  0   -4.56264600    0.32193100    2.80135200 H
 H-H1-0.035700(PDBName=1H1P,ResName=FAD,ResNum=2001_A)  0   -5.66750500   -0.56794200    1.40556300 H
 H-H1-0.035700(PDBName=2H1P,ResName=FAD,ResNum=2001_A)  0   -5.65898500   -0.97923500   -0.30797700 H
 H-H1-0.084163(PDBName=H2P,ResName=FAD,ResNum=2001_A)  0   -5.53372100    1.09802100   -0.96648900 L
 H-HO-0.434731(PDBName=H2P,ResName=FAD,ResNum=2001_A)  0   -3.90367300    2.23780300    0.82909800 L
 H-H1-0.100613(PDBName=H3P,ResName=FAD,ResNum=2001_A)  0   -6.27536600    2.85350600    0.24500200 L
 H-HO-0.447402(PDBName=H3P,ResName=FAD,ResNum=2001_A)  0   -5.37709900    3.50160000    1.97486000 L
 H-H1-0.201643(PDBName=H4P,ResName=FAD,ResNum=2001_A)  0   -7.15544300    0.59032500    2.03654600 L
 H-HO-0.439030(PDBName=H4P,ResName=FAD,ResNum=2001_A)  0   -8.45997400    1.73411500   -0.25636700 L
 H-H1-0.066465(PDBName=1H5P,ResName=FAD,ResNum=2001_A)  0   -7.51966300    2.96126100    2.87605900 L
 H-H1-0.066465(PDBName=2H5P,ResName=FAD,ResNum=2001_A)  0   -8.72121200    3.11649400    1.59422600 L
 H-HW-0.417000(PDBName=1H,ResName=HOH,ResNum=2007_A)  0   -7.12078800    5.72426600   -4.53492000 L
 H-HW-0.417000(PDBName=2H,ResName=HOH,ResNum=2007_A)  0   -8.31992400    5.84778900   -5.43540400 L
 H-HW-0.417000(PDBName=1H,ResName=HOH,ResNum=2008_A)  0    3.23221800   -6.47427600   -6.19023800 L
 H-HW-0.417000(PDBName=2H,ResName=HOH,ResNum=2008_A)  0    2.59664700   -6.54050400   -4.80086000 L
 H-HW-0.417000(PDBName=1H,ResName=HOH,ResNum=2009_A)  0   -8.15123100   -1.63231100    4.29274900 L
 H-HW-0.417000(PDBName=2H,ResName=HOH,ResNum=2009_A)  0   -8.65755600   -0.43473400    3.50695700 L
 H-HW-0.417000(PDBName=1H,ResName=HOH,ResNum=2013_A)  0   -4.54696600   -3.83727600   -8.05265400 L
 H-HW-0.417000(PDBName=2H,ResName=HOH,ResNum=2013_A)  0   -5.70722900   -4.19017800   -7.13531000 L
 H-HW-0.417000(PDBName=1H,ResName=HOH,ResNum=2023_A)  0    1.02806700  -10.63011000   -1.11526000 L
 H-HW-0.417000(PDBName=2H,ResName=HOH,ResNum=2023_A)  0    0.46531900  -11.20657000   -2.40939900 L
 H-HW-0.417000(PDBName=1H,ResName=HOH,ResNum=2029_A)  0   -9.44362600    6.40444000   -1.79470600 L
 H-HW-0.417000(PDBName=2H,ResName=HOH,ResNum=2029_A)  0   -8.98283200    5.62261200   -3.01787300 L
 H-HW-0.417000(PDBName=1H,ResName=HOH,ResNum=2032_A)  0   -4.80425400    5.93903100   -4.46298800 L
 H-HW-0.417000(PDBName=2H,ResName=HOH,ResNum=2032_A)  0   -5.11438000    4.57359500   -5.09034700 L
 H-HW-0.417000(PDBName=1H,ResName=HOH,ResNum=2035_A)  0    4.11627700   -4.69615500    4.75429400 L
 H-HW-0.417000(PDBName=2H,ResName=HOH,ResNum=2035_A)  0    4.77906700   -5.44941200    5.86474900 L
 H-HW-0.417000(PDBName=1H,ResName=HOH,ResNum=2037_A)  0   -5.97427600    4.95056300  -10.46886500 L
 H-HW-0.417000(PDBName=2H,ResName=HOH,ResNum=2037_A)  0   -5.86832000    4.02173000   -9.27966600 L
 H-HW-0.417000(PDBName=1H,ResName=HOH,ResNum=2044_A)  0    6.89972300    3.82292000   -5.15679600 L
 H-HW-0.417000(PDBName=2H,ResName=HOH,ResNum=2044_A)  0    5.66678200    2.91172900   -5.18463800 L
 H-HW-0.417000(PDBName=1H,ResName=HOH,ResNum=2046_A)  0   -6.50227200    5.48729700   -6.53641800 L
 H-HW-0.417000(PDBName=2H,ResName=HOH,ResNum=2046_A)  0   -6.73117400    5.39015900   -8.03804400 L
 H-HW-0.417000(PDBName=1H,ResName=HOH,ResNum=2054_A)  0    0.11552100   -9.85429800    7.34334700 L
 H-HW-0.417000(PDBName=2H,ResName=HOH,ResNum=2054_A)  0    0.85120300   -9.01768000    6.31856900 L
 H-HW-0.417000(PDBName=1H,ResName=HOH,ResNum=2055_A)  0  -13.17186400    5.71919600    2.25935200 L
 H-HW-0.417000(PDBName=2H,ResName=HOH,ResNum=2055_A)  0  -12.79853900    6.83578500    1.31323600 L
 H-HW-0.417000(PDBName=1H,ResName=HOH,ResNum=2064_A)  0    6.78974400    0.12626800   -2.77114900 L
 H-HW-0.417000(PDBName=2H,ResName=HOH,ResNum=2064_A)  0    6.41606000    0.81381200   -4.07748400 L
 H-HW-0.417000(PDBName=1H,ResName=HOH,ResNum=2066_A)  0    6.76442700    4.09836600   -7.09549900 L
 H-HW-0.417000(PDBName=2H,ResName=HOH,ResNum=2066_A)  0    7.26989600    3.48446200   -8.38902500 L
 H-HW-0.417000(PDBName=1H,ResName=HOH,ResNum=2067_A)  0   -0.07515800    2.96199700   -9.94977000 L
 H-HW-0.417000(PDBName=2H,ResName=HOH,ResNum=2067_A)  0    0.51991000    1.62810500   -9.54157000 L
 H-HW-0.417000(PDBName=1H,ResName=HOH,ResNum=2071_A)  0    0.20296000   -3.75152900   -2.39061300 L
 H-HW-0.417000(PDBName=2H,ResName=HOH,ResNum=2071_A)  0    1.01400300   -4.18847300   -3.58412000 L
 H-HW-0.417000(PDBName=1H,ResName=HOH,ResNum=2075_A)  0   -2.17267500  -10.20107200   -6.78725200 L
 H-HW-0.417000(PDBName=2H,ResName=HOH,ResNum=2075_A)  0   -3.38782300  -10.27123600   -7.69415800 L
 H-HW-0.417000(PDBName=1H,ResName=HOH,ResNum=2082_A)  0    3.21724800   -0.23493100   -7.77729200 L
 H-HW-0.417000(PDBName=2H,ResName=HOH,ResNum=2082_A)  0    3.03441200   -1.67819000   -8.25710800 L
 H-HW-0.417000(PDBName=1H,ResName=HOH,ResNum=2108_A)  0    3.08224900   -6.41948400   -8.64168200 L
 H-HW-0.417000(PDBName=2H,ResName=HOH,ResNum=2108_A)  0    2.00802800   -7.47648600   -8.86680200 L
 H-HW-0.417000(PDBName=1H,ResName=HOH,ResNum=2109_A)  0    0.59902600   -0.72722400  -10.47684700 L
 H-HW-0.417000(PDBName=2H,ResName=HOH,ResNum=2109_A)  0    1.67439700   -0.16490400   -9.57468500 L
 H-HW-0.417000(PDBName=1H,ResName=HOH,ResNum=2124_A)  0    7.39745900   -2.63776000    0.08309000 L
 H-HW-0.417000(PDBName=2H,ResName=HOH,ResNum=2124_A)  0    7.49317400   -2.96174100   -1.40802000 L
 H-HW-0.417000(PDBName=1H,ResName=HOH,ResNum=2128_A)  0    6.76746200   -0.07136400   -0.72855700 L
 H-HW-0.417000(PDBName=2H,ResName=HOH,ResNum=2128_A)  0    6.18096400   -1.43332900   -1.01913600 L
 H-HW-0.417000(PDBName=1H,ResName=HOH,ResNum=2135_A)  0    2.99796000    6.49976800    4.15617200 L
 H-HW-0.417000(PDBName=2H,ResName=HOH,ResNum=2135_A)  0    1.53217600    6.59222600    4.52133500 L
 H-HW-0.417000(PDBName=1H,ResName=HOH,ResNum=2153_A)  0    9.61121700   -2.54467700    1.60963800 L
 H-HW-0.417000(PDBName=2H,ResName=HOH,ResNum=2153_A)  0   10.20183500   -3.92390600    1.77742500 L
 H-H-0.306126(PDBName=HX1,ResName=FAD,ResNum=2001_A)  0   -2.15619700   -4.21036900   -3.00422400 H
 H-H-0.388134(PDBName=HX2,ResName=FAD,ResNum=2001_A)  0  -17.27131600    2.07384100   -5.42945300 L

 1 2 1.0 1122 1.0 1123 1.0 1124 1.0
 2 3 2.0 4 1.5
 3
 4 5 1.0 635 1.0
 5 6 1.0 8 1.0 634 1.0
 6 7 2.0 15 1.5
 7
 8 9 1.0 627 1.0 628 1.0
 9 10 1.5 11 1.5
 10 12 1.5 629 1.0
 11 13 1.5 630 1.0
 12 14 1.5 631 1.0
 13 14 1.5 632 1.0
 14 633 1.0
 15 16 1.0 1125 1.0
 16 1126 1.0 1127 1.0 1128 1.0
 17 18 1.0 1129 1.0 1130 1.0 1131 1.0
 18 19 2.0 20 1.5
 19
 20 21 1.0 640 1.0
 21 22 1.0 24 1.0 639 1.0
 22 23 2.0 26 1.5
 23
 24 25 1.0 636 1.0 637 1.0
 25 638 1.0
 26 27 1.0 649 1.0
 27 28 1.0 30 1.0 648 1.0
 28 29 2.0 38 1.5
 29
 30 31 1.0 641 1.0 642 1.0
 31 32 1.5 33 1.5
 32 34 1.5 643 1.0
 33 35 1.5 644 1.0
 34 36 1.5 645 1.0
 35 36 1.5 646 1.0
 36 37 1.0
 37 647 1.0
 38 39 1.0 653 1.0
 39 40 1.0 42 1.0 652 1.0
 40 41 2.0 46 1.5
 41
 42 43 1.0 650 1.0 651 1.0
 43 44 2.0 45 2.0
 44
 45
 46 47 1.0 662 1.0
 47 48 1.0 50 1.0 661 1.0
 48 49 2.0 54 1.5
 49
 50 51 1.0 654 1.0 655 1.0
 51 52 1.0 656 1.0 657 1.0
 52 53 1.0
 53 658 1.0 659 1.0 660 1.0
 54 55 1.0 673 1.0
 55 56 1.0 58 1.0 672 1.0
 56 57 2.0 62 1.5
 57
 58 59 1.0 663 1.0 664 1.0
 59 60 1.0 61 1.0 665 1.0
 60 669 1.0 670 1.0 671 1.0
 61 666 1.0 667 1.0 668 1.0
 62 63 1.0 676 1.0
 63 64 1.0 674 1.0 675 1.0
 64 65 2.0 66 1.5
 65
 66 67 1.0 682 1.0
 67 68 1.0 70 1.0 681 1.0
 68 69 2.0 75 1.5
 69
 70 71 1.0 677 1.0 678 1.0
 71 72 1.0 679 1.0 680 1.0
 72 73 2.0 74 2.0
 73
 74
 75 76 1.0 1132 1.0
 76 1133 1.0 1134 1.0 1135 1.0
 77 78 1.0 1136 1.0 1137 1.0 1138 1.0
 78 79 2.0 80 1.5
 79
 80 81 1.0 691 1.0
 81 82 1.0 84 1.0 690 1.0
 82 83 2.0 92 1.5
 83
 84 85 1.0 683 1.0 684 1.0
 85 86 1.5 87 1.5
 86 88 1.5 685 1.0
 87 89 1.5 686 1.0
 88 90 1.5 687 1.0
 89 90 1.5 688 1.0
 90 91 1.0
 91 689 1.0
 92 93 1.0 1139 1.0
 93 1140 1.0 1141 1.0 1142 1.0
 94 95 1.0 1143 1.0 1144 1.0 1145 1.0
 95 96 2.0 97 1.5
 96
 97 98 1.0 696 1.0
 98 99 1.0 101 1.0 695 1.0
 99 100 2.0 103 1.5
 100
 101 102 1.0 692 1.0 693 1.0
 102 694 1.0
 103 104 1.0 707 1.0
 104 105 1.0 107 1.0 706 1.0
 105 106 2.0 111 1.5
 106
 107 108 1.0 109 1.0 697 1.0
 108 110 1.0 701 1.0 702 1.0
 109 698 1.0 699 1.0 700 1.0
 110 703 1.0 704 1.0 705 1.0
 111 112 1.0 720 1.0
 112 113 1.0 115 1.0 719 1.0
 113 114 2.0 120 1.5
 114
 115 116 1.0 708 1.0 709 1.0
 116 117 1.0 710 1.0 711 1.0
 117 118 1.0 712 1.0 713 1.0
 118 119 1.0 714 1.0 715 1.0
 119 716 1.0 717 1.0
 120 121 1.0 731 1.0
 121 122 1.0 124 1.0 730 1.0
 122 123 2.0 128 1.5
 123
 124 125 1.0 721 1.0 722 1.0
 125 126 1.0 127 1.0 723 1.0
 126 724 1.0 725 1.0 726 1.0
 127 727 1.0 728 1.0 729 1.0
 128 129 1.0 736 1.0
 129 130 1.0 132 1.0 735 1.0
 130 131 2.0 134 1.5
 131
 132 133 1.0 732 1.0 733 1.0
 133 734 1.0
 134 135 1.0 1146 1.0
 135 1147 1.0 1148 1.0 1149 1.0
 136 137 1.0 1150 1.0 1151 1.0 1152 1.0
 137 138 2.0 139 1.5
 138
 139 140 1.0 742 1.0
 140 141 1.0 143 1.0 741 1.0
 141 142 2.0 147 1.5
 142
 143 144 1.0 737 1.0 738 1.0
 144 145 2.0 146 2.0
 145
 146 739 1.0 740 1.0
 147 148 1.0 753 1.0
 148 149 1.0 151 1.0 752 1.0
 149 150 2.0 155 1.5
 150
 151 152 1.0 153 1.0 743 1.0
 152 154 1.0 747 1.0 748 1.0
 153 744 1.0 745 1.0 746 1.0
 154 749 1.0 750 1.0 751 1.0
 155 156 1.0 757 1.0
 156 157 1.0 159 1.0 756 1.0
 157 158 2.0 163 1.5
 158
 159 160 1.0 754 1.0 755 1.0
 160 161 2.0 162 2.0
 161
 162
 163 164 1.0 762 1.0
 164 165 1.0 167 1.0 761 1.0
 165 166 2.0 168 1.5
 166
 167 758 1.0 759 1.0 760 1.0
 168 169 1.0 768 1.0
 169 170 1.0 172 1.0 767 1.0
 170 171 2.0 177 1.5
 171
 172 173 1.0 763 1.0 764 1.0
 173 174 1.0 765 1.0 766 1.0
 174 175 2.0 176 2.0
 175
 176
 177 178 1.0 774 1.0
 178 179 1.0 181 1.0 773 1.0
 179 180 2.0 186 1.5
 180
 181 182 1.0 769 1.0 770 1.0
 182 183 1.0 771 1.0 772 1.0
 183 184 2.0 185 2.0
 184
 185
 186 187 1.0 1153 1.0
 187 1154 1.0 1155 1.0 1156 1.0
 188 189 1.0 1157 1.0 1158 1.0 1159 1.0
 189 190 2.0 191 1.5
 190
 191 192 1.0 783 1.0
 192 193 1.0 195 1.0 782 1.0
 193 194 2.0 198 1.5
 194
 195 196 1.0 197 1.0 775 1.0
 196 776 1.0 777 1.0 778 1.0
 197 779 1.0 780 1.0 781 1.0
 198 199 1.0 794 1.0
 199 200 1.0 202 1.0 793 1.0
 200 201 2.0 206 1.5
 201
 202 203 1.0 204 1.0 784 1.0
 203 205 1.0 788 1.0 789 1.0
 204 785 1.0 786 1.0 787 1.0
 205 790 1.0 791 1.0 792 1.0
 206 207 1.0 802 1.0
 207 208 1.0 210 1.0 801 1.0
 208 209 2.0 215 1.5
 209
 210 211 1.0 795 1.0 796 1.0
 211 212 1.0 797 1.0 798 1.0
 212 213 2.0 214 2.0
 213
 214 799 1.0 800 1.0
 215 216 1.0 807 1.0
 216 217 1.0 219 1.0 806 1.0
 217 218 2.0 220 1.5
 218
 219 803 1.0 804 1.0 805 1.0
 220 221 1.0 816 1.0
 221 222 1.0 224 1.0 815 1.0
 222 223 2.0 232 1.5
 223
 224 225 1.0 808 1.0 809 1.0
 225 226 1.5 227 1.5
 226 228 1.5 811 1.0
 227 229 1.5 810 1.0
 228 230 1.5 813 1.0
 229 230 1.5 812 1.0
 230 231 1.0
 231 814 1.0
 232 233 1.0 1160 1.0
 233 1161 1.0 1162 1.0 1163 1.0
 234 235 1.0 1164 1.0 1165 1.0 1166 1.0
 235 236 2.0 237 1.5
 236
 237 238 1.0 829 1.0
 238 239 1.0 241 1.0 828 1.0
 239 240 2.0 248 1.5
 240
 241 242 1.0 817 1.0 818 1.0
 242 243 1.0 819 1.0 820 1.0
 243 244 1.0 821 1.0 822 1.0
 244 245 1.5 823 1.0
 245 246 2.0 247 2.0
 246 824 1.0 825 1.0
 247 826 1.0 827 1.0
 248 249 1.0 840 1.0
 249 250 1.0 252 1.0 839 1.0
 250 251 2.0 256 1.5
 251
 252 253 1.0 830 1.0 831 1.0
 253 254 1.0 255 1.0 832 1.0
 254 833 1.0 834 1.0 835 1.0
 255 836 1.0 837 1.0 838 1.0
 256 257 1.0 849 1.0
 257 258 1.0 260 1.0 848 1.0
 258 259 2.0 263 1.5
 259
 260 261 1.0 262 1.0 841 1.0
 261 845 1.0 846 1.0 847 1.0
 262 842 1.0 843 1.0 844 1.0
 263 264 1.0 862 1.0
 264 265 1.0 267 1.0 861 1.0
 265 266 2.0 272 1.5
 266
 267 268 1.0 850 1.0 851 1.0
 268 269 1.0 852 1.0 853 1.0
 269 270 1.0 854 1.0 855 1.0
 270 271 1.0 856 1.0 857 1.0
 271 858 1.0 859 1.0 860 1.0
 272 273 1.0 865 1.0
 273 274 1.0 863 1.0 864 1.0
 274 275 2.0 276 1.5
 275
 276 277 1.0 870 1.0
 277 278 1.0 280 1.0 869 1.0
 278 279 2.0 281 1.5
 279
 280 866 1.0 867 1.0 868 1.0
 281 282 1.0 879 1.0
 282 283 1.0 285 1.0 878 1.0
 283 284 2.0 293 1.5
 284
 285 286 1.0 871 1.0 872 1.0
 286 287 1.5 288 1.5
 287 289 1.5 874 1.0
 288 290 1.5 873 1.0
 289 291 1.5 876 1.0
 290 291 1.5 875 1.0
 291 292 1.0
 292 877 1.0
 293 294 1.0 889 1.0
 294 295 1.0 297 1.0 888 1.0
 295 296 2.0 307 1.5
 296
 297 298 1.0 880 1.0 881 1.0
 298 299 2.0 300 1.0
 299 301 1.0 882 1.0
 300 302 1.5 303 1.5
 301 302 1.5 883 1.0
 302 304 1.5
 303 305 1.5 884 1.0
 304 306 1.5 886 1.0
 305 306 1.5 885 1.0
 306 887 1.0
 307 308 1.0 1167 1.0
 308 1168 1.0 1169 1.0 1170 1.0
 309 310 1.0 1171 1.0 1172 1.0 1173 1.0
 310 311 2.0 312 1.5
 311
 312 313 1.0 894 1.0
 313 314 1.0 316 1.0 893 1.0
 314 315 2.0 317 1.5
 315
 316 890 1.0 891 1.0 892 1.0
 317 318 1.0 901 1.0
 318 319 1.0 321 1.0 900 1.0
 319 320 2.0 324 1.5
 320
 321 322 1.0 323 1.0 895 1.0
 322 899 1.0
 323 896 1.0 897 1.0 898 1.0
 324 325 1.0 908 1.0
 325 326 1.0 328 1.0 907 1.0
 326 327 2.0 334 1.5
 327
 328 329 1.0 902 1.0 903 1.0
 329 330 1.0 331 2.0
 330 332 1.5
 331 333 1.5 904 1.0
 332 333 1.5 906 1.0
 333 905 1.0
 334 335 1.0 1174 1.0
 335 1175 1.0 1176 1.0 1177 1.0
 336 337 1.0 1178 1.0 1179 1.0 1180 1.0
 337 338 2.0 339 1.5
 338
 339 340 1.0 916 1.0
 340 341 1.0 343 1.0 915 1.0
 341 342 2.0 348 1.5
 342
 343 344 1.0 909 1.0 910 1.0
 344 345 1.0 911 1.0 912 1.0
 345 346 2.0 347 2.0
 346
 347 913 1.0 914 1.0
 348 349 1.0 921 1.0
 349 350 1.0 352 1.0 920 1.0
 350 351 2.0 354 1.5
 351
 352 353 1.0 917 1.0 918 1.0
 353 919 1.0
 354 355 1.0 932 1.0
 355 356 1.0 358 1.0 931 1.0
 356 357 2.0 362 1.5
 357
 358 359 1.0 922 1.0 923 1.0
 359 360 1.0 361 1.0 924 1.0
 360 925 1.0 926 1.0 927 1.0
 361 928 1.0 929 1.0 930 1.0
 362 363 1.0 939 1.0
 363 364 1.0 366 1.0 938 1.0
 364 365 2.0 372 1.5
 365
 366 367 1.0 933 1.0 934 1.0
 367 368 1.0 369 2.0
 368 370 1.5
 369 371 1.5 935 1.0
 370 371 1.5 937 1.0
 371 936 1.0
 372 373 1.0 942 1.0
 373 374 1.0 940 1.0 941 1.0
 374 375 2.0 376 1.5
 375
 376 377 1.0 951 1.0
 377 378 1.0 380 1.0 950 1.0
 378 379 2.0 384 1.5
 379
 380 381 1.0 943 1.0 944 1.0
 381 382 1.0 945 1.0 946 1.0
 382 383 1.0
 383 947 1.0 948 1.0 949 1.0
 384 385 1.0 1181 1.0
 385 1182 1.0 1183 1.0 1184 1.0
 386 387 1.0 1185 1.0 1186 1.0 1187 1.0
 387 388 2.0 389 1.5
 388
 389 390 1.0 964 1.0
 390 391 1.0 393 1.0 963 1.0
 391 392 2.0 400 1.5
 392
 393 394 1.0 952 1.0 953 1.0
 394 395 1.0 954 1.0 955 1.0
 395 396 1.0 956 1.0 957 1.0
 396 397 1.5 958 1.0
 397 398 2.0 399 2.0
 398 959 1.0 960 1.0
 399 961 1.0 962 1.0
 400 401 1.0 975 1.0
 401 402 1.0 404 1.0 974 1.0
 402 403 2.0 408 1.5
 403
 404 405 1.0 406 1.0 965 1.0
 405 407 1.0 969 1.0 970 1.0
 406 966 1.0 967 1.0 968 1.0
 407 971 1.0 972 1.0 973 1.0
 408 409 1.0 984 1.0
 409 410 1.0 412 1.0 983 1.0
 410 411 2.0 420 1.5
 411
 412 413 1.0 976 1.0 977 1.0
 413 414 1.5 415 1.5
 414 416 1.5 978 1.0
 415 417 1.5 979 1.0
 416 418 1.5 980 1.0
 417 418 1.5 981 1.0
 418 419 1.0
 419 982 1.0
 420 421 1.0 989 1.0
 421 422 1.0 424 1.0 988 1.0
 422 423 2.0 425 1.5
 423
 424 985 1.0 986 1.0 987 1.0
 425 426 1.0 431 1.0
 426 427 1.0 429 1.0 996 1.0
 427 428 2.0 432 1.5
 428
 429 430 1.0 990 1.0 991 1.0
 430 431 1.0 992 1.0 993 1.0
 431 994 1.0 995 1.0
 432 433 1.0 1188 1.0
 433 1189 1.0 1190 1.0 1191 1.0
 434 435 1.0 1192 1.0 1193 1.0 1194 1.0
 435 436 2.0 437 1.5
 436
 437 438 1.0 1003 1.0
 438 439 1.0 441 1.0 1002 1.0
 439 440 2.0 444 1.5
 440
 441 442 1.0 443 1.0 997 1.0
 442 1001 1.0
 443 998 1.0 999 1.0 1000 1.0
 444 445 1.0 1014 1.0
 445 446 1.0 448 1.0 1013 1.0
 446 447 2.0 452 1.5
 447
 448 449 1.0 1004 1.0 1005 1.0
 449 450 1.0 451 1.0 1006 1.0
 450 1007 1.0 1008 1.0 1009 1.0
 451 1010 1.0 1011 1.0 1012 1.0
 452 453 1.0 1025 1.0
 453 454 1.0 456 1.0 1024 1.0
 454 455 2.0 460 1.5
 455
 456 457 1.0 1015 1.0 1016 1.0
 457 458 1.0 459 1.0 1017 1.0
 458 1018 1.0 1019 1.0 1020 1.0
 459 1021 1.0 1022 1.0 1023 1.0
 460 461 1.0 1030 1.0
 461 462 1.0 464 1.0 1029 1.0
 462 463 2.0 465 1.5
 463
 464 1026 1.0 1027 1.0 1028 1.0
 465 466 1.0 1039 1.0
 466 467 1.0 469 1.0 1038 1.0
 467 468 2.0 477 1.5
 468
 469 470 1.0 1031 1.0 1032 1.0
 470 471 1.5 472 1.5
 471 473 1.5 1033 1.0
 472 474 1.5 1034 1.0
 473 475 1.5 1035 1.0
 474 475 1.5 1036 1.0
 475 476 1.0
 476 1037 1.0
 477 478 1.0 1050 1.0
 478 479 1.0 481 1.0 1049 1.0
 479 480 2.0 485 1.5
 480
 481 482 1.0 1040 1.0 1041 1.0
 482 483 1.0 484 1.0 1042 1.0
 483 1043 1.0 1044 1.0 1045 1.0
 484 1046 1.0 1047 1.0 1048 1.0
 485 486 1.0 1059 1.0
 486 487 1.0 489 1.0 1058 1.0
 487 488 2.0 492 1.5
 488
 489 490 1.0 491 1.0 1051 1.0
 490 1052 1.0 1053 1.0 1054 1.0
 491 1055 1.0 1056 1.0 1057 1.0
 492 493 1.0 1072 1.0
 493 494 1.0 496 1.0 1071 1.0
 494 495 2.0 503 1.5
 495
 496 497 1.0 1060 1.0 1061 1.0
 497 498 1.0 1062 1.0 1063 1.0
 498 499 1.0 1064 1.0 1065 1.0
 499 500 2.0 1066 1.0
 500 501 1.5 502 1.5
 501 1067 1.0 1068 1.0
 502 1069 1.0 1070 1.0
 503 504 1.0 1085 1.0
 504 505 1.0 507 1.0 1084 1.0
 505 506 2.0 514 1.5
 506
 507 508 1.0 1073 1.0 1074 1.0
 508 509 1.0 1075 1.0 1076 1.0
 509 510 1.0 1077 1.0 1078 1.0
 510 511 1.5 1079 1.0
 511 512 1.5 513 1.5
 512 1080 1.0 1081 1.0
 513 1082 1.0 1083 1.0
 514 515 1.0 1096 1.0
 515 516 1.0 518 1.0 1095 1.0
 516 517 2.0 522 1.5
 517
 518 519 1.0 1086 1.0 1087 1.0
 519 520 1.0 521 1.0 1088 1.0
 520 1092 1.0 1093 1.0 1094 1.0
 521 1089 1.0 1090 1.0 1091 1.0
 522 523 1.0 1107 1.0
 523 524 1.0 526 1.0 1106 1.0
 524 525 2.0 530 1.5
 525
 526 527 1.0 1097 1.0 1098 1.0
 527 528 1.0 529 1.0 1099 1.0
 528 1100 1.0 1101 1.0 1102 1.0
 529 1103 1.0 1104 1.0 1105 1.0
 530 531 1.0 1113 1.0
 531 532 1.0 534 1.0 1112 1.0
 532 533 2.0 539 1.5
 533
 534 535 1.0 1108 1.0 1109 1.0
 535 536 1.0 1110 1.0 1111 1.0
 536 537 2.0 538 2.0
 537
 538
 539 540 1.0 1195 1.0
 540 1196 1.0 1197 1.0 1198 1.0
 541 542 1.0 547 1.5 1121 1.0
 542 543 1.0 545 1.0 1120 1.0
 543 544 2.0 548 2.0
 544
 545 546 1.0 1114 1.0 1115 1.0
 546 547 1.0 1116 1.0 1117 1.0
 547 1119 1.0
 548
 549 550 2.0 551 2.0 552 1.5 601 1.5
 550
 551
 552 553 1.0
 553 554 1.0 1199 1.0 1200 1.0
 554 555 1.0 556 1.0 1201 1.0
 555 560 1.0
 556 557 1.0 558 1.0 1202 1.0
 557 1203 1.0
 558 559 1.0 560 1.0 1204 1.0
 559 1205 1.0
 560 561 1.0 1206 1.0
 561 562 1.5 570 1.5
 562 563 2.0 1207 1.0
 563 564 1.0
 564 565 1.5 570 2.0
 565 566 2.0 567 1.5
 566 1208 1.0 1279 1.0
 567 568 1.5
 568 569 1.5 1209 1.0
 569 570 1.5
 570
 571 572 1.5 588 2.0
 572 573 2.0 574 1.0
 573
 574 575 1.5 1278 1.0
 575 576 2.0 577 1.5
 576
 577 578 1.5 588 1.5
 578 579 1.0 1118 1.0
 579 580 1.5 586 1.5
 580 581 1.5 1210 1.0
 581 582 1.0 583 1.5
 582 1211 1.0 1212 1.0 1213 1.0
 583 584 1.0 585 1.5
 584 1214 1.0 1215 1.0 1216 1.0
 585 586 1.5 1217 1.0
 586 587 1.0
 587 588 1.0 589 1.0
 588
 589 590 1.0 1218 1.0 1219 1.0
 590 591 1.0 592 1.0 1220 1.0
 591 1221 1.0
 592 593 1.0 594 1.0 1222 1.0
 593 1223 1.0
 594 595 1.0 596 1.0 1224 1.0
 595 1225 1.0
 596 597 1.0 1226 1.0 1227 1.0
 597 598 1.0
 598 599 2.0 600 2.0 601 1.5
 599
 600
 601
 602 1228 1.0 1229 1.0
 603 1230 1.0 1231 1.0
 604 1232 1.0 1233 1.0
 605 1234 1.0 1235 1.0
 606 1236 1.0 1237 1.0
 607 1238 1.0 1239 1.0
 608 1240 1.0 1241 1.0
 609 1242 1.0 1243 1.0
 610 1244 1.0 1245 1.0
 611 1246 1.0 1247 1.0
 612 1248 1.0 1249 1.0
 613 1250 1.0 1251 1.0
 614 1252 1.0 1253 1.0
 615 1254 1.0 1255 1.0
 616 1256 1.0 1257 1.0
 617 1258 1.0 1259 1.0
 618 1260 1.0 1261 1.0
 619 1262 1.0 1263 1.0
 620 1264 1.0 1265 1.0
 621 1266 1.0 1267 1.0
 622 1268 1.0 1269 1.0
 623 1270 1.0 1271 1.0
 624 1272 1.0 1273 1.0
 625 1274 1.0 1275 1.0
 626 1276 1.0 1277 1.0
 627
 628
 629
 630
 631
 632
 633
 634
 635
 636
 637
 638
 639
 640
 641
 642
 643
 644
 645
 646
 647
 648
 649
 650
 651
 652
 653
 654
 655
 656
 657
 658
 659
 660
 661
 662
 663
 664
 665
 666
 667
 668
 669
 670
 671
 672
 673
 674
 675
 676
 677
 678
 679
 680
 681
 682
 683
 684
 685
 686
 687
 688
 689
 690
 691
 692
 693
 694
 695
 696
 697
 698
 699
 700
 701
 702
 703
 704
 705
 706
 707
 708
 709
 710
 711
 712
 713
 714
 715
 716
 717
 718
 719
 720
 721
 722
 723
 724
 725
 726
 727
 728
 729
 730
 731
 732
 733
 734
 735
 736
 737
 738
 739
 740
 741
 742
 743
 744
 745
 746
 747
 748
 749
 750
 751
 752
 753
 754
 755
 756
 757
 758
 759
 760
 761
 762
 763
 764
 765
 766
 767
 768
 769
 770
 771
 772
 773
 774
 775
 776
 777
 778
 779
 780
 781
 782
 783
 784
 785
 786
 787
 788
 789
 790
 791
 792
 793
 794
 795
 796
 797
 798
 799
 800
 801
 802
 803
 804
 805
 806
 807
 808
 809
 810
 811
 812
 813
 814
 815
 816
 817
 818
 819
 820
 821
 822
 823
 824
 825
 826
 827
 828
 829
 830
 831
 832
 833
 834
 835
 836
 837
 838
 839
 840
 841
 842
 843
 844
 845
 846
 847
 848
 849
 850
 851
 852
 853
 854
 855
 856
 857
 858
 859
 860
 861
 862
 863
 864
 865
 866
 867
 868
 869
 870
 871
 872
 873
 874
 875
 876
 877
 878
 879
 880
 881
 882
 883
 884
 885
 886
 887
 888
 889
 890
 891
 892
 893
 894
 895
 896
 897
 898
 899
 900
 901
 902
 903
 904
 905
 906
 907
 908
 909
 910
 911
 912
 913
 914
 915
 916
 917
 918
 919
 920
 921
 922
 923
 924
 925
 926
 927
 928
 929
 930
 931
 932
 933
 934
 935
 936
 937
 938
 939
 940
 941
 942
 943
 944
 945
 946
 947
 948
 949
 950
 951
 952
 953
 954
 955
 956
 957
 958
 959
 960
 961
 962
 963
 964
 965
 966
 967
 968
 969
 970
 971
 972
 973
 974
 975
 976
 977
 978
 979
 980
 981
 982
 983
 984
 985
 986
 987
 988
 989
 990
 991
 992
 993
 994
 995
 996
 997
 998
 999
 1000
 1001
 1002
 1003
 1004
 1005
 1006
 1007
 1008
 1009
 1010
 1011
 1012
 1013
 1014
 1015
 1016
 1017
 1018
 1019
 1020
 1021
 1022
 1023
 1024
 1025
 1026
 1027
 1028
 1029
 1030
 1031
 1032
 1033
 1034
 1035
 1036
 1037
 1038
 1039
 1040
 1041
 1042
 1043
 1044
 1045
 1046
 1047
 1048
 1049
 1050
 1051
 1052
 1053
 1054
 1055
 1056
 1057
 1058
 1059
 1060
 1061
 1062
 1063
 1064
 1065
 1066
 1067
 1068
 1069
 1070
 1071
 1072
 1073
 1074
 1075
 1076
 1077
 1078
 1079
 1080
 1081
 1082
 1083
 1084
 1085
 1086
 1087
 1088
 1089
 1090
 1091
 1092
 1093
 1094
 1095
 1096
 1097
 1098
 1099
 1100
 1101
 1102
 1103
 1104
 1105
 1106
 1107
 1108
 1109
 1110
 1111
 1112
 1113
 1114
 1115
 1116
 1117
 1118
 1119
 1120
 1121
 1122
 1123
 1124
 1125
 1126
 1127
 1128
 1129
 1130
 1131
 1132
 1133
 1134
 1135
 1136
 1137
 1138
 1139
 1140
 1141
 1142
 1143
 1144
 1145
 1146
 1147
 1148
 1149
 1150
 1151
 1152
 1153
 1154
 1155
 1156
 1157
 1158
 1159
 1160
 1161
 1162
 1163
 1164
 1165
 1166
 1167
 1168
 1169
 1170
 1171
 1172
 1173
 1174
 1175
 1176
 1177
 1178
 1179
 1180
 1181
 1182
 1183
 1184
 1185
 1186
 1187
 1188
 1189
 1190
 1191
 1192
 1193
 1194
 1195
 1196
 1197
 1198
 1199
 1200
 1201
 1202
 1203
 1204
 1205
 1206
 1207
 1208
 1209
 1210
 1211
 1212
 1213
 1214
 1215
 1216
 1217
 1218
 1219
 1220
 1221
 1222
 1223
 1224
 1225
 1226
 1227
 1228
 1229
 1230
 1231
 1232
 1233
 1234
 1235
 1236
 1237
 1238
 1239
 1240
 1241
 1242
 1243
 1244
 1245
 1246
 1247
 1248
 1249
 1250
 1251
 1252
 1253
 1254
 1255
 1256
 1257
 1258
 1259
 1260
 1261
 1262
 1263
 1264
 1265
 1266
 1267
 1268
 1269
 1270
 1271
 1272
 1273
 1274
 1275
 1276
 1277
 1278
 1279


HrmStr1	CM	NC	467.70   1.352
HrmStr1	CA	N*	467.70   1.352
HrmBnd1	NC	C	NA	68.402     112.475
HrmBnd1	NC	CA	N*	69.800     128.740
HrmBnd1	C	CM	NC	64.000     130.800
HrmBnd1	C	CM	CA	64.300     120.330
HrmBnd1	CM	NC	CA	69.900     109.950
HrmBnd1	CM	CA	N*	69.500     119.720
HrmBnd1	NC	CM	CA	69.500     119.720
HrmBnd1	NC	CA	CA	69.500     119.720
HrmBnd1	CA	CA	N*	69.500     119.720
HrmBnd1	CA	N*	CA	69.900     109.950
HrmBnd1	CA	N*	CT	67.900     109.510
